# Supplementary material for: Conserved Non-Coding Regulatory Signatures in Arabidopsis Co-Expressed Gene Modules
Source: PLoS One. 2012 Sep 14;7(9):e45041. doi: 10.1371/journal.pone.0045041 (PMC3443200; doi:10.1371/journal.pone.0045041)
Supplement: Table S1 — Unique Edge and Node Frequency Across Networks. (XLSX) [file pone.0045041.s001.xlsx]

## Sheet: SuppTable1
Supplemental Table S1: Unique Edge and Node Frequency Across Networks
Network	Unique Edges	% of Network Edges	Unique Nodes	% of Network Nodes
Aerial	3841	73.6247	661	37.1348
Flower	6059	75.3326	480	49.3827
Leaf	1497	32.8794	162	17.6087
Root	6302	66.0795	653	38.6391
Rosette	2831	48.2529	301	18.5003
Seedling	5189	38.2613	165	9.58188
Seed	2966	82.9882	489	45.2359
Shoot	2396	50.9896	145	18.125
Whole	8165	47.7178	265	15.2738
Global	70423	74.1264	299	11.4735
