# Supplementary material for: Conserved Non-Coding Regulatory Signatures in Arabidopsis Co-Expressed Gene Modules
Source: PLoS One. 2012 Sep 14;7(9):e45041. doi: 10.1371/journal.pone.0045041 (PMC3443200; doi:10.1371/journal.pone.0045041)
Supplement: Table S2 — Gene Assignments to MCL/LCM Modules. (XLSX) [file pone.0045041.s002.xlsx]

## Sheet: SuppTable2
Supplemental Table S2: Gene Assignments to MCL/LCM Modules
TAIR ID	Module ID
AT1G01460	Aerial_MCL1
AT1G03070	Aerial_MCL1
AT1G06930	Aerial_MCL1
AT1G09550	Aerial_MCL1
AT1G10010	Aerial_MCL1
AT1G22670	Aerial_MCL1
AT1G28030	Aerial_MCL1
AT1G28220	Aerial_MCL1
AT1G31100	Aerial_MCL1
AT1G32840	Aerial_MCL1
AT1G35617	Aerial_MCL1
AT1G36150	Aerial_MCL1
AT1G37000	Aerial_MCL1
AT1G38340	Aerial_MCL1
AT1G50990	Aerial_MCL1
AT1G55580	Aerial_MCL1
AT1G60090	Aerial_MCL1
AT1G62890	Aerial_MCL1
AT1G64830	Aerial_MCL1
AT1G67290	Aerial_MCL1
AT1G71120	Aerial_MCL1
AT1G72860	Aerial_MCL1
AT1G73340	Aerial_MCL1
AT1G74990	Aerial_MCL1
AT1G77860	Aerial_MCL1
AT1G78840	Aerial_MCL1
AT1G78980	Aerial_MCL1
AT2G02515	Aerial_MCL1
AT2G04500	Aerial_MCL1
AT2G05600	Aerial_MCL1
AT2G06980	Aerial_MCL1
AT2G07070	Aerial_MCL1
AT2G15750	Aerial_MCL1
AT2G15870	Aerial_MCL1
AT2G16410	Aerial_MCL1
AT2G18590	Aerial_MCL1
AT2G18820	Aerial_MCL1
AT2G18970	Aerial_MCL1
AT2G19330	Aerial_MCL1
AT2G22950	Aerial_MCL1
AT2G24840	Aerial_MCL1
AT2G25565	Aerial_MCL1
AT2G27250	Aerial_MCL1
AT2G29920	Aerial_MCL1
AT2G30940	Aerial_MCL1
AT2G33260	Aerial_MCL1
AT3G12660	Aerial_MCL1
AT3G19940	Aerial_MCL1
AT3G21410	Aerial_MCL1
AT3G26614	Aerial_MCL1
AT3G30396	Aerial_MCL1
AT3G42300	Aerial_MCL1
AT3G42770	Aerial_MCL1
AT3G42820	Aerial_MCL1
AT3G43500	Aerial_MCL1
AT3G43900	Aerial_MCL1
AT3G44180	Aerial_MCL1
AT3G45720	Aerial_MCL1
AT3G49150	Aerial_MCL1
AT3G49480	Aerial_MCL1
AT3G52970	Aerial_MCL1
AT3G55680	Aerial_MCL1
AT3G59030	Aerial_MCL1
AT4G01190	Aerial_MCL1
AT4G04650	Aerial_MCL1
AT4G04660	Aerial_MCL1
AT4G04690	Aerial_MCL1
AT4G05260	Aerial_MCL1
AT4G05620	Aerial_MCL1
AT4G10690	Aerial_MCL1
AT4G12530	Aerial_MCL1
AT4G25560	Aerial_MCL1
AT4G28090	Aerial_MCL1
AT4G28280	Aerial_MCL1
AT4G38000	Aerial_MCL1
AT5G01490	Aerial_MCL1
AT5G05070	Aerial_MCL1
AT5G08090	Aerial_MCL1
AT5G10420	Aerial_MCL1
AT5G11940	Aerial_MCL1
AT5G12460	Aerial_MCL1
AT5G15060	Aerial_MCL1
AT5G18560	Aerial_MCL1
AT5G19960	Aerial_MCL1
AT5G22680	Aerial_MCL1
AT5G23260	Aerial_MCL1
AT5G24480	Aerial_MCL1
AT5G24560	Aerial_MCL1
AT5G25860	Aerial_MCL1
AT5G26120	Aerial_MCL1
AT5G27100	Aerial_MCL1
AT5G28550	Aerial_MCL1
AT5G28600	Aerial_MCL1
AT5G34900	Aerial_MCL1
AT5G40070	Aerial_MCL1
AT5G40260	Aerial_MCL1
AT5G43800	Aerial_MCL1
AT5G45770	Aerial_MCL1
AT5G51420	Aerial_MCL1
AT5G53190	Aerial_MCL1
AT5G53635	Aerial_MCL1
AT5G54220	Aerial_MCL1
AT5G54350	Aerial_MCL1
AT5G55780	Aerial_MCL1
AT5G57200	Aerial_MCL1
AT5G57720	Aerial_MCL1
AT5G58360	Aerial_MCL1
AT5G59190	Aerial_MCL1
AT5G62800	Aerial_MCL1
ATMG00840	Aerial_MCL1
AT1G15600	Aerial_MCL10
AT1G24640	Aerial_MCL10
AT1G50470	Aerial_MCL10
AT1G57550	Aerial_MCL10
AT1G67640	Aerial_MCL10
AT2G04440	Aerial_MCL10
AT2G05370	Aerial_MCL10
AT2G34990	Aerial_MCL10
AT2G45580	Aerial_MCL10
AT3G20700	Aerial_MCL10
AT3G51490	Aerial_MCL10
AT4G03950	Aerial_MCL10
AT4G10260	Aerial_MCL10
AT4G13080	Aerial_MCL10
AT5G18880	Aerial_MCL10
AT5G46310	Aerial_MCL10
AT5G52975	Aerial_MCL10
AT1G01620	Aerial_MCL100
AT2G40610	Aerial_MCL100
AT3G16850	Aerial_MCL100
AT4G23400	Aerial_MCL100
AT1G32290	Aerial_MCL101
AT3G28590	Aerial_MCL101
AT3G44140	Aerial_MCL101
AT3G50250	Aerial_MCL101
AT1G14450	Aerial_MCL102
AT3G12260	Aerial_MCL102
AT4G30010	Aerial_MCL102
AT5G10810	Aerial_MCL102
AT1G20450	Aerial_MCL103
AT2G42530	Aerial_MCL103
AT2G42540	Aerial_MCL103
AT5G52310	Aerial_MCL103
AT4G15660	Aerial_MCL104
AT4G15680	Aerial_MCL104
AT4G15690	Aerial_MCL104
AT4G15700	Aerial_MCL104
AT3G44260	Aerial_MCL105
AT4G17490	Aerial_MCL105
AT4G24570	Aerial_MCL105
AT4G29780	Aerial_MCL105
AT2G19450	Aerial_MCL106
AT2G21130	Aerial_MCL106
AT2G21660	Aerial_MCL106
AT2G22450	Aerial_MCL106
AT1G23720	Aerial_MCL107
AT4G08410	Aerial_MCL107
AT5G06630	Aerial_MCL107
AT5G06640	Aerial_MCL107
AT1G76100	Aerial_MCL108
AT2G28950	Aerial_MCL108
AT2G34620	Aerial_MCL108
AT4G25080	Aerial_MCL108
AT1G61520	Aerial_MCL109
AT3G08940	Aerial_MCL109
AT3G47470	Aerial_MCL109
AT3G54890	Aerial_MCL109
AT1G05260	Aerial_MCL11
AT1G18980	Aerial_MCL11
AT1G22440	Aerial_MCL11
AT1G77330	Aerial_MCL11
AT1G78340	Aerial_MCL11
AT2G18370	Aerial_MCL11
AT2G41660	Aerial_MCL11
AT2G46740	Aerial_MCL11
AT3G01190	Aerial_MCL11
AT3G14940	Aerial_MCL11
AT4G13580	Aerial_MCL11
AT4G14465	Aerial_MCL11
AT4G21600	Aerial_MCL11
AT5G17330	Aerial_MCL11
AT5G26280	Aerial_MCL11
AT5G63560	Aerial_MCL11
AT5G66390	Aerial_MCL11
AT1G08380	Aerial_MCL110
AT3G16140	Aerial_MCL110
AT4G10340	Aerial_MCL110
AT5G01530	Aerial_MCL110
AT2G18115	Aerial_MCL111
AT2G42560	Aerial_MCL111
AT3G44440	Aerial_MCL111
AT3G46380	Aerial_MCL111
AT1G15460	Aerial_MCL112
AT3G09130	Aerial_MCL112
AT3G19090	Aerial_MCL112
AT5G20370	Aerial_MCL112
AT1G18900	Aerial_MCL113
AT2G16890	Aerial_MCL113
AT3G22840	Aerial_MCL113
AT4G14690	Aerial_MCL113
AT1G11260	Aerial_MCL114
AT3G10985	Aerial_MCL114
AT3G49790	Aerial_MCL114
AT4G10925	Aerial_MCL114
AT1G25275	Aerial_MCL115
AT1G28330	Aerial_MCL115
AT3G15630	Aerial_MCL115
AT3G48360	Aerial_MCL115
AT1G17050	Aerial_MCL116
AT3G17609	Aerial_MCL116
AT3G61220	Aerial_MCL116
AT5G19850	Aerial_MCL116
AT3G20660	Aerial_MCL117
AT4G15260	Aerial_MCL117
AT4G16840	Aerial_MCL117
AT5G40690	Aerial_MCL117
AT3G58650	Aerial_MCL118
AT4G14770	Aerial_MCL118
AT4G37750	Aerial_MCL118
AT5G11510	Aerial_MCL118
AT2G44080	Aerial_MCL119
AT4G27260	Aerial_MCL119
AT5G25350	Aerial_MCL119
AT5G49700	Aerial_MCL119
AT1G29280	Aerial_MCL12
AT2G44010	Aerial_MCL12
AT2G46750	Aerial_MCL12
AT3G01420	Aerial_MCL12
AT3G09220	Aerial_MCL12
AT3G14680	Aerial_MCL12
AT3G53480	Aerial_MCL12
AT4G11650	Aerial_MCL12
AT4G13660	Aerial_MCL12
AT4G17800	Aerial_MCL12
AT5G14000	Aerial_MCL12
AT5G22890	Aerial_MCL12
AT5G44380	Aerial_MCL12
AT5G59530	Aerial_MCL12
AT5G63600	Aerial_MCL12
AT5G64100	Aerial_MCL12
AT2G37750	Aerial_MCL120
AT2G44790	Aerial_MCL120
AT4G12080	Aerial_MCL120
AT5G43990	Aerial_MCL120
AT2G32640	Aerial_MCL121
AT2G36990	Aerial_MCL121
AT3G62910	Aerial_MCL121
AT5G55740	Aerial_MCL121
AT2G04400	Aerial_MCL122
AT2G38860	Aerial_MCL122
AT3G54640	Aerial_MCL122
AT4G26910	Aerial_MCL122
AT2G18980	Aerial_MCL123
AT3G23190	Aerial_MCL123
AT4G30170	Aerial_MCL123
AT5G59520	Aerial_MCL123
AT4G26630	Aerial_MCL124
AT5G52280	Aerial_MCL124
AT5G53020	Aerial_MCL124
AT5G56850	Aerial_MCL124
AT1G60870	Aerial_MCL125
AT5G03460	Aerial_MCL125
AT5G17280	Aerial_MCL125
AT5G67490	Aerial_MCL125
AT1G10510	Aerial_MCL126
AT5G18570	Aerial_MCL126
AT5G64580	Aerial_MCL126
AT5G66470	Aerial_MCL126
AT3G51310	Aerial_MCL127
AT3G54010	Aerial_MCL127
AT4G20850	Aerial_MCL127
AT5G60640	Aerial_MCL127
AT1G09200	Aerial_MCL128
AT2G27970	Aerial_MCL128
AT5G59870	Aerial_MCL128
AT5G65360	Aerial_MCL128
AT2G18330	Aerial_MCL129
AT3G13860	Aerial_MCL129
AT5G26710	Aerial_MCL129
AT5G56500	Aerial_MCL129
AT1G06720	Aerial_MCL13
AT1G13120	Aerial_MCL13
AT1G13160	Aerial_MCL13
AT1G72440	Aerial_MCL13
AT1G74250	Aerial_MCL13
AT2G18220	Aerial_MCL13
AT3G01160	Aerial_MCL13
AT3G16840	Aerial_MCL13
AT3G55510	Aerial_MCL13
AT4G02400	Aerial_MCL13
AT4G11420	Aerial_MCL13
AT4G25340	Aerial_MCL13
AT5G10630	Aerial_MCL13
AT5G17930	Aerial_MCL13
AT5G22320	Aerial_MCL13
AT2G14560	Aerial_MCL130
AT2G40750	Aerial_MCL130
AT5G10760	Aerial_MCL130
AT5G24530	Aerial_MCL130
AT2G34260	Aerial_MCL131
AT3G44750	Aerial_MCL131
AT4G26780	Aerial_MCL131
AT5G61030	Aerial_MCL131
AT1G03780	Aerial_MCL132
AT3G55660	Aerial_MCL132
AT4G14330	Aerial_MCL132
AT5G48600	Aerial_MCL132
AT1G08480	Aerial_MCL133
AT1G15120	Aerial_MCL133
AT2G42310	Aerial_MCL133
AT5G47890	Aerial_MCL133
AT1G25260	Aerial_MCL134
AT1G80750	Aerial_MCL134
AT4G03180	Aerial_MCL134
AT4G15640	Aerial_MCL134
AT1G03530	Aerial_MCL135
AT1G10490	Aerial_MCL135
AT2G18900	Aerial_MCL135
AT3G57940	Aerial_MCL135
AT1G33790	Aerial_MCL136
AT1G53180	Aerial_MCL136
AT2G14890	Aerial_MCL136
AT5G17520	Aerial_MCL136
AT1G65820	Aerial_MCL137
AT1G69930	Aerial_MCL137
AT2G02390	Aerial_MCL137
AT2G29460	Aerial_MCL137
AT1G02360	Aerial_MCL138
AT2G39210	Aerial_MCL138
AT3G22060	Aerial_MCL138
AT5G40780	Aerial_MCL138
AT1G77490	Aerial_MCL139
AT2G22670	Aerial_MCL139
AT3G10060	Aerial_MCL139
AT3G63140	Aerial_MCL139
AT1G21240	Aerial_MCL14
AT2G04450	Aerial_MCL14
AT2G26400	Aerial_MCL14
AT2G29990	Aerial_MCL14
AT2G32680	Aerial_MCL14
AT3G53150	Aerial_MCL14
AT3G57260	Aerial_MCL14
AT4G00700	Aerial_MCL14
AT4G03450	Aerial_MCL14
AT4G04490	Aerial_MCL14
AT4G10500	Aerial_MCL14
AT4G23150	Aerial_MCL14
AT4G39030	Aerial_MCL14
AT5G39670	Aerial_MCL14
AT5G64000	Aerial_MCL14
AT1G27980	Aerial_MCL140
AT1G62300	Aerial_MCL140
AT3G04070	Aerial_MCL140
AT5G39610	Aerial_MCL140
AT1G13670	Aerial_MCL141
AT1G65720	Aerial_MCL141
AT3G43430	Aerial_MCL141
AT5G21060	Aerial_MCL141
AT3G11530	Aerial_MCL142
AT5G05950	Aerial_MCL142
AT5G07960	Aerial_MCL142
AT5G64880	Aerial_MCL142
AT1G52420	Aerial_MCL143
AT1G54440	Aerial_MCL143
AT3G18480	Aerial_MCL143
AT4G02030	Aerial_MCL143
AT1G54380	Aerial_MCL144
AT3G13230	Aerial_MCL144
AT4G01560	Aerial_MCL144
AT5G57280	Aerial_MCL144
AT1G14120	Aerial_MCL145
AT3G20370	Aerial_MCL145
AT4G27860	Aerial_MCL145
AT5G24290	Aerial_MCL145
AT2G26330	Aerial_MCL146
AT2G27040	Aerial_MCL146
AT3G22760	Aerial_MCL146
AT3G22780	Aerial_MCL146
AT3G22790	Aerial_MCL147
AT4G38950	Aerial_MCL147
AT5G38690	Aerial_MCL147
AT5G54670	Aerial_MCL147
AT1G71810	Aerial_MCL148
AT3G24430	Aerial_MCL148
AT4G19710	Aerial_MCL148
AT5G42310	Aerial_MCL148
AT2G28000	Aerial_MCL149
AT3G13470	Aerial_MCL149
AT4G21980	Aerial_MCL149
AT5G48830	Aerial_MCL149
AT1G54540	Aerial_MCL15
AT1G74460	Aerial_MCL15
AT2G23540	Aerial_MCL15
AT2G47200	Aerial_MCL15
AT2G48130	Aerial_MCL15
AT2G48140	Aerial_MCL15
AT3G22620	Aerial_MCL15
AT4G20390	Aerial_MCL15
AT4G38080	Aerial_MCL15
AT5G09480	Aerial_MCL15
AT5G09520	Aerial_MCL15
AT5G09530	Aerial_MCL15
AT5G41040	Aerial_MCL15
AT5G58860	Aerial_MCL15
AT2G23620	Aerial_MCL150
AT4G08770	Aerial_MCL150
AT4G08780	Aerial_MCL150
AT5G44480	Aerial_MCL150
AT2G01250	Aerial_MCL151
AT2G40660	Aerial_MCL151
AT3G16780	Aerial_MCL151
AT4G10480	Aerial_MCL151
AT3G22660	Aerial_MCL152
AT3G49240	Aerial_MCL152
AT3G58660	Aerial_MCL152
AT4G25730	Aerial_MCL152
AT1G56300	Aerial_MCL153
AT4G04330	Aerial_MCL153
AT4G32340	Aerial_MCL153
AT1G71210	Aerial_MCL154
AT3G46790	Aerial_MCL154
AT5G10290	Aerial_MCL154
AT3G04640	Aerial_MCL155
AT3G25600	Aerial_MCL155
AT5G10695	Aerial_MCL155
AT2G24980	Aerial_MCL156
AT2G47540	Aerial_MCL156
AT3G54590	Aerial_MCL156
AT1G11860	Aerial_MCL157
AT3G16250	Aerial_MCL157
AT5G58260	Aerial_MCL157
AT1G31330	Aerial_MCL158
AT2G20260	Aerial_MCL158
AT5G66570	Aerial_MCL158
AT4G16780	Aerial_MCL159
AT4G32280	Aerial_MCL159
AT5G02540	Aerial_MCL159
AT1G26230	Aerial_MCL16
AT1G33040	Aerial_MCL16
AT1G36390	Aerial_MCL16
AT1G48520	Aerial_MCL16
AT1G72550	Aerial_MCL16
AT2G21385	Aerial_MCL16
AT2G34640	Aerial_MCL16
AT3G04340	Aerial_MCL16
AT3G16260	Aerial_MCL16
AT3G16290	Aerial_MCL16
AT5G14460	Aerial_MCL16
AT5G49030	Aerial_MCL16
AT5G50250	Aerial_MCL16
AT5G55220	Aerial_MCL16
ATCG00420	Aerial_MCL160
ATCG00430	Aerial_MCL160
ATCG00500	Aerial_MCL160
AT1G54820	Aerial_MCL161
AT1G67750	Aerial_MCL161
AT4G24780	Aerial_MCL161
AT4G17340	Aerial_MCL162
AT4G20870	Aerial_MCL162
AT5G40500	Aerial_MCL162
AT1G15820	Aerial_MCL163
AT3G27690	Aerial_MCL163
AT5G54270	Aerial_MCL163
AT1G30380	Aerial_MCL164
AT1G52230	Aerial_MCL164
AT4G05180	Aerial_MCL164
AT1G11690	Aerial_MCL165
AT1G61410	Aerial_MCL165
AT1G64940	Aerial_MCL165
AT3G47430	Aerial_MCL166
AT4G27030	Aerial_MCL166
AT5G58770	Aerial_MCL166
AT3G21670	Aerial_MCL167
AT3G56290	Aerial_MCL167
AT4G37760	Aerial_MCL167
AT1G70290	Aerial_MCL168
AT1G75220	Aerial_MCL168
AT5G49360	Aerial_MCL168
AT2G37040	Aerial_MCL169
AT3G25585	Aerial_MCL169
AT5G02270	Aerial_MCL169
AT1G31600	Aerial_MCL17
AT1G54040	Aerial_MCL17
AT2G13970	Aerial_MCL17
AT2G23330	Aerial_MCL17
AT3G46530	Aerial_MCL17
AT3G46980	Aerial_MCL17
AT3G47680	Aerial_MCL17
AT4G08110	Aerial_MCL17
AT4G09680	Aerial_MCL17
AT4G16860	Aerial_MCL17
AT4G16870	Aerial_MCL17
AT4G19500	Aerial_MCL17
AT5G36930	Aerial_MCL17
AT5G50400	Aerial_MCL17
AT1G08630	Aerial_MCL170
AT1G10070	Aerial_MCL170
AT5G07100	Aerial_MCL170
AT1G18660	Aerial_MCL171
AT2G26770	Aerial_MCL171
AT2G32950	Aerial_MCL171
AT2G21320	Aerial_MCL172
AT3G23210	Aerial_MCL172
AT5G20070	Aerial_MCL172
AT1G21910	Aerial_MCL173
AT1G66160	Aerial_MCL173
AT5G05440	Aerial_MCL173
AT1G14290	Aerial_MCL174
AT2G42870	Aerial_MCL174
AT4G25260	Aerial_MCL174
AT1G07180	Aerial_MCL175
AT2G34460	Aerial_MCL175
AT4G26860	Aerial_MCL175
AT1G60890	Aerial_MCL176
AT3G13330	Aerial_MCL176
AT4G01330	Aerial_MCL176
AT2G15890	Aerial_MCL177
AT2G33830	Aerial_MCL177
AT3G26740	Aerial_MCL177
AT1G78510	Aerial_MCL178
AT3G24170	Aerial_MCL178
AT5G15910	Aerial_MCL178
AT1G04530	Aerial_MCL179
AT1G62250	Aerial_MCL179
AT4G24700	Aerial_MCL179
AT1G06000	Aerial_MCL18
AT1G12370	Aerial_MCL18
AT1G65060	Aerial_MCL18
AT1G78570	Aerial_MCL18
AT3G19450	Aerial_MCL18
AT3G21560	Aerial_MCL18
AT3G51240	Aerial_MCL18
AT3G55120	Aerial_MCL18
AT5G05270	Aerial_MCL18
AT5G08640	Aerial_MCL18
AT5G13930	Aerial_MCL18
AT5G17050	Aerial_MCL18
AT5G24850	Aerial_MCL18
AT2G37660	Aerial_MCL180
AT3G48730	Aerial_MCL180
AT3G62030	Aerial_MCL180
AT3G22160	Aerial_MCL181
AT3G62390	Aerial_MCL181
AT3G63010	Aerial_MCL181
AT4G29060	Aerial_MCL182
AT5G04170	Aerial_MCL182
AT5G44650	Aerial_MCL182
AT2G34700	Aerial_MCL183
AT4G13235	Aerial_MCL183
AT5G19100	Aerial_MCL183
AT1G14370	Aerial_MCL184
AT4G33050	Aerial_MCL184
AT5G25930	Aerial_MCL184
AT1G69670	Aerial_MCL185
AT2G26990	Aerial_MCL185
AT5G49880	Aerial_MCL185
AT3G07950	Aerial_MCL186
AT5G23570	Aerial_MCL186
AT5G27240	Aerial_MCL186
AT3G19660	Aerial_MCL187
AT5G37740	Aerial_MCL187
AT5G54500	Aerial_MCL187
AT3G18760	Aerial_MCL188
AT5G60960	Aerial_MCL188
AT5G64670	Aerial_MCL188
AT1G22985	Aerial_MCL189
AT3G45730	Aerial_MCL189
AT5G62865	Aerial_MCL189
AT1G08310	Aerial_MCL19
AT1G17710	Aerial_MCL19
AT1G67600	Aerial_MCL19
AT1G73010	Aerial_MCL19
AT2G26660	Aerial_MCL19
AT2G45130	Aerial_MCL19
AT2G46880	Aerial_MCL19
AT3G02040	Aerial_MCL19
AT3G05630	Aerial_MCL19
AT4G33030	Aerial_MCL19
AT5G01220	Aerial_MCL19
AT5G20150	Aerial_MCL19
AT5G20790	Aerial_MCL19
AT4G01720	Aerial_MCL190
AT5G43580	Aerial_MCL190
AT5G64120	Aerial_MCL190
AT4G27830	Aerial_MCL191
AT5G13750	Aerial_MCL191
AT5G61820	Aerial_MCL191
AT1G48050	Aerial_MCL192
AT1G60220	Aerial_MCL192
AT5G49580	Aerial_MCL192
AT2G18990	Aerial_MCL193
AT2G36230	Aerial_MCL193
AT3G25530	Aerial_MCL193
AT1G48920	Aerial_MCL194
AT5G15810	Aerial_MCL194
AT5G41190	Aerial_MCL194
AT1G03310	Aerial_MCL195
AT4G27180	Aerial_MCL195
AT5G65930	Aerial_MCL195
AT1G06100	Aerial_MCL196
AT2G04032	Aerial_MCL196
AT5G33370	Aerial_MCL196
AT2G28600	Aerial_MCL197
AT3G57290	Aerial_MCL197
AT5G52380	Aerial_MCL197
AT2G04550	Aerial_MCL198
AT3G04880	Aerial_MCL198
AT4G32030	Aerial_MCL198
AT1G09340	Aerial_MCL199
AT1G55480	Aerial_MCL199
AT3G55800	Aerial_MCL199
AT1G03420	Aerial_MCL2
AT1G10920	Aerial_MCL2
AT1G12790	Aerial_MCL2
AT1G16150	Aerial_MCL2
AT1G17190	Aerial_MCL2
AT1G18180	Aerial_MCL2
AT1G21130	Aerial_MCL2
AT1G23850	Aerial_MCL2
AT1G23960	Aerial_MCL2
AT1G26530	Aerial_MCL2
AT1G30650	Aerial_MCL2
AT1G31580	Aerial_MCL2
AT1G35612	Aerial_MCL2
AT1G48580	Aerial_MCL2
AT1G50290	Aerial_MCL2
AT1G51960	Aerial_MCL2
AT1G55370	Aerial_MCL2
AT1G58150	Aerial_MCL2
AT1G61500	Aerial_MCL2
AT1G63540	Aerial_MCL2
AT1G64090	Aerial_MCL2
AT1G65980	Aerial_MCL2
AT1G66660	Aerial_MCL2
AT1G68620	Aerial_MCL2
AT1G71070	Aerial_MCL2
AT1G71400	Aerial_MCL2
AT1G75580	Aerial_MCL2
AT1G76530	Aerial_MCL2
AT1G78450	Aerial_MCL2
AT2G03870	Aerial_MCL2
AT2G14460	Aerial_MCL2
AT2G15790	Aerial_MCL2
AT2G16595	Aerial_MCL2
AT2G24160	Aerial_MCL2
AT2G25870	Aerial_MCL2
AT2G29370	Aerial_MCL2
AT2G33220	Aerial_MCL2
AT2G40010	Aerial_MCL2
AT2G40760	Aerial_MCL2
AT2G46080	Aerial_MCL2
AT3G05940	Aerial_MCL2
AT3G07040	Aerial_MCL2
AT3G08870	Aerial_MCL2
AT3G18680	Aerial_MCL2
AT3G19520	Aerial_MCL2
AT3G20270	Aerial_MCL2
AT3G28270	Aerial_MCL2
AT3G46500	Aerial_MCL2
AT3G48130	Aerial_MCL2
AT3G48640	Aerial_MCL2
AT4G00960	Aerial_MCL2
AT4G02540	Aerial_MCL2
AT4G03060	Aerial_MCL2
AT4G20480	Aerial_MCL2
AT4G22330	Aerial_MCL2
AT4G27050	Aerial_MCL2
AT4G28100	Aerial_MCL2
AT4G29200	Aerial_MCL2
AT4G31570	Aerial_MCL2
AT4G37000	Aerial_MCL2
AT4G37150	Aerial_MCL2
AT5G02630	Aerial_MCL2
AT5G03390	Aerial_MCL2
AT5G04000	Aerial_MCL2
AT5G10140	Aerial_MCL2
AT5G10520	Aerial_MCL2
AT5G10620	Aerial_MCL2
AT5G11250	Aerial_MCL2
AT5G15360	Aerial_MCL2
AT5G21070	Aerial_MCL2
AT5G23580	Aerial_MCL2
AT5G24240	Aerial_MCL2
AT5G25820	Aerial_MCL2
AT5G37360	Aerial_MCL2
AT5G41700	Aerial_MCL2
AT5G41950	Aerial_MCL2
AT5G41960	Aerial_MCL2
AT5G42240	Aerial_MCL2
AT5G43430	Aerial_MCL2
AT5G44920	Aerial_MCL2
AT5G45500	Aerial_MCL2
AT5G45750	Aerial_MCL2
AT5G50350	Aerial_MCL2
AT5G55790	Aerial_MCL2
AT1G03630	Aerial_MCL20
AT1G14030	Aerial_MCL20
AT1G70370	Aerial_MCL20
AT3G18890	Aerial_MCL20
AT3G53190	Aerial_MCL20
AT4G19985	Aerial_MCL20
AT4G20760	Aerial_MCL20
AT4G26760	Aerial_MCL20
AT4G33470	Aerial_MCL20
AT4G35920	Aerial_MCL20
AT5G27560	Aerial_MCL20
AT5G44520	Aerial_MCL20
AT1G23730	Aerial_MCL200
AT2G44460	Aerial_MCL200
AT4G21200	Aerial_MCL200
AT1G01790	Aerial_MCL201
AT2G37860	Aerial_MCL201
AT5G25590	Aerial_MCL201
AT1G14460	Aerial_MCL202
AT4G21560	Aerial_MCL202
AT4G32980	Aerial_MCL202
AT1G14540	Aerial_MCL203
AT1G14550	Aerial_MCL203
AT1G36640	Aerial_MCL203
AT1G04900	Aerial_MCL204
AT1G64550	Aerial_MCL204
AT2G40360	Aerial_MCL204
AT1G28530	Aerial_MCL205
AT3G21300	Aerial_MCL205
AT3G57180	Aerial_MCL205
AT1G78670	Aerial_MCL206
AT2G27190	Aerial_MCL206
AT3G07180	Aerial_MCL206
AT1G16280	Aerial_MCL207
AT1G72320	Aerial_MCL207
AT5G61770	Aerial_MCL207
AT1G69200	Aerial_MCL208
AT3G54090	Aerial_MCL208
AT4G31210	Aerial_MCL208
AT1G53140	Aerial_MCL209
AT2G07170	Aerial_MCL209
AT4G03100	Aerial_MCL209
AT1G65610	Aerial_MCL21
AT2G45210	Aerial_MCL21
AT2G45570	Aerial_MCL21
AT3G01970	Aerial_MCL21
AT3G05360	Aerial_MCL21
AT4G02280	Aerial_MCL21
AT4G04620	Aerial_MCL21
AT5G11520	Aerial_MCL21
AT5G13330	Aerial_MCL21
AT5G17860	Aerial_MCL21
AT5G58350	Aerial_MCL21
AT1G18850	Aerial_MCL210
AT2G47990	Aerial_MCL210
AT4G04940	Aerial_MCL210
AT1G53030	Aerial_MCL211
AT1G77710	Aerial_MCL211
AT5G62575	Aerial_MCL211
AT1G67860	Aerial_MCL212
AT1G67865	Aerial_MCL212
AT1G78000	Aerial_MCL212
AT1G14400	Aerial_MCL213
AT1G29970	Aerial_MCL213
AT3G61790	Aerial_MCL213
AT1G68880	Aerial_MCL214
AT5G35580	Aerial_MCL214
AT5G48175	Aerial_MCL214
AT3G02770	Aerial_MCL215
AT4G08470	Aerial_MCL215
AT5G27830	Aerial_MCL215
AT1G69880	Aerial_MCL216
AT2G43510	Aerial_MCL216
AT4G21680	Aerial_MCL216
AT1G28200	Aerial_MCL217
AT2G19350	Aerial_MCL217
AT3G14430	Aerial_MCL217
AT3G17350	Aerial_MCL218
AT4G24120	Aerial_MCL218
AT5G17760	Aerial_MCL218
AT3G12110	Aerial_MCL219
AT4G18970	Aerial_MCL219
AT4G28780	Aerial_MCL219
AT1G04020	Aerial_MCL22
AT1G18090	Aerial_MCL22
AT1G44900	Aerial_MCL22
AT2G07690	Aerial_MCL22
AT3G24495	Aerial_MCL22
AT5G08020	Aerial_MCL22
AT5G16110	Aerial_MCL22
AT5G41880	Aerial_MCL22
AT5G46280	Aerial_MCL22
AT5G61000	Aerial_MCL22
AT5G67100	Aerial_MCL22
AT3G12270	Aerial_MCL220
AT4G29510	Aerial_MCL220
AT4G34910	Aerial_MCL220
AT1G43910	Aerial_MCL221
AT2G03350	Aerial_MCL221
AT3G13380	Aerial_MCL221
AT1G58250	Aerial_MCL222
AT2G25170	Aerial_MCL222
AT3G06400	Aerial_MCL222
AT1G30240	Aerial_MCL223
AT1G51380	Aerial_MCL223
AT3G13940	Aerial_MCL223
AT1G70070	Aerial_MCL224
AT2G19460	Aerial_MCL224
AT3G13720	Aerial_MCL224
AT2G17500	Aerial_MCL225
AT4G01870	Aerial_MCL225
AT5G63790	Aerial_MCL225
AT1G47900	Aerial_MCL226
AT3G17750	Aerial_MCL226
AT4G18820	Aerial_MCL226
AT2G27660	Aerial_MCL227
AT2G44380	Aerial_MCL227
AT3G57700	Aerial_MCL227
AT1G03130	Aerial_MCL228
AT1G51400	Aerial_MCL228
AT1G74670	Aerial_MCL229
AT3G07010	Aerial_MCL229
AT1G56110	Aerial_MCL23
AT3G03960	Aerial_MCL23
AT3G05060	Aerial_MCL23
AT3G07050	Aerial_MCL23
AT3G10530	Aerial_MCL23
AT3G23620	Aerial_MCL23
AT3G51800	Aerial_MCL23
AT3G57150	Aerial_MCL23
AT4G38100	Aerial_MCL23
AT5G05470	Aerial_MCL23
AT5G60990	Aerial_MCL23
AT2G23090	Aerial_MCL230
AT5G16470	Aerial_MCL230
AT3G01850	Aerial_MCL231
AT3G03120	Aerial_MCL231
AT4G33980	Aerial_MCL232
AT5G42900	Aerial_MCL232
AT3G07650	Aerial_MCL233
AT5G61380	Aerial_MCL233
AT1G19485	Aerial_MCL234
AT5G25560	Aerial_MCL234
AT2G01170	Aerial_MCL235
AT4G26670	Aerial_MCL235
AT3G24180	Aerial_MCL236
AT5G51280	Aerial_MCL236
AT1G32920	Aerial_MCL237
AT3G55980	Aerial_MCL237
AT3G08950	Aerial_MCL238
AT5G42150	Aerial_MCL238
AT3G47860	Aerial_MCL239
AT5G26570	Aerial_MCL239
AT1G02850	Aerial_MCL24
AT1G05680	Aerial_MCL24
AT1G17170	Aerial_MCL24
AT1G72680	Aerial_MCL24
AT2G37760	Aerial_MCL24
AT2G37770	Aerial_MCL24
AT4G33540	Aerial_MCL24
AT5G16970	Aerial_MCL24
AT5G17380	Aerial_MCL24
AT5G19440	Aerial_MCL24
AT5G27600	Aerial_MCL24
AT1G17665	Aerial_MCL240
AT5G48250	Aerial_MCL240
AT1G53645	Aerial_MCL241
AT5G55200	Aerial_MCL241
AT1G77800	Aerial_MCL242
AT5G08430	Aerial_MCL242
AT3G24590	Aerial_MCL243
AT3G52750	Aerial_MCL243
AT3G01440	Aerial_MCL244
AT5G18660	Aerial_MCL244
AT1G49380	Aerial_MCL245
AT2G30390	Aerial_MCL245
AT2G06520	Aerial_MCL246
AT4G12800	Aerial_MCL246
AT1G29440	Aerial_MCL247
AT1G29450	Aerial_MCL247
ATCG00150	Aerial_MCL248
ATCG01080	Aerial_MCL248
AT1G71790	Aerial_MCL249
AT3G04890	Aerial_MCL249
AT1G03880	Aerial_MCL25
AT4G25140	Aerial_MCL25
AT4G27140	Aerial_MCL25
AT4G27150	Aerial_MCL25
AT4G27160	Aerial_MCL25
AT4G27170	Aerial_MCL25
AT4G28520	Aerial_MCL25
AT5G40420	Aerial_MCL25
AT5G44120	Aerial_MCL25
AT5G54740	Aerial_MCL25
AT1G55670	Aerial_MCL250
AT3G21055	Aerial_MCL250
AT1G55330	Aerial_MCL251
AT2G47930	Aerial_MCL251
AT1G35420	Aerial_MCL252
AT2G20725	Aerial_MCL252
AT2G12520	Aerial_MCL253
AT2G42480	Aerial_MCL253
AT1G55640	Aerial_MCL254
AT4G17580	Aerial_MCL254
AT2G05720	Aerial_MCL255
AT3G08490	Aerial_MCL255
AT2G06820	Aerial_MCL256
AT4G08380	Aerial_MCL256
AT3G62550	Aerial_MCL257
AT5G06690	Aerial_MCL257
AT3G62950	Aerial_MCL258
AT4G16000	Aerial_MCL258
AT2G31380	Aerial_MCL259
AT5G24120	Aerial_MCL259
AT1G02710	Aerial_MCL26
AT1G15840	Aerial_MCL26
AT1G64560	Aerial_MCL26
AT2G05580	Aerial_MCL26
AT2G30560	Aerial_MCL26
AT3G23450	Aerial_MCL26
AT3G42130	Aerial_MCL26
AT5G07530	Aerial_MCL26
AT5G35660	Aerial_MCL26
AT5G38870	Aerial_MCL26
AT1G10140	Aerial_MCL260
AT5G54080	Aerial_MCL260
AT1G23870	Aerial_MCL261
AT4G38470	Aerial_MCL261
AT1G54740	Aerial_MCL262
AT2G39570	Aerial_MCL262
AT2G40000	Aerial_MCL263
AT4G37610	Aerial_MCL263
AT3G51840	Aerial_MCL264
AT5G04040	Aerial_MCL264
AT1G01170	Aerial_MCL265
AT4G37300	Aerial_MCL265
AT1G08315	Aerial_MCL266
AT5G64260	Aerial_MCL266
AT2G45170	Aerial_MCL267
AT3G15770	Aerial_MCL267
AT2G26080	Aerial_MCL268
AT3G10230	Aerial_MCL268
AT3G12320	Aerial_MCL269
AT5G06980	Aerial_MCL269
AT1G64500	Aerial_MCL27
AT1G64780	Aerial_MCL27
AT2G15020	Aerial_MCL27
AT2G19650	Aerial_MCL27
AT2G27420	Aerial_MCL27
AT2G31750	Aerial_MCL27
AT4G26850	Aerial_MCL27
AT5G03555	Aerial_MCL27
AT5G15850	Aerial_MCL27
AT5G42760	Aerial_MCL27
AT1G07010	Aerial_MCL270
AT1G32900	Aerial_MCL270
AT1G32460	Aerial_MCL271
AT3G30775	Aerial_MCL271
AT1G32170	Aerial_MCL272
AT5G39580	Aerial_MCL272
AT2G45470	Aerial_MCL273
AT5G07030	Aerial_MCL273
AT4G34180	Aerial_MCL274
AT5G07470	Aerial_MCL274
AT3G54050	Aerial_MCL275
AT5G19220	Aerial_MCL275
AT1G67800	Aerial_MCL276
AT5G04930	Aerial_MCL276
AT2G39780	Aerial_MCL277
AT4G30680	Aerial_MCL277
AT3G45620	Aerial_MCL278
AT5G43910	Aerial_MCL278
AT3G50240	Aerial_MCL279
AT5G48460	Aerial_MCL279
AT1G03090	Aerial_MCL28
AT1G12780	Aerial_MCL28
AT2G43400	Aerial_MCL28
AT3G06850	Aerial_MCL28
AT3G13450	Aerial_MCL28
AT3G45300	Aerial_MCL28
AT4G34030	Aerial_MCL28
AT4G35770	Aerial_MCL28
AT5G56870	Aerial_MCL28
AT5G57655	Aerial_MCL28
AT3G57470	Aerial_MCL280
AT5G46420	Aerial_MCL280
AT2G34630	Aerial_MCL281
AT4G10040	Aerial_MCL281
AT5G26220	Aerial_MCL282
AT5G48850	Aerial_MCL282
AT2G14610	Aerial_MCL283
AT2G18660	Aerial_MCL283
AT2G02220	Aerial_MCL284
AT5G03700	Aerial_MCL284
AT2G14580	Aerial_MCL285
AT5G59330	Aerial_MCL285
AT2G24060	Aerial_MCL286
AT3G54750	Aerial_MCL286
AT2G35410	Aerial_MCL287
AT5G22340	Aerial_MCL287
AT4G38660	Aerial_MCL288
AT5G55730	Aerial_MCL288
AT4G30620	Aerial_MCL289
AT5G48630	Aerial_MCL289
AT1G11720	Aerial_MCL29
AT1G12800	Aerial_MCL29
AT1G19715	Aerial_MCL29
AT3G04260	Aerial_MCL29
AT3G43610	Aerial_MCL29
AT3G48110	Aerial_MCL29
AT4G17740	Aerial_MCL29
AT4G18240	Aerial_MCL29
AT5G22640	Aerial_MCL29
AT5G57030	Aerial_MCL29
AT4G32520	Aerial_MCL290
AT5G55280	Aerial_MCL290
AT5G54730	Aerial_MCL291
AT5G54870	Aerial_MCL291
AT5G13000	Aerial_MCL292
AT5G60690	Aerial_MCL292
AT2G36070	Aerial_MCL293
AT2G45730	Aerial_MCL293
AT1G05000	Aerial_MCL294
AT2G41380	Aerial_MCL294
AT2G01650	Aerial_MCL295
AT5G07360	Aerial_MCL295
AT2G32020	Aerial_MCL296
AT5G18270	Aerial_MCL296
AT1G76920	Aerial_MCL297
AT3G62770	Aerial_MCL297
AT1G15440	Aerial_MCL298
AT5G15550	Aerial_MCL298
AT1G73110	Aerial_MCL299
AT2G23390	Aerial_MCL299
AT1G05440	Aerial_MCL3
AT1G08560	Aerial_MCL3
AT1G16070	Aerial_MCL3
AT1G18370	Aerial_MCL3
AT1G23790	Aerial_MCL3
AT1G44110	Aerial_MCL3
AT1G72250	Aerial_MCL3
AT1G76310	Aerial_MCL3
AT2G16270	Aerial_MCL3
AT2G22610	Aerial_MCL3
AT2G28620	Aerial_MCL3
AT2G37420	Aerial_MCL3
AT3G03130	Aerial_MCL3
AT3G06030	Aerial_MCL3
AT3G10310	Aerial_MCL3
AT3G19590	Aerial_MCL3
AT3G20150	Aerial_MCL3
AT3G20260	Aerial_MCL3
AT3G22880	Aerial_MCL3
AT3G23670	Aerial_MCL3
AT3G23890	Aerial_MCL3
AT3G27330	Aerial_MCL3
AT3G44050	Aerial_MCL3
AT3G51280	Aerial_MCL3
AT3G51720	Aerial_MCL3
AT3G52110	Aerial_MCL3
AT4G02800	Aerial_MCL3
AT4G05190	Aerial_MCL3
AT4G15830	Aerial_MCL3
AT4G21820	Aerial_MCL3
AT4G23800	Aerial_MCL3
AT4G26660	Aerial_MCL3
AT4G35620	Aerial_MCL3
AT5G13840	Aerial_MCL3
AT5G15510	Aerial_MCL3
AT5G17160	Aerial_MCL3
AT5G23910	Aerial_MCL3
AT5G37010	Aerial_MCL3
AT5G44560	Aerial_MCL3
AT5G48310	Aerial_MCL3
AT5G51600	Aerial_MCL3
AT5G51750	Aerial_MCL3
AT5G55520	Aerial_MCL3
AT5G56580	Aerial_MCL3
AT5G60930	Aerial_MCL3
AT5G62550	Aerial_MCL3
AT2G32170	Aerial_MCL30
AT2G39580	Aerial_MCL30
AT3G01320	Aerial_MCL30
AT3G48190	Aerial_MCL30
AT4G00040	Aerial_MCL30
AT4G36980	Aerial_MCL30
AT5G22700	Aerial_MCL30
AT5G24670	Aerial_MCL30
AT5G27270	Aerial_MCL30
AT5G44660	Aerial_MCL30
AT1G65730	Aerial_MCL300
AT5G24230	Aerial_MCL300
AT1G55910	Aerial_MCL301
AT5G54610	Aerial_MCL301
AT2G21440	Aerial_MCL302
AT2G43650	Aerial_MCL302
AT1G21880	Aerial_MCL303
AT2G04780	Aerial_MCL303
AT1G04945	Aerial_MCL304
AT4G28450	Aerial_MCL304
AT1G21270	Aerial_MCL305
AT2G23200	Aerial_MCL305
AT2G11810	Aerial_MCL306
AT5G20410	Aerial_MCL306
AT1G21250	Aerial_MCL307
AT4G26090	Aerial_MCL307
AT1G76450	Aerial_MCL308
AT2G02500	Aerial_MCL308
AT1G68790	Aerial_MCL309
AT5G55660	Aerial_MCL309
AT1G13470	Aerial_MCL31
AT1G66880	Aerial_MCL31
AT1G74710	Aerial_MCL31
AT3G52430	Aerial_MCL31
AT3G55270	Aerial_MCL31
AT4G23610	Aerial_MCL31
AT5G52740	Aerial_MCL31
AT5G54720	Aerial_MCL31
AT5G55450	Aerial_MCL31
AT5G61010	Aerial_MCL31
AT1G73260	Aerial_MCL310
AT3G60140	Aerial_MCL310
AT1G13990	Aerial_MCL311
AT3G04000	Aerial_MCL311
AT1G59670	Aerial_MCL312
AT3G10780	Aerial_MCL312
AT2G35820	Aerial_MCL313
AT3G10450	Aerial_MCL313
AT3G08860	Aerial_MCL314
AT3G49580	Aerial_MCL314
AT3G11710	Aerial_MCL315
AT5G27470	Aerial_MCL315
AT3G07770	Aerial_MCL316
AT5G40480	Aerial_MCL316
AT1G80960	Aerial_MCL317
AT4G16710	Aerial_MCL317
AT1G16420	Aerial_MCL318
AT3G13100	Aerial_MCL318
AT3G26590	Aerial_MCL319
AT5G53370	Aerial_MCL319
AT1G61370	Aerial_MCL32
AT2G19130	Aerial_MCL32
AT3G26210	Aerial_MCL32
AT3G47480	Aerial_MCL32
AT4G14610	Aerial_MCL32
AT4G35180	Aerial_MCL32
AT5G13320	Aerial_MCL32
AT5G46520	Aerial_MCL32
AT5G60280	Aerial_MCL32
AT5G67340	Aerial_MCL32
AT5G10920	Aerial_MCL320
AT5G20720	Aerial_MCL320
AT1G05810	Aerial_MCL321
AT3G16570	Aerial_MCL321
AT3G16230	Aerial_MCL322
AT5G53850	Aerial_MCL322
AT3G28760	Aerial_MCL323
AT5G63310	Aerial_MCL323
AT1G07790	Aerial_MCL324
AT1G51060	Aerial_MCL324
AT3G14210	Aerial_MCL325
AT5G27210	Aerial_MCL325
AT3G23900	Aerial_MCL326
AT4G31880	Aerial_MCL326
AT4G04220	Aerial_MCL327
AT5G54140	Aerial_MCL327
AT2G41230	Aerial_MCL328
AT4G04340	Aerial_MCL328
AT2G39850	Aerial_MCL329
AT4G00880	Aerial_MCL329
AT2G20670	Aerial_MCL33
AT3G13750	Aerial_MCL33
AT3G17130	Aerial_MCL33
AT5G14120	Aerial_MCL33
AT5G19120	Aerial_MCL33
AT5G20250	Aerial_MCL33
AT5G22920	Aerial_MCL33
AT5G24490	Aerial_MCL33
AT5G61590	Aerial_MCL33
AT4G00955	Aerial_MCL330
AT5G45380	Aerial_MCL330
AT1G58340	Aerial_MCL331
AT5G48790	Aerial_MCL331
AT1G09900	Aerial_MCL332
AT1G31970	Aerial_MCL332
AT1G73470	Aerial_MCL333
AT1G79790	Aerial_MCL333
AT4G12020	Aerial_MCL334
AT4G36140	Aerial_MCL334
AT1G64880	Aerial_MCL335
AT4G19610	Aerial_MCL335
AT4G08310	Aerial_MCL336
AT5G55310	Aerial_MCL336
AT1G74010	Aerial_MCL337
AT4G12500	Aerial_MCL337
AT3G20790	Aerial_MCL338
AT4G10060	Aerial_MCL338
AT3G59040	Aerial_MCL339
AT4G21190	Aerial_MCL339
AT1G03610	Aerial_MCL34
AT1G27290	Aerial_MCL34
AT1G77210	Aerial_MCL34
AT2G18700	Aerial_MCL34
AT2G24550	Aerial_MCL34
AT2G25200	Aerial_MCL34
AT2G47700	Aerial_MCL34
AT3G15450	Aerial_MCL34
AT5G21170	Aerial_MCL34
AT2G42360	Aerial_MCL340
AT4G21120	Aerial_MCL340
AT3G21520	Aerial_MCL341
AT4G14630	Aerial_MCL341
AT1G55490	Aerial_MCL342
AT4G23940	Aerial_MCL342
AT1G53560	Aerial_MCL35
AT1G55000	Aerial_MCL35
AT1G56220	Aerial_MCL35
AT1G58030	Aerial_MCL35
AT1G80180	Aerial_MCL35
AT1G80920	Aerial_MCL35
AT3G60340	Aerial_MCL35
AT4G13830	Aerial_MCL35
AT5G63190	Aerial_MCL35
AT1G03850	Aerial_MCL36
AT1G03900	Aerial_MCL36
AT2G01540	Aerial_MCL36
AT3G13910	Aerial_MCL36
AT3G20510	Aerial_MCL36
AT4G29160	Aerial_MCL36
AT5G07220	Aerial_MCL36
AT5G42440	Aerial_MCL36
AT5G45130	Aerial_MCL36
AT3G14330	Aerial_MCL37
AT3G49140	Aerial_MCL37
AT4G33500	Aerial_MCL37
AT4G39620	Aerial_MCL37
AT5G03940	Aerial_MCL37
AT5G40160	Aerial_MCL37
AT5G53340	Aerial_MCL37
AT5G56360	Aerial_MCL37
AT5G67320	Aerial_MCL37
AT1G17360	Aerial_MCL38
AT1G30610	Aerial_MCL38
AT1G70200	Aerial_MCL38
AT2G03150	Aerial_MCL38
AT3G23070	Aerial_MCL38
AT3G61780	Aerial_MCL38
AT4G29750	Aerial_MCL38
AT5G10910	Aerial_MCL38
AT5G26610	Aerial_MCL38
AT1G26380	Aerial_MCL39
AT1G26390	Aerial_MCL39
AT1G32350	Aerial_MCL39
AT1G32960	Aerial_MCL39
AT1G74590	Aerial_MCL39
AT2G29350	Aerial_MCL39
AT2G29470	Aerial_MCL39
AT2G30750	Aerial_MCL39
AT2G35980	Aerial_MCL39
AT1G32000	Aerial_MCL4
AT1G35183	Aerial_MCL4
AT1G41770	Aerial_MCL4
AT1G41900	Aerial_MCL4
AT1G54700	Aerial_MCL4
AT2G05820	Aerial_MCL4
AT2G07380	Aerial_MCL4
AT2G07505	Aerial_MCL4
AT2G12320	Aerial_MCL4
AT2G13310	Aerial_MCL4
AT2G15130	Aerial_MCL4
AT2G18340	Aerial_MCL4
AT2G23400	Aerial_MCL4
AT2G27395	Aerial_MCL4
AT2G32360	Aerial_MCL4
AT2G36640	Aerial_MCL4
AT2G47660	Aerial_MCL4
AT3G12190	Aerial_MCL4
AT3G14510	Aerial_MCL4
AT3G30510	Aerial_MCL4
AT3G30846	Aerial_MCL4
AT3G31340	Aerial_MCL4
AT3G32220	Aerial_MCL4
AT3G32917	Aerial_MCL4
AT3G42430	Aerial_MCL4
AT3G43530	Aerial_MCL4
AT3G52830	Aerial_MCL4
AT3G62490	Aerial_MCL4
AT4G03990	Aerial_MCL4
AT4G04430	Aerial_MCL4
AT4G07370	Aerial_MCL4
AT4G18500	Aerial_MCL4
AT4G33610	Aerial_MCL4
AT4G35670	Aerial_MCL4
AT5G09340	Aerial_MCL4
AT5G14560	Aerial_MCL4
AT5G17480	Aerial_MCL4
AT5G25750	Aerial_MCL4
AT5G27160	Aerial_MCL4
AT5G35260	Aerial_MCL4
AT5G36900	Aerial_MCL4
AT5G44310	Aerial_MCL4
AT1G09350	Aerial_MCL40
AT2G24560	Aerial_MCL40
AT3G05660	Aerial_MCL40
AT3G55580	Aerial_MCL40
AT3G62740	Aerial_MCL40
AT4G17550	Aerial_MCL40
AT4G30830	Aerial_MCL40
AT5G25110	Aerial_MCL40
AT1G44510	Aerial_MCL41
AT1G72460	Aerial_MCL41
AT2G10740	Aerial_MCL41
AT5G16770	Aerial_MCL41
AT5G19810	Aerial_MCL41
AT5G57320	Aerial_MCL41
AT5G59170	Aerial_MCL41
AT5G59360	Aerial_MCL41
AT1G29460	Aerial_MCL42
AT1G29500	Aerial_MCL42
AT1G29510	Aerial_MCL42
AT3G03840	Aerial_MCL42
AT4G38850	Aerial_MCL42
AT5G18060	Aerial_MCL42
AT5G66590	Aerial_MCL42
ATCG00120	Aerial_MCL43
ATCG00130	Aerial_MCL43
ATCG00520	Aerial_MCL43
ATCG00530	Aerial_MCL43
ATCG00540	Aerial_MCL43
ATCG00710	Aerial_MCL43
ATCG00720	Aerial_MCL43
AT1G24440	Aerial_MCL44
AT1G80440	Aerial_MCL44
AT2G32150	Aerial_MCL44
AT3G07350	Aerial_MCL44
AT3G59940	Aerial_MCL44
AT4G03510	Aerial_MCL44
AT4G27450	Aerial_MCL44
AT1G01060	Aerial_MCL45
AT2G46830	Aerial_MCL45
AT2G47490	Aerial_MCL45
AT3G02380	Aerial_MCL45
AT4G15430	Aerial_MCL45
AT4G38960	Aerial_MCL45
AT5G17300	Aerial_MCL45
AT1G15670	Aerial_MCL46
AT1G25400	Aerial_MCL46
AT1G25560	Aerial_MCL46
AT1G73500	Aerial_MCL46
AT3G05200	Aerial_MCL46
AT3G16720	Aerial_MCL46
AT5G18490	Aerial_MCL46
AT2G01870	Aerial_MCL47
AT2G16720	Aerial_MCL47
AT3G55040	Aerial_MCL47
AT3G60810	Aerial_MCL47
AT4G24750	Aerial_MCL47
AT4G26120	Aerial_MCL47
AT4G32570	Aerial_MCL47
AT2G25060	Aerial_MCL48
AT3G02120	Aerial_MCL48
AT3G07320	Aerial_MCL48
AT3G12870	Aerial_MCL48
AT4G31840	Aerial_MCL48
AT5G25090	Aerial_MCL48
AT5G47500	Aerial_MCL48
AT1G75950	Aerial_MCL49
AT2G43790	Aerial_MCL49
AT3G11200	Aerial_MCL49
AT5G10450	Aerial_MCL49
AT5G14240	Aerial_MCL49
AT5G32440	Aerial_MCL49
AT5G58060	Aerial_MCL49
AT1G06670	Aerial_MCL5
AT1G13030	Aerial_MCL5
AT1G23280	Aerial_MCL5
AT1G26670	Aerial_MCL5
AT1G30960	Aerial_MCL5
AT1G31660	Aerial_MCL5
AT1G42440	Aerial_MCL5
AT1G52930	Aerial_MCL5
AT1G55900	Aerial_MCL5
AT1G69070	Aerial_MCL5
AT1G80270	Aerial_MCL5
AT2G19385	Aerial_MCL5
AT2G34357	Aerial_MCL5
AT2G37990	Aerial_MCL5
AT2G40700	Aerial_MCL5
AT3G01800	Aerial_MCL5
AT3G03060	Aerial_MCL5
AT3G11964	Aerial_MCL5
AT3G15080	Aerial_MCL5
AT3G15460	Aerial_MCL5
AT3G18600	Aerial_MCL5
AT4G05410	Aerial_MCL5
AT4G10760	Aerial_MCL5
AT4G25630	Aerial_MCL5
AT4G28200	Aerial_MCL5
AT4G36580	Aerial_MCL5
AT5G14050	Aerial_MCL5
AT5G14520	Aerial_MCL5
AT5G15750	Aerial_MCL5
AT5G16750	Aerial_MCL5
AT5G16930	Aerial_MCL5
AT5G22650	Aerial_MCL5
AT5G54910	Aerial_MCL5
AT5G55920	Aerial_MCL5
AT1G18970	Aerial_MCL50
AT1G30750	Aerial_MCL50
AT1G44970	Aerial_MCL50
AT1G61590	Aerial_MCL50
AT2G28670	Aerial_MCL50
AT2G32300	Aerial_MCL50
AT2G36100	Aerial_MCL50
AT1G08050	Aerial_MCL51
AT1G13340	Aerial_MCL51
AT1G74360	Aerial_MCL51
AT3G25610	Aerial_MCL51
AT4G32870	Aerial_MCL51
AT4G39670	Aerial_MCL51
AT5G35170	Aerial_MCL51
AT1G70690	Aerial_MCL52
AT2G47130	Aerial_MCL52
AT3G09490	Aerial_MCL52
AT3G51330	Aerial_MCL52
AT3G51440	Aerial_MCL52
AT5G55170	Aerial_MCL52
AT5G60950	Aerial_MCL52
AT1G21560	Aerial_MCL53
AT2G37080	Aerial_MCL53
AT3G13070	Aerial_MCL53
AT5G03650	Aerial_MCL53
AT5G04320	Aerial_MCL53
AT5G08010	Aerial_MCL53
AT5G08370	Aerial_MCL53
AT1G29940	Aerial_MCL54
AT3G06530	Aerial_MCL54
AT3G16810	Aerial_MCL54
AT3G57660	Aerial_MCL54
AT5G11240	Aerial_MCL54
AT5G59980	Aerial_MCL54
AT5G64420	Aerial_MCL54
AT2G17290	Aerial_MCL55
AT2G46150	Aerial_MCL55
AT3G22930	Aerial_MCL55
AT3G55470	Aerial_MCL55
AT4G01700	Aerial_MCL55
AT5G12420	Aerial_MCL55
AT5G14930	Aerial_MCL55
AT1G17220	Aerial_MCL56
AT1G62750	Aerial_MCL56
AT2G28320	Aerial_MCL56
AT3G04870	Aerial_MCL56
AT5G02830	Aerial_MCL56
AT5G10470	Aerial_MCL56
AT2G17930	Aerial_MCL57
AT3G02260	Aerial_MCL57
AT3G60240	Aerial_MCL57
AT4G17330	Aerial_MCL57
AT5G23110	Aerial_MCL57
AT5G47480	Aerial_MCL57
AT1G79700	Aerial_MCL58
AT2G17450	Aerial_MCL58
AT2G17880	Aerial_MCL58
AT2G25900	Aerial_MCL58
AT4G05070	Aerial_MCL58
AT5G15740	Aerial_MCL58
AT1G05560	Aerial_MCL59
AT1G14130	Aerial_MCL59
AT2G29420	Aerial_MCL59
AT2G29490	Aerial_MCL59
AT3G28740	Aerial_MCL59
AT5G64250	Aerial_MCL59
AT1G01750	Aerial_MCL6
AT1G14220	Aerial_MCL6
AT1G14960	Aerial_MCL6
AT1G30870	Aerial_MCL6
AT1G34510	Aerial_MCL6
AT1G48930	Aerial_MCL6
AT1G52070	Aerial_MCL6
AT1G54970	Aerial_MCL6
AT1G74500	Aerial_MCL6
AT2G29750	Aerial_MCL6
AT3G25930	Aerial_MCL6
AT3G29410	Aerial_MCL6
AT3G49960	Aerial_MCL6
AT3G62680	Aerial_MCL6
AT4G00680	Aerial_MCL6
AT4G02270	Aerial_MCL6
AT4G19030	Aerial_MCL6
AT4G25790	Aerial_MCL6
AT4G25820	Aerial_MCL6
AT4G26010	Aerial_MCL6
AT4G29690	Aerial_MCL6
AT4G40090	Aerial_MCL6
AT5G04960	Aerial_MCL6
AT5G05500	Aerial_MCL6
AT5G15180	Aerial_MCL6
AT5G17820	Aerial_MCL6
AT5G22410	Aerial_MCL6
AT5G35190	Aerial_MCL6
AT5G57530	Aerial_MCL6
AT5G57540	Aerial_MCL6
AT5G63660	Aerial_MCL6
AT5G66690	Aerial_MCL6
AT5G67400	Aerial_MCL6
AT2G25090	Aerial_MCL60
AT3G48580	Aerial_MCL60
AT4G27440	Aerial_MCL60
AT5G04390	Aerial_MCL60
AT5G37540	Aerial_MCL60
AT5G49690	Aerial_MCL60
AT2G31880	Aerial_MCL61
AT4G14365	Aerial_MCL61
AT4G34390	Aerial_MCL61
AT5G52750	Aerial_MCL61
AT5G52760	Aerial_MCL61
AT5G61210	Aerial_MCL61
AT1G71720	Aerial_MCL62
AT2G31840	Aerial_MCL62
AT3G47450	Aerial_MCL62
AT4G04350	Aerial_MCL62
AT4G14510	Aerial_MCL62
AT5G16715	Aerial_MCL62
AT1G06950	Aerial_MCL63
AT1G79560	Aerial_MCL63
AT2G04030	Aerial_MCL63
AT2G21790	Aerial_MCL63
AT3G48500	Aerial_MCL63
AT5G46580	Aerial_MCL63
AT1G01080	Aerial_MCL64
AT1G32990	Aerial_MCL64
AT2G22230	Aerial_MCL64
AT3G13120	Aerial_MCL64
AT3G52960	Aerial_MCL64
AT4G02530	Aerial_MCL64
AT2G40430	Aerial_MCL65
AT3G24080	Aerial_MCL65
AT3G49990	Aerial_MCL65
AT5G50840	Aerial_MCL65
AT5G57120	Aerial_MCL65
AT5G67240	Aerial_MCL65
AT1G08770	Aerial_MCL66
AT2G28370	Aerial_MCL66
AT3G18295	Aerial_MCL66
AT3G50380	Aerial_MCL66
AT4G24370	Aerial_MCL66
AT5G20120	Aerial_MCL66
AT1G26930	Aerial_MCL67
AT1G51890	Aerial_MCL67
AT2G25000	Aerial_MCL67
AT4G20110	Aerial_MCL67
AT4G23700	Aerial_MCL67
AT5G46050	Aerial_MCL67
AT1G63830	Aerial_MCL68
AT1G69730	Aerial_MCL68
AT2G26170	Aerial_MCL68
AT2G27360	Aerial_MCL68
AT3G43600	Aerial_MCL68
AT5G56520	Aerial_MCL68
ATCG00770	Aerial_MCL69
ATCG00780	Aerial_MCL69
ATCG00790	Aerial_MCL69
ATCG00800	Aerial_MCL69
ATCG00810	Aerial_MCL69
ATCG00820	Aerial_MCL69
AT1G01010	Aerial_MCL7
AT1G02220	Aerial_MCL7
AT1G28130	Aerial_MCL7
AT1G34180	Aerial_MCL7
AT1G64610	Aerial_MCL7
AT1G67810	Aerial_MCL7
AT1G74020	Aerial_MCL7
AT2G04040	Aerial_MCL7
AT2G36750	Aerial_MCL7
AT2G43140	Aerial_MCL7
AT2G44100	Aerial_MCL7
AT2G47000	Aerial_MCL7
AT3G06860	Aerial_MCL7
AT3G09270	Aerial_MCL7
AT3G11340	Aerial_MCL7
AT3G14610	Aerial_MCL7
AT3G26470	Aerial_MCL7
AT3G27190	Aerial_MCL7
AT4G13180	Aerial_MCL7
AT4G18360	Aerial_MCL7
AT5G03610	Aerial_MCL7
AT5G20400	Aerial_MCL7
AT5G20960	Aerial_MCL7
AT1G67980	Aerial_MCL70
AT2G43000	Aerial_MCL70
AT2G43570	Aerial_MCL70
AT3G13950	Aerial_MCL70
AT5G38900	Aerial_MCL70
AT5G55560	Aerial_MCL70
AT1G11330	Aerial_MCL71
AT1G30900	Aerial_MCL71
AT1G67940	Aerial_MCL71
AT3G54960	Aerial_MCL71
AT5G11920	Aerial_MCL71
AT5G49570	Aerial_MCL71
AT1G21100	Aerial_MCL72
AT1G52100	Aerial_MCL72
AT2G39310	Aerial_MCL72
AT3G09260	Aerial_MCL72
AT3G16450	Aerial_MCL72
AT3G16460	Aerial_MCL72
AT1G50490	Aerial_MCL73
AT1G72670	Aerial_MCL73
AT1G76540	Aerial_MCL73
AT2G25880	Aerial_MCL73
AT3G17680	Aerial_MCL73
AT4G32830	Aerial_MCL73
AT1G51790	Aerial_MCL74
AT1G51800	Aerial_MCL74
AT1G61360	Aerial_MCL74
AT1G70140	Aerial_MCL74
AT2G19190	Aerial_MCL74
AT3G59700	Aerial_MCL74
AT3G20230	Aerial_MCL75
AT4G30690	Aerial_MCL75
AT5G18100	Aerial_MCL75
AT5G22060	Aerial_MCL75
AT5G52970	Aerial_MCL75
AT1G18620	Aerial_MCL76
AT1G67080	Aerial_MCL76
AT2G18300	Aerial_MCL76
AT3G47560	Aerial_MCL76
AT4G36540	Aerial_MCL76
ATCG00160	Aerial_MCL77
ATCG00170	Aerial_MCL77
ATCG00180	Aerial_MCL77
ATCG00340	Aerial_MCL77
ATCG00670	Aerial_MCL77
AT1G10760	Aerial_MCL78
AT2G36390	Aerial_MCL78
AT2G40840	Aerial_MCL78
AT3G46970	Aerial_MCL78
AT4G09020	Aerial_MCL78
AT1G67740	Aerial_MCL79
AT1G79040	Aerial_MCL79
AT2G47400	Aerial_MCL79
AT3G15360	Aerial_MCL79
AT4G32260	Aerial_MCL79
AT1G26420	Aerial_MCL8
AT1G69920	Aerial_MCL8
AT2G17740	Aerial_MCL8
AT2G42220	Aerial_MCL8
AT2G44370	Aerial_MCL8
AT3G02240	Aerial_MCL8
AT3G04060	Aerial_MCL8
AT3G10320	Aerial_MCL8
AT3G13790	Aerial_MCL8
AT3G15520	Aerial_MCL8
AT3G21080	Aerial_MCL8
AT3G21720	Aerial_MCL8
AT3G21780	Aerial_MCL8
AT3G46280	Aerial_MCL8
AT4G09010	Aerial_MCL8
AT4G20000	Aerial_MCL8
AT4G26200	Aerial_MCL8
AT4G37010	Aerial_MCL8
AT5G48430	Aerial_MCL8
AT5G52100	Aerial_MCL8
ATCG00220	Aerial_MCL80
ATCG00510	Aerial_MCL80
ATCG01050	Aerial_MCL80
ATCG01060	Aerial_MCL80
ATCG01070	Aerial_MCL80
AT1G64860	Aerial_MCL81
AT3G01060	Aerial_MCL81
AT5G64840	Aerial_MCL81
AT5G64940	Aerial_MCL81
AT5G67030	Aerial_MCL81
AT1G25230	Aerial_MCL82
AT2G04350	Aerial_MCL82
AT3G16240	Aerial_MCL82
AT3G26520	Aerial_MCL82
AT5G44020	Aerial_MCL82
AT1G08980	Aerial_MCL83
AT4G14270	Aerial_MCL83
AT4G33670	Aerial_MCL83
AT5G14760	Aerial_MCL83
AT5G66880	Aerial_MCL83
AT1G15380	Aerial_MCL84
AT1G80160	Aerial_MCL84
AT2G31945	Aerial_MCL84
AT4G28040	Aerial_MCL84
AT5G39520	Aerial_MCL84
AT3G29590	Aerial_MCL85
AT4G14090	Aerial_MCL85
AT5G17220	Aerial_MCL85
AT5G42800	Aerial_MCL85
AT5G54060	Aerial_MCL85
AT1G51830	Aerial_MCL86
AT3G26440	Aerial_MCL86
AT3G48920	Aerial_MCL86
AT3G62270	Aerial_MCL86
AT5G42840	Aerial_MCL86
AT3G01290	Aerial_MCL87
AT3G46110	Aerial_MCL87
AT3G57550	Aerial_MCL87
AT4G35600	Aerial_MCL87
AT5G03320	Aerial_MCL87
AT1G10340	Aerial_MCL88
AT4G25110	Aerial_MCL88
AT5G05460	Aerial_MCL88
AT5G26920	Aerial_MCL88
AT5G42830	Aerial_MCL88
AT1G79840	Aerial_MCL89
AT2G33850	Aerial_MCL89
AT3G52550	Aerial_MCL89
AT3G61840	Aerial_MCL89
AT5G40330	Aerial_MCL89
AT1G12290	Aerial_MCL9
AT1G14070	Aerial_MCL9
AT1G14100	Aerial_MCL9
AT1G19250	Aerial_MCL9
AT2G19980	Aerial_MCL9
AT2G22920	Aerial_MCL9
AT2G24390	Aerial_MCL9
AT3G13090	Aerial_MCL9
AT3G18070	Aerial_MCL9
AT3G19320	Aerial_MCL9
AT3G26320	Aerial_MCL9
AT3G27473	Aerial_MCL9
AT3G56950	Aerial_MCL9
AT3G61990	Aerial_MCL9
AT4G22212	Aerial_MCL9
AT5G25920	Aerial_MCL9
AT5G44570	Aerial_MCL9
AT5G59090	Aerial_MCL9
AT2G39795	Aerial_MCL90
AT3G02320	Aerial_MCL90
AT3G02650	Aerial_MCL90
AT3G55605	Aerial_MCL90
AT5G22330	Aerial_MCL90
AT3G21540	Aerial_MCL91
AT5G12220	Aerial_MCL91
AT5G38720	Aerial_MCL91
AT5G65900	Aerial_MCL91
AT5G66540	Aerial_MCL91
AT1G09560	Aerial_MCL92
AT1G30700	Aerial_MCL92
AT2G45220	Aerial_MCL92
AT3G18250	Aerial_MCL92
AT4G15610	Aerial_MCL92
AT1G08940	Aerial_MCL93
AT2G02870	Aerial_MCL93
AT2G10940	Aerial_MCL93
AT2G39660	Aerial_MCL93
AT5G18310	Aerial_MCL93
AT1G04190	Aerial_MCL94
AT1G17130	Aerial_MCL94
AT3G25230	Aerial_MCL94
AT5G18620	Aerial_MCL94
AT5G50310	Aerial_MCL94
AT1G76150	Aerial_MCL95
AT2G02040	Aerial_MCL95
AT2G22660	Aerial_MCL95
AT3G51430	Aerial_MCL95
AT5G64370	Aerial_MCL95
AT1G02730	Aerial_MCL96
AT2G26760	Aerial_MCL96
AT2G34190	Aerial_MCL96
AT3G11520	Aerial_MCL96
AT4G01730	Aerial_MCL96
AT1G01560	Aerial_MCL97
AT2G15390	Aerial_MCL97
AT3G09020	Aerial_MCL97
AT3G11840	Aerial_MCL97
AT4G11850	Aerial_MCL97
AT1G07000	Aerial_MCL98
AT3G09830	Aerial_MCL98
AT3G11820	Aerial_MCL98
AT3G57480	Aerial_MCL98
AT5G02290	Aerial_MCL98
AT1G18250	Aerial_MCL99
AT3G02640	Aerial_MCL99
AT3G14190	Aerial_MCL99
AT5G01910	Aerial_MCL99
AT5G67270	Aerial_MCL99
AT1G01100	Flower_MCL1
AT1G04270	Flower_MCL1
AT1G04480	Flower_MCL1
AT1G07070	Flower_MCL1
AT1G07770	Flower_MCL1
AT1G08360	Flower_MCL1
AT1G14320	Flower_MCL1
AT1G15930	Flower_MCL1
AT1G18540	Flower_MCL1
AT1G22780	Flower_MCL1
AT1G23290	Flower_MCL1
AT1G25260	Flower_MCL1
AT1G26880	Flower_MCL1
AT1G27400	Flower_MCL1
AT1G31860	Flower_MCL1
AT1G34030	Flower_MCL1
AT1G52300	Flower_MCL1
AT1G67430	Flower_MCL1
AT1G69620	Flower_MCL1
AT1G69700	Flower_MCL1
AT1G72370	Flower_MCL1
AT1G73230	Flower_MCL1
AT1G77940	Flower_MCL1
AT2G01250	Flower_MCL1
AT2G19730	Flower_MCL1
AT2G19750	Flower_MCL1
AT2G21580	Flower_MCL1
AT2G25210	Flower_MCL1
AT2G27530	Flower_MCL1
AT2G27710	Flower_MCL1
AT2G27720	Flower_MCL1
AT2G32060	Flower_MCL1
AT2G33370	Flower_MCL1
AT2G34480	Flower_MCL1
AT2G36160	Flower_MCL1
AT2G36170	Flower_MCL1
AT2G36620	Flower_MCL1
AT2G37190	Flower_MCL1
AT2G37600	Flower_MCL1
AT2G37790	Flower_MCL1
AT2G39460	Flower_MCL1
AT2G41840	Flower_MCL1
AT2G42740	Flower_MCL1
AT2G43460	Flower_MCL1
AT2G44120	Flower_MCL1
AT3G02080	Flower_MCL1
AT3G02560	Flower_MCL1
AT3G04400	Flower_MCL1
AT3G04840	Flower_MCL1
AT3G04920	Flower_MCL1
AT3G05560	Flower_MCL1
AT3G05590	Flower_MCL1
AT3G07110	Flower_MCL1
AT3G08030	Flower_MCL1
AT3G09500	Flower_MCL1
AT3G10610	Flower_MCL1
AT3G11250	Flower_MCL1
AT3G11510	Flower_MCL1
AT3G12390	Flower_MCL1
AT3G14600	Flower_MCL1
AT3G16080	Flower_MCL1
AT3G18130	Flower_MCL1
AT3G18740	Flower_MCL1
AT3G22230	Flower_MCL1
AT3G23390	Flower_MCL1
AT3G24830	Flower_MCL1
AT3G25520	Flower_MCL1
AT3G28900	Flower_MCL1
AT3G44590	Flower_MCL1
AT3G46040	Flower_MCL1
AT3G48930	Flower_MCL1
AT3G49010	Flower_MCL1
AT3G49910	Flower_MCL1
AT3G52580	Flower_MCL1
AT3G52590	Flower_MCL1
AT3G53020	Flower_MCL1
AT3G53430	Flower_MCL1
AT3G53740	Flower_MCL1
AT3G53890	Flower_MCL1
AT3G55280	Flower_MCL1
AT3G56340	Flower_MCL1
AT3G58700	Flower_MCL1
AT3G59540	Flower_MCL1
AT3G60245	Flower_MCL1
AT3G60770	Flower_MCL1
AT3G62870	Flower_MCL1
AT4G00100	Flower_MCL1
AT4G00810	Flower_MCL1
AT4G09320	Flower_MCL1
AT4G09800	Flower_MCL1
AT4G10450	Flower_MCL1
AT4G14320	Flower_MCL1
AT4G15000	Flower_MCL1
AT4G16720	Flower_MCL1
AT4G17390	Flower_MCL1
AT4G25740	Flower_MCL1
AT4G26230	Flower_MCL1
AT4G31700	Flower_MCL1
AT4G31985	Flower_MCL1
AT4G34670	Flower_MCL1
AT4G39200	Flower_MCL1
AT5G02450	Flower_MCL1
AT5G03850	Flower_MCL1
AT5G07090	Flower_MCL1
AT5G15200	Flower_MCL1
AT5G16130	Flower_MCL1
AT5G19510	Flower_MCL1
AT5G20290	Flower_MCL1
AT5G22440	Flower_MCL1
AT5G23740	Flower_MCL1
AT5G23900	Flower_MCL1
AT5G27700	Flower_MCL1
AT5G27770	Flower_MCL1
AT5G27850	Flower_MCL1
AT5G28060	Flower_MCL1
AT5G35530	Flower_MCL1
AT5G39740	Flower_MCL1
AT5G47700	Flower_MCL1
AT5G47930	Flower_MCL1
AT5G48760	Flower_MCL1
AT5G56710	Flower_MCL1
AT5G58420	Flower_MCL1
AT5G59850	Flower_MCL1
AT5G60670	Flower_MCL1
AT5G61170	Flower_MCL1
AT5G64140	Flower_MCL1
AT1G07540	Flower_MCL10
AT1G07850	Flower_MCL10
AT1G08730	Flower_MCL10
AT1G20135	Flower_MCL10
AT1G54870	Flower_MCL10
AT1G72960	Flower_MCL10
AT2G04675	Flower_MCL10
AT2G22950	Flower_MCL10
AT3G09930	Flower_MCL10
AT3G12660	Flower_MCL10
AT3G17220	Flower_MCL10
AT3G18570	Flower_MCL10
AT3G21960	Flower_MCL10
AT3G29070	Flower_MCL10
AT3G51070	Flower_MCL10
AT3G53080	Flower_MCL10
AT4G10440	Flower_MCL10
AT4G11030	Flower_MCL10
AT4G16160	Flower_MCL10
AT4G18920	Flower_MCL10
AT4G35670	Flower_MCL10
AT5G25550	Flower_MCL10
AT1G20120	Flower_MCL100
AT2G03850	Flower_MCL100
AT3G55190	Flower_MCL101
AT5G01690	Flower_MCL101
AT1G05577	Flower_MCL102
AT4G35650	Flower_MCL102
AT4G01575	Flower_MCL103
AT4G07960	Flower_MCL103
AT5G57200	Flower_MCL104
AT5G57320	Flower_MCL104
AT1G75160	Flower_MCL105
AT5G57690	Flower_MCL105
AT3G28490	Flower_MCL106
AT5G64690	Flower_MCL106
AT1G51915	Flower_MCL107
AT1G67540	Flower_MCL107
AT1G57550	Flower_MCL108
AT5G46200	Flower_MCL108
AT1G48470	Flower_MCL109
AT2G38905	Flower_MCL109
AT1G01080	Flower_MCL11
AT1G05190	Flower_MCL11
AT1G29070	Flower_MCL11
AT1G32990	Flower_MCL11
AT1G35680	Flower_MCL11
AT1G48350	Flower_MCL11
AT1G78630	Flower_MCL11
AT2G33800	Flower_MCL11
AT2G43030	Flower_MCL11
AT3G08740	Flower_MCL11
AT3G13120	Flower_MCL11
AT3G14110	Flower_MCL11
AT3G25920	Flower_MCL11
AT3G44890	Flower_MCL11
AT3G52150	Flower_MCL11
AT4G01310	Flower_MCL11
AT4G17560	Flower_MCL11
AT5G47190	Flower_MCL11
AT5G65220	Flower_MCL11
AT2G15535	Flower_MCL110
AT3G07830	Flower_MCL110
AT1G55560	Flower_MCL111
AT4G26260	Flower_MCL111
AT2G42940	Flower_MCL112
AT4G29980	Flower_MCL112
AT2G22340	Flower_MCL113
AT5G61710	Flower_MCL113
AT1G04670	Flower_MCL12
AT2G25890	Flower_MCL12
AT2G28355	Flower_MCL12
AT2G29790	Flower_MCL12
AT2G32890	Flower_MCL12
AT2G33690	Flower_MCL12
AT3G02480	Flower_MCL12
AT3G05960	Flower_MCL12
AT3G08560	Flower_MCL12
AT3G21970	Flower_MCL12
AT4G01470	Flower_MCL12
AT4G02140	Flower_MCL12
AT4G13230	Flower_MCL12
AT4G25040	Flower_MCL12
AT4G25950	Flower_MCL12
AT4G29340	Flower_MCL12
AT5G17480	Flower_MCL12
AT5G44300	Flower_MCL12
AT5G46940	Flower_MCL12
AT1G02690	Flower_MCL13
AT1G03780	Flower_MCL13
AT1G18370	Flower_MCL13
AT1G53140	Flower_MCL13
AT1G63100	Flower_MCL13
AT1G72250	Flower_MCL13
AT1G76540	Flower_MCL13
[truncated: 56,587 more rows]
