# Supplementary material for: Conserved Non-Coding Regulatory Signatures in Arabidopsis Co-Expressed Gene Modules
Source: PLoS One. 2012 Sep 14;7(9):e45041. doi: 10.1371/journal.pone.0045041 (PMC3443200; doi:10.1371/journal.pone.0045041)
Supplement: Table S3 — CNS’ Assignments to Genes. (XLSX) [file pone.0045041.s003.xlsx]

## Sheet: SuppTable3
Supplemental Table S3: CNS' Assignments to Genes
TAIR ID	CNS Prime ID	Original CNS Sequence	No. of TFBS overlaps
AT1G01020	CNS_008179	tattttattttattt	0
AT1G01020	CNS_008180	tattttattttattt	0
AT1G01020	CNS_008251	aaataaaataaaataa	0
AT1G01020	CNS_008252	aaataaaataaaataa	0
AT1G01020	CNS_009851	acaacaacaacaaaa	0
AT1G01020	CNS_009852	acaacaacaacaaaa	0
AT1G01030	CNS_009851	acaacaacaacaaaa	0
AT1G01030	CNS_009852	acaacaacaacaaaa	0
AT1G01030	CNS_006647	ttttgtttaaattta	0
AT1G01030	CNS_006648	ttttgtttaaattta	0
AT1G01030	CNS_007108	ctgcccattagcttagaatgtaccatgaaacactttgtcagtgtagggagataggcacagagagtacaattcatgaaatttataagcttttttc	0
AT1G01030	CNS_007109	ctgcccattagcttagaatgtaccatgaaactttgtcagcttagctacagataggcacagagagtacaattcataaaattttataagcttttttc	0
AT1G01030	CNS_007110	aggggcccatgaatgatatggttcgggtcatgtgagcttcttgtccttttca	0
AT1G01030	CNS_007111	aggggcccatgaatggtgtggttcgggtcatgtgagagcttcttgtccttttca	0
AT1G01030	CNS_007112	tagcttctctttattttctctgcccataacctgcagaaaatctctttaaccgagcaaaattacaagagtaaccaaacaaacaaaataggaccat	0
AT1G01030	CNS_007114	aacatatcataccttt	0
AT1G01030	CNS_007115	aacatatcataccttt	0
AT1G01040	CNS_010296	aaataaaaataaaaa	0
AT1G01040	CNS_010297	aaataaaaataaaaa	0
AT1G01070	CNS_011158	ctttgagtttggcaaccaca	0
AT1G01070	CNS_011159	ctttgtgtttggcaaccaca	0
AT1G01100	CNS_000003	tgtcgtggttgcagtaaaagaggtggtcagactcaga	0
AT1G01100	CNS_000004	tgtcatggtcgcagttaaagaggtggtcagagtcaga	0
AT1G01100	CNS_009283	gaccaccgtggtccatcatgca	0
AT1G01110	CNS_000003	tgtcgtggttgcagtaaaagaggtggtcagactcaga	0
AT1G01110	CNS_000004	tgtcatggtcgcagttaaagaggtggtcagagtcaga	0
AT1G01110	CNS_009283	gaccaccgtggtccatcatgca	0
AT1G01110	CNS_000001	aaaaaagctgcaactttgctactcgaaacacgagcagaggacatcaccctatgtgacatgattcc	0
AT1G01110	CNS_000002	aaaaaagctgcaactttgcaacttgagatccacgagcaaggaacattacccatgtgacatgattcc	0
AT1G01110	CNS_009474	ttttttctccaaaaa	0
AT1G01110	CNS_009475	ttttttctccaaaaa	0
AT1G01115	CNS_010296	aaataaaaataaaaa	0
AT1G01115	CNS_010297	aaataaaaataaaaa	0
AT1G01115	CNS_000001	aaaaaagctgcaactttgctactcgaaacacgagcagaggacatcaccctatgtgacatgattcc	0
AT1G01115	CNS_000002	aaaaaagctgcaactttgcaacttgagatccacgagcaaggaacattacccatgtgacatgattcc	0
AT1G01115	CNS_009474	ttttttctccaaaaa	0
AT1G01115	CNS_009475	ttttttctccaaaaa	0
AT1G01120	CNS_010296	aaataaaaataaaaa	0
AT1G01120	CNS_010297	aaataaaaataaaaa	0
AT1G01120	CNS_009474	ttttttctccaaaaa	0
AT1G01120	CNS_009475	ttttttctccaaaaa	0
AT1G01130	CNS_001390	ttcttcttcttcttct	0
AT1G01130	CNS_001391	ttcttcttcttcttct	0
AT1G01130	CNS_003211	tcttcttcttcttcctcttc	0
AT1G01130	CNS_003212	tcttcttcttcttcctcttc	0
AT1G01130	CNS_003517	gaagaagaagaagaa	0
AT1G01130	CNS_003518	gaagaagaagaagaa	0
AT1G01130	CNS_005528	gaagaagaagaagaa	0
AT1G01130	CNS_005529	gaagaagaagaagaa	0
AT1G01130	CNS_005530	gaagaagaagaagaa	0
AT1G01130	CNS_005531	gaagaagaagaagaa	0
AT1G01130	CNS_009406	tttcttgttcttcttcttctt	0
AT1G01130	CNS_009779	tcttcttcttcttct	0
AT1G01130	CNS_009780	tcttcttcttcttct	0
AT1G01130	CNS_009781	tcttcttcttcttct	0
AT1G01130	CNS_009782	tcttcttcttcttct	0
AT1G01140	CNS_001390	ttcttcttcttcttct	0
AT1G01140	CNS_001391	ttcttcttcttcttct	0
AT1G01140	CNS_003211	tcttcttcttcttcctcttc	0
AT1G01140	CNS_003212	tcttcttcttcttcctcttc	0
AT1G01140	CNS_003517	gaagaagaagaagaa	0
AT1G01140	CNS_003518	gaagaagaagaagaa	0
AT1G01140	CNS_005528	gaagaagaagaagaa	0
AT1G01140	CNS_005529	gaagaagaagaagaa	0
AT1G01140	CNS_005530	gaagaagaagaagaa	0
AT1G01140	CNS_005531	gaagaagaagaagaa	0
AT1G01140	CNS_009406	tttcttgttcttcttcttctt	0
AT1G01140	CNS_009779	tcttcttcttcttct	0
AT1G01140	CNS_009780	tcttcttcttcttct	0
AT1G01140	CNS_009781	tcttcttcttcttct	0
AT1G01140	CNS_009782	tcttcttcttcttct	0
AT1G01183	CNS_009239	atggtgatgatggtgttatgatgagggaatgatgagtggcggagacgaagatgggcttttaataagacacaacagaaacaggtcgtcattcctaaaccctag	0
AT1G01183	CNS_009241	gaaataaagaaggcaatagaagttagtcagaagagtggttgggtaaattgaggatgacca	0
AT1G01183	CNS_009242	gaaataaagaaggcaagagaaaatagtcagagtagtagttggggtacattgaggatgacca	0
AT1G01183	CNS_009243	cattgtaattaggaacgtaataaatacaaaggactgtcaagttcttaggcatgtttgtctcgtagctcttca	0
AT1G01190	CNS_000888	aaaaaagaagaagaa	0
AT1G01190	CNS_000889	aaaaaagaagaagaa	0
AT1G01190	CNS_003613	aaagaagaagaagaa	0
AT1G01190	CNS_009245	cacatcacgggaaattgtattttgatttgacttttcg	0
AT1G01200	CNS_000888	aaaaaagaagaagaa	0
AT1G01200	CNS_000889	aaaaaagaagaagaa	0
AT1G01200	CNS_003613	aaagaagaagaagaa	0
AT1G01260	CNS_004688	ttttctctttctctt	0
AT1G01260	CNS_004689	ttttctctttctctt	0
AT1G01290	CNS_008120	aataataataataaa	0
AT1G01290	CNS_008121	aataataataataaa	0
AT1G01300	CNS_008120	aataataataataaa	0
AT1G01300	CNS_008121	aataataataataaa	0
AT1G01320	CNS_005712	taaaattcacagattttattt	0
AT1G01370	CNS_003282	gaaaccgaccaaacc	2
AT1G01370	CNS_003283	gaaaccgaccaaacc	2
AT1G01380	CNS_003282	gaaaccgaccaaacc	2
AT1G01380	CNS_003283	gaaaccgaccaaacc	2
AT1G01390	CNS_003282	gaaaccgaccaaacc	2
AT1G01390	CNS_003283	gaaaccgaccaaacc	2
AT1G01410	CNS_008947	tttatttttctttgaatataa	0
AT1G01420	CNS_008947	tttatttttctttgaatataa	0
AT1G01430	CNS_003975	ttaaaacaaaattag	0
AT1G01430	CNS_003976	ttaaaacaaaattag	0
AT1G01440	CNS_003975	ttaaaacaaaattag	0
AT1G01440	CNS_003976	ttaaaacaaaattag	0
AT1G01440	CNS_004146	ttctagggttttgctt	0
AT1G01440	CNS_004147	ttctagggttttgctt	0
AT1G01448	CNS_004146	ttctagggttttgctt	0
AT1G01448	CNS_004147	ttctagggttttgctt	0
AT1G01450	CNS_004146	ttctagggttttgctt	0
AT1G01450	CNS_004147	ttctagggttttgctt	0
AT1G01453	CNS_003517	gaagaagaagaagaa	0
AT1G01453	CNS_003518	gaagaagaagaagaa	0
AT1G01453	CNS_005528	gaagaagaagaagaa	0
AT1G01453	CNS_005529	gaagaagaagaagaa	0
AT1G01453	CNS_005530	gaagaagaagaagaa	0
AT1G01453	CNS_005531	gaagaagaagaagaa	0
AT1G01453	CNS_005674	aaatgaagaagaaga	0
AT1G01453	CNS_005675	aaatgaagaagaaga	0
AT1G01460	CNS_003517	gaagaagaagaagaa	0
AT1G01460	CNS_003518	gaagaagaagaagaa	0
AT1G01460	CNS_005528	gaagaagaagaagaa	0
AT1G01460	CNS_005529	gaagaagaagaagaa	0
AT1G01460	CNS_005530	gaagaagaagaagaa	0
AT1G01460	CNS_005531	gaagaagaagaagaa	0
AT1G01460	CNS_005674	aaatgaagaagaaga	0
AT1G01460	CNS_005675	aaatgaagaagaaga	0
AT1G01460	CNS_009732	aagaatcttcttcat	2
AT1G01460	CNS_009733	aagaatcttcttcat	2
AT1G01470	CNS_009732	aagaatcttcttcat	2
AT1G01470	CNS_009733	aagaatcttcttcat	2
AT1G01490	CNS_003613	aaagaagaagaagaa	0
AT1G01490	CNS_010697	attcaagaatcaaaagctat	0
AT1G01530	CNS_004277	tggagcaataatgggttttctcttttagccc	0
AT1G01540	CNS_004277	tggagcaataatgggttttctcttttagccc	0
AT1G01540	CNS_004279	gccggaaagttttgtgtgtttccggcgaagaatgcgaa	0
AT1G01540	CNS_004298	atctatctctttaggtgagtttt	0
AT1G01550	CNS_004298	atctatctctttaggtgagtttt	0
AT1G01550	CNS_005660	cttatctatatatattatgaatatcttt	0
AT1G01560	CNS_006673	aaaataaaataaaaa	0
AT1G01560	CNS_006674	aaaataaaataaaaa	0
AT1G01560	CNS_010292	gaaaataaaataaaa	0
AT1G01560	CNS_010293	gaaaataaaataaaa	0
AT1G01560	CNS_005660	cttatctatatatattatgaatatcttt	0
AT1G01570	CNS_006673	aaaataaaataaaaa	0
AT1G01570	CNS_006674	aaaataaaataaaaa	0
AT1G01570	CNS_010292	gaaaataaaataaaa	0
AT1G01570	CNS_010293	gaaaataaaataaaa	0
AT1G01580	CNS_002091	tgaaaataaaataaa	0
AT1G01580	CNS_002092	tgaaaataaaataaa	0
AT1G01590	CNS_000061	caaaccaaaccaaaa	2
AT1G01590	CNS_000062	caaaccaaaccaaaa	2
AT1G01590	CNS_002091	tgaaaataaaataaa	0
AT1G01590	CNS_002092	tgaaaataaaataaa	0
AT1G01590	CNS_004863	aaaaacagagcattt	0
AT1G01590	CNS_004864	aaaaacagagcattt	0
AT1G01590	CNS_005718	tacttatttcttcttcttccccaccatcnnnnnnngtgctctatgttctcaactaatctcatttaatt	0
AT1G01590	CNS_005719	tacttacttcttcttattcccatccatatttttctgtgcctttaggttctcaactaatctcatttaatt	0
AT1G01590	CNS_005720	catcttttctttaacat	0
AT1G01590	CNS_005721	catcttttctttaacat	0
AT1G01600	CNS_000061	caaaccaaaccaaaa	2
AT1G01600	CNS_000062	caaaccaaaccaaaa	2
AT1G01600	CNS_005718	tacttatttcttcttcttccccaccatcnnnnnnngtgctctatgttctcaactaatctcatttaatt	0
AT1G01600	CNS_005719	tacttacttcttcttattcccatccatatttttctgtgcctttaggttctcaactaatctcatttaatt	0
AT1G01600	CNS_005720	catcttttctttaacat	0
AT1G01600	CNS_005721	catcttttctttaacat	0
AT1G01620	CNS_009771	tttactggggcggtcccgaccaaag	0
AT1G01620	CNS_009772	tttattgggccggtcccgaccaaag	0
AT1G01620	CNS_009773	cagctcagaaatggattttgcttttctgtgatc	0
AT1G01630	CNS_009771	tttactggggcggtcccgaccaaag	0
AT1G01630	CNS_009772	tttattgggccggtcccgaccaaag	0
AT1G01630	CNS_009773	cagctcagaaatggattttgcttttctgtgatc	0
AT1G01650	CNS_001559	aaaaagaaacaactca	0
AT1G01650	CNS_001560	aaaaagaaacaactca	0
AT1G01690	CNS_009776	aatttcagcagttaatgtgg	0
AT1G01695	CNS_008238	attattaatttatgatat	0
AT1G01695	CNS_009776	aatttcagcagttaatgtgg	0
AT1G01700	CNS_003581	aattattattatttt	0
AT1G01700	CNS_003582	aattattattatttt	0
AT1G01700	CNS_009632	tctctctctctttctc	0
AT1G01700	CNS_009633	tctctctctctttctc	0
AT1G01700	CNS_009777	cttcttcttcttctg	0
AT1G01700	CNS_009778	cttcttcttcttctg	0
AT1G01700	CNS_009779	tcttcttcttcttct	0
AT1G01700	CNS_009780	tcttcttcttcttct	0
AT1G01700	CNS_009781	tcttcttcttcttct	0
AT1G01700	CNS_009782	tcttcttcttcttct	0
AT1G01700	CNS_000642	attaaattaaataat	1
AT1G01700	CNS_000643	attaaattaaataat	1
AT1G01700	CNS_009783	aaagcaacggtctttattt	0
AT1G01700	CNS_009784	aaagcaacggtctttattt	0
AT1G01700	CNS_009785	gaaagtctgaaacttgaaattt	0
AT1G01700	CNS_009786	gaaagtctgaaactttaaattt	0
AT1G01700	CNS_009787	aatgtggaccgtccgatg	0
AT1G01700	CNS_009788	aatgtggaccgtccgatg	0
AT1G01700	CNS_009789	ttggatagtgaaattt	0
AT1G01700	CNS_009790	ttggatagtgaaattt	0
AT1G01710	CNS_003581	aattattattatttt	0
AT1G01710	CNS_003582	aattattattatttt	0
AT1G01710	CNS_009632	tctctctctctttctc	0
AT1G01710	CNS_009633	tctctctctctttctc	0
AT1G01710	CNS_009783	aaagcaacggtctttattt	0
AT1G01710	CNS_009784	aaagcaacggtctttattt	0
AT1G01710	CNS_009785	gaaagtctgaaacttgaaattt	0
AT1G01710	CNS_009786	gaaagtctgaaactttaaattt	0
AT1G01710	CNS_009787	aatgtggaccgtccgatg	0
AT1G01710	CNS_009788	aatgtggaccgtccgatg	0
AT1G01710	CNS_009789	ttggatagtgaaattt	0
AT1G01710	CNS_009790	ttggatagtgaaattt	0
AT1G01740	CNS_009792	aaatatggcaacaacgtgacagcatctaagtcttcttggttttaagacgtgaccagcctaacgacc	0
AT1G01740	CNS_009794	catgtacatcatgaaacctcaactccccaatgatgtccggaacaaa	0
AT1G01750	CNS_009792	aaatatggcaacaacgtgacagcatctaagtcttcttggttttaagacgtgaccagcctaacgacc	0
AT1G01750	CNS_009794	catgtacatcatgaaacctcaactccccaatgatgtccggaacaaa	0
AT1G01760	CNS_009792	aaatatggcaacaacgtgacagcatctaagtcttcttggttttaagacgtgaccagcctaacgacc	0
AT1G01760	CNS_009794	catgtacatcatgaaacctcaactccccaatgatgtccggaacaaa	0
AT1G01790	CNS_009796	tttcagttctggtctcgcaatcatgttgcatagagatttatgtgccatcttgatggcttcatctgctgcaatgtatag	0
AT1G01830	CNS_010538	aaaaatcaaaacttt	0
AT1G01830	CNS_010539	aaaaatcaaaacttt	0
AT1G01880	CNS_002540	aaaaagaaaagaaaa	0
AT1G01880	CNS_002541	aaaaagaaaagaaaa	0
AT1G01880	CNS_006673	aaaataaaataaaaa	0
AT1G01880	CNS_006674	aaaataaaataaaaa	0
AT1G01890	CNS_002540	aaaaagaaaagaaaa	0
AT1G01890	CNS_002541	aaaaagaaaagaaaa	0
AT1G01890	CNS_006673	aaaataaaataaaaa	0
AT1G01890	CNS_006674	aaaataaaataaaaa	0
AT1G01900	CNS_002540	aaaaagaaaagaaaa	0
AT1G01900	CNS_002541	aaaaagaaaagaaaa	0
AT1G01900	CNS_006673	aaaataaaataaaaa	0
AT1G01900	CNS_006674	aaaataaaataaaaa	0
AT1G01930	CNS_001607	attattgggctttatatgggcct	0
AT1G01940	CNS_001607	attattgggctttatatgggcct	0
AT1G01950	CNS_003527	atctttctttgtttt	0
AT1G01950	CNS_003528	atctttctttgtttt	0
AT1G01960	CNS_003527	atctttctttgtttt	0
AT1G01960	CNS_003528	atctttctttgtttt	0
AT1G02000	CNS_006771	ctctctttctctctg	0
AT1G02000	CNS_006772	ctctctttctctctg	0
AT1G02010	CNS_006771	ctctctttctctctg	0
AT1G02010	CNS_006772	ctctctttctctctg	0
AT1G02020	CNS_001390	ttcttcttcttcttct	0
AT1G02020	CNS_001391	ttcttcttcttcttct	0
AT1G02020	CNS_003517	gaagaagaagaagaa	0
AT1G02020	CNS_003518	gaagaagaagaagaa	0
AT1G02020	CNS_003613	aaagaagaagaagaa	0
AT1G02020	CNS_005528	gaagaagaagaagaa	0
AT1G02020	CNS_005529	gaagaagaagaagaa	0
AT1G02020	CNS_005530	gaagaagaagaagaa	0
AT1G02020	CNS_005531	gaagaagaagaagaa	0
AT1G02020	CNS_009406	tttcttgttcttcttcttctt	0
AT1G02020	CNS_009779	tcttcttcttcttct	0
AT1G02020	CNS_009780	tcttcttcttcttct	0
AT1G02020	CNS_009781	tcttcttcttcttct	0
AT1G02020	CNS_009782	tcttcttcttcttct	0
AT1G02020	CNS_010672	tttaaagaagaagaagaaa	0
AT1G02030	CNS_001390	ttcttcttcttcttct	0
AT1G02030	CNS_001391	ttcttcttcttcttct	0
AT1G02030	CNS_003517	gaagaagaagaagaa	0
AT1G02030	CNS_003518	gaagaagaagaagaa	0
AT1G02030	CNS_003613	aaagaagaagaagaa	0
AT1G02030	CNS_005528	gaagaagaagaagaa	0
AT1G02030	CNS_005529	gaagaagaagaagaa	0
AT1G02030	CNS_005530	gaagaagaagaagaa	0
AT1G02030	CNS_005531	gaagaagaagaagaa	0
AT1G02030	CNS_009406	tttcttgttcttcttcttctt	0
AT1G02030	CNS_009779	tcttcttcttcttct	0
AT1G02030	CNS_009780	tcttcttcttcttct	0
AT1G02030	CNS_009781	tcttcttcttcttct	0
AT1G02030	CNS_009782	tcttcttcttcttct	0
AT1G02030	CNS_010672	tttaaagaagaagaagaaa	0
AT1G02040	CNS_001390	ttcttcttcttcttct	0
AT1G02040	CNS_001391	ttcttcttcttcttct	0
AT1G02040	CNS_003517	gaagaagaagaagaa	0
AT1G02040	CNS_003518	gaagaagaagaagaa	0
AT1G02040	CNS_005528	gaagaagaagaagaa	0
AT1G02040	CNS_005529	gaagaagaagaagaa	0
AT1G02040	CNS_005530	gaagaagaagaagaa	0
AT1G02040	CNS_005531	gaagaagaagaagaa	0
AT1G02040	CNS_009406	tttcttgttcttcttcttctt	0
AT1G02040	CNS_009779	tcttcttcttcttct	0
AT1G02040	CNS_009780	tcttcttcttcttct	0
AT1G02040	CNS_009781	tcttcttcttcttct	0
AT1G02040	CNS_009782	tcttcttcttcttct	0
AT1G02065	CNS_002995	atatatatgataagagaat	0
AT1G02070	CNS_005123	atatatatatttttt	0
AT1G02070	CNS_005124	atatatatatttttt	0
AT1G02090	CNS_009851	acaacaacaacaaaa	0
AT1G02090	CNS_009852	acaacaacaacaaaa	0
AT1G02100	CNS_009851	acaacaacaacaaaa	0
AT1G02100	CNS_009852	acaacaacaacaaaa	0
AT1G02205	CNS_001286	aagaaaataaaataa	0
AT1G02205	CNS_001287	aagaaaataaaataa	0
AT1G02205	CNS_002617	tattttattttatttt	0
AT1G02205	CNS_002618	tattttattttatttt	0
AT1G02205	CNS_006187	aaaataaaataaaat	0
AT1G02205	CNS_006188	aaaataaaataaaat	0
AT1G02205	CNS_006673	aaaataaaataaaaa	0
AT1G02205	CNS_006674	aaaataaaataaaaa	0
AT1G02205	CNS_008179	tattttattttattt	0
AT1G02205	CNS_008180	tattttattttattt	0
AT1G02205	CNS_008251	aaataaaataaaataa	0
AT1G02205	CNS_008252	aaataaaataaaataa	0
AT1G02205	CNS_010158	taaaataaaataaaata	0
AT1G02205	CNS_010159	taaaataaaataaaata	0
AT1G02205	CNS_010160	aaaataaaataaaata	0
AT1G02205	CNS_010161	aaaataaaataaaata	0
AT1G02205	CNS_010162	taaaataaaataaaa	0
AT1G02205	CNS_010163	taaaataaaataaaa	0
AT1G02205	CNS_010292	gaaaataaaataaaa	0
AT1G02205	CNS_010293	gaaaataaaataaaa	0
AT1G02205	CNS_002091	tgaaaataaaataaa	0
AT1G02205	CNS_002092	tgaaaataaaataaa	0
AT1G02205	CNS_008301	tttattttttatttta	0
AT1G02205	CNS_008302	tttattttttatttta	0
AT1G02205	CNS_010954	tttattttattttcttaa	0
AT1G02250	CNS_000699	aaacaacaacaacaa	0
AT1G02250	CNS_000700	aaacaacaacaacaa	0
AT1G02260	CNS_000699	aaacaacaacaacaa	0
AT1G02260	CNS_000700	aaacaacaacaacaa	0
AT1G02270	CNS_001390	ttcttcttcttcttct	0
AT1G02270	CNS_001391	ttcttcttcttcttct	0
AT1G02270	CNS_003517	gaagaagaagaagaa	0
AT1G02270	CNS_003518	gaagaagaagaagaa	0
AT1G02270	CNS_005528	gaagaagaagaagaa	0
AT1G02270	CNS_005529	gaagaagaagaagaa	0
AT1G02270	CNS_005530	gaagaagaagaagaa	0
AT1G02270	CNS_005531	gaagaagaagaagaa	0
AT1G02270	CNS_006641	aataataataataata	0
AT1G02270	CNS_006642	aataataataataata	0
AT1G02270	CNS_006643	aataataataataata	0
AT1G02270	CNS_006644	aataataataataata	0
AT1G02270	CNS_009779	tcttcttcttcttct	0
AT1G02270	CNS_009780	tcttcttcttcttct	0
AT1G02270	CNS_009781	tcttcttcttcttct	0
AT1G02270	CNS_009782	tcttcttcttcttct	0
AT1G02270	CNS_007406	aaagtttaataataaat	0
AT1G02270	CNS_007407	aaagtttaataataaat	0
AT1G02280	CNS_001390	ttcttcttcttcttct	0
AT1G02280	CNS_001391	ttcttcttcttcttct	0
AT1G02280	CNS_003517	gaagaagaagaagaa	0
AT1G02280	CNS_003518	gaagaagaagaagaa	0
AT1G02280	CNS_005528	gaagaagaagaagaa	0
AT1G02280	CNS_005529	gaagaagaagaagaa	0
AT1G02280	CNS_005530	gaagaagaagaagaa	0
AT1G02280	CNS_005531	gaagaagaagaagaa	0
AT1G02280	CNS_009779	tcttcttcttcttct	0
AT1G02280	CNS_009780	tcttcttcttcttct	0
AT1G02280	CNS_009781	tcttcttcttcttct	0
AT1G02280	CNS_009782	tcttcttcttcttct	0
AT1G02280	CNS_009851	acaacaacaacaaaa	0
AT1G02280	CNS_009852	acaacaacaacaaaa	0
AT1G02280	CNS_007406	aaagtttaataataaat	0
AT1G02280	CNS_007407	aaagtttaataataaat	0
AT1G02290	CNS_009851	acaacaacaacaaaa	0
AT1G02290	CNS_009852	acaacaacaacaaaa	0
AT1G02300	CNS_009808	agataagcctctctctgtctctt	0
AT1G02305	CNS_009808	agataagcctctctctgtctctt	0
AT1G02305	CNS_009810	gttgttgtttccaatgaaaga	0
AT1G02310	CNS_009810	gttgttgtttccaatgaaaga	0
AT1G02360	CNS_009812	gaagactcattcttgctatggaaaat	0
AT1G02370	CNS_009812	gaagactcattcttgctatggaaaat	0
AT1G02370	CNS_009814	atttttcaccctgaagaaccctaattt	0
AT1G02380	CNS_009814	atttttcaccctgaagaaccctaattt	0
AT1G02380	CNS_009816	gagaagaattcgcaatattaaacggatctc	0
AT1G02380	CNS_009817	gagaataatacgcaatattaaacggatctc	0
AT1G02380	CNS_009818	aatcatgcaagctgtacg	0
AT1G02380	CNS_009819	aatcatgcaagctgtacg	0
AT1G02390	CNS_009816	gagaagaattcgcaatattaaacggatctc	0
AT1G02390	CNS_009817	gagaataatacgcaatattaaacggatctc	0
AT1G02390	CNS_009818	aatcatgcaagctgtacg	0
AT1G02390	CNS_009819	aatcatgcaagctgtacg	0
AT1G02440	CNS_003346	tttataaaaataaaat	0
AT1G02440	CNS_003347	tttataaaaataaaat	0
AT1G02440	CNS_006984	aactagattttaacccgc	0
AT1G02450	CNS_002747	ataccacataacatttttggtttt	0
AT1G02450	CNS_006021	aatatttataaaattttaaaatattat	0
AT1G02450	CNS_003346	tttataaaaataaaat	0
AT1G02450	CNS_003347	tttataaaaataaaat	0
AT1G02450	CNS_006984	aactagattttaacccgc	0
AT1G02460	CNS_008120	aataataataataaa	0
AT1G02460	CNS_008121	aataataataataaa	0
AT1G02460	CNS_010296	aaataaaaataaaaa	0
AT1G02460	CNS_010297	aaataaaaataaaaa	0
AT1G02460	CNS_005388	aagatatcaacttta	0
AT1G02460	CNS_005389	aagatatcaacttta	0
AT1G02460	CNS_009820	tttaagtgaatttgtatagttttt	0
AT1G02470	CNS_009926	agatcttcagtctgacgctctcccaactgagctatccccgctt	0
AT1G02470	CNS_009927	agatcttcagtctgacgctctcccaactgagctatccccgctt	0
AT1G02470	CNS_009928	aatgcggtgagcgtggatcga	0
AT1G02470	CNS_009929	aatgcggtgagcgtggatcga	0
AT1G02470	CNS_002362	tttgattttgaaaat	0
AT1G02470	CNS_002363	tttgattttgaaaat	0
AT1G02475	CNS_004982	gaaaataaaataaaat	0
AT1G02475	CNS_004983	gaaaataaaataaaat	0
AT1G02475	CNS_006187	aaaataaaataaaat	0
AT1G02475	CNS_006188	aaaataaaataaaat	0
AT1G02475	CNS_009926	agatcttcagtctgacgctctcccaactgagctatccccgctt	0
AT1G02475	CNS_009927	agatcttcagtctgacgctctcccaactgagctatccccgctt	0
AT1G02475	CNS_009928	aatgcggtgagcgtggatcga	0
AT1G02475	CNS_009929	aatgcggtgagcgtggatcga	0
AT1G02475	CNS_010292	gaaaataaaataaaa	0
AT1G02475	CNS_010293	gaaaataaaataaaa	0
AT1G02475	CNS_002091	tgaaaataaaataaa	0
AT1G02475	CNS_002092	tgaaaataaaataaa	0
AT1G02480	CNS_004982	gaaaataaaataaaat	0
AT1G02480	CNS_004983	gaaaataaaataaaat	0
AT1G02480	CNS_006187	aaaataaaataaaat	0
AT1G02480	CNS_006188	aaaataaaataaaat	0
AT1G02480	CNS_009926	agatcttcagtctgacgctctcccaactgagctatccccgctt	0
AT1G02480	CNS_009927	agatcttcagtctgacgctctcccaactgagctatccccgctt	0
AT1G02480	CNS_009928	aatgcggtgagcgtggatcga	0
AT1G02480	CNS_009929	aatgcggtgagcgtggatcga	0
AT1G02480	CNS_010292	gaaaataaaataaaa	0
AT1G02480	CNS_010293	gaaaataaaataaaa	0
AT1G02480	CNS_002091	tgaaaataaaataaa	0
AT1G02480	CNS_002092	tgaaaataaaataaa	0
AT1G02490	CNS_004982	gaaaataaaataaaat	0
AT1G02490	CNS_004983	gaaaataaaataaaat	0
AT1G02490	CNS_006187	aaaataaaataaaat	0
AT1G02490	CNS_006188	aaaataaaataaaat	0
AT1G02490	CNS_009926	agatcttcagtctgacgctctcccaactgagctatccccgctt	0
AT1G02490	CNS_009927	agatcttcagtctgacgctctcccaactgagctatccccgctt	0
AT1G02490	CNS_009928	aatgcggtgagcgtggatcga	0
AT1G02490	CNS_009929	aatgcggtgagcgtggatcga	0
AT1G02490	CNS_010292	gaaaataaaataaaa	0
AT1G02490	CNS_010293	gaaaataaaataaaa	0
AT1G02490	CNS_002091	tgaaaataaaataaa	0
AT1G02490	CNS_002092	tgaaaataaaataaa	0
AT1G02530	CNS_010296	aaataaaaataaaaa	0
AT1G02530	CNS_010297	aaataaaaataaaaa	0
AT1G02540	CNS_010296	aaataaaaataaaaa	0
AT1G02540	CNS_010297	aaataaaaataaaaa	0
AT1G02550	CNS_010296	aaataaaaataaaaa	0
AT1G02550	CNS_010297	aaataaaaataaaaa	0
AT1G02560	CNS_002706	tgatattaaatattt	0
AT1G02560	CNS_002707	tgatattaaatattt	0
AT1G02560	CNS_003728	aaatattttgtaattttgtagtaattaaat	0
AT1G02560	CNS_005706	ttgtaaataaatccaaactacaagatttatttcataaaatgactgaaaaaatgtatatgtagat	0
AT1G02560	CNS_005707	ttgtaaataagttccaactccagaattcatttaacaaaatggctgcaaaaatgtatatgtagat	0
AT1G02560	CNS_008109	ttttcttcttcttct	0
AT1G02560	CNS_010660	ttttttcttcttctt	0
AT1G02560	CNS_010661	ttttttcttcttctt	0
AT1G02560	CNS_008182	atttgatagcatttaatt	0
AT1G02570	CNS_002706	tgatattaaatattt	0
AT1G02570	CNS_002707	tgatattaaatattt	0
AT1G02570	CNS_003728	aaatattttgtaattttgtagtaattaaat	0
AT1G02570	CNS_005706	ttgtaaataaatccaaactacaagatttatttcataaaatgactgaaaaaatgtatatgtagat	0
AT1G02570	CNS_005707	ttgtaaataagttccaactccagaattcatttaacaaaatggctgcaaaaatgtatatgtagat	0
AT1G02570	CNS_008109	ttttcttcttcttct	0
AT1G02570	CNS_010296	aaataaaaataaaaa	0
AT1G02570	CNS_010297	aaataaaaataaaaa	0
AT1G02570	CNS_010660	ttttttcttcttctt	0
AT1G02570	CNS_010661	ttttttcttcttctt	0
AT1G02570	CNS_008182	atttgatagcatttaatt	0
AT1G02575	CNS_008109	ttttcttcttcttct	0
AT1G02575	CNS_010296	aaataaaaataaaaa	0
AT1G02575	CNS_010297	aaataaaaataaaaa	0
AT1G02575	CNS_010660	ttttttcttcttctt	0
AT1G02575	CNS_010661	ttttttcttcttctt	0
AT1G02580	CNS_001286	aagaaaataaaataa	0
AT1G02580	CNS_001287	aagaaaataaaataa	0
AT1G02580	CNS_006673	aaaataaaataaaaa	0
AT1G02580	CNS_006674	aaaataaaataaaaa	0
AT1G02580	CNS_010162	taaaataaaataaaa	0
AT1G02580	CNS_010163	taaaataaaataaaa	0
AT1G02580	CNS_010292	gaaaataaaataaaa	0
AT1G02580	CNS_010293	gaaaataaaataaaa	0
AT1G02580	CNS_010296	aaataaaaataaaaa	0
AT1G02580	CNS_010297	aaataaaaataaaaa	0
AT1G02580	CNS_008301	tttattttttatttta	0
AT1G02580	CNS_008302	tttattttttatttta	0
AT1G02580	CNS_010954	tttattttattttcttaa	0
AT1G02590	CNS_001286	aagaaaataaaataa	0
AT1G02590	CNS_001287	aagaaaataaaataa	0
AT1G02590	CNS_006673	aaaataaaataaaaa	0
AT1G02590	CNS_006674	aaaataaaataaaaa	0
AT1G02590	CNS_010292	gaaaataaaataaaa	0
AT1G02590	CNS_010293	gaaaataaaataaaa	0
AT1G02590	CNS_008301	tttattttttatttta	0
AT1G02590	CNS_008302	tttattttttatttta	0
AT1G02590	CNS_010954	tttattttattttcttaa	0
AT1G02610	CNS_004863	aaaaacagagcattt	0
AT1G02610	CNS_004864	aaaaacagagcattt	0
AT1G02610	CNS_009826	tttttgcaaaagtatgctctgttttt	0
AT1G02620	CNS_004863	aaaaacagagcattt	0
AT1G02620	CNS_004864	aaaaacagagcattt	0
AT1G02620	CNS_009826	tttttgcaaaagtatgctctgttttt	0
AT1G02640	CNS_009830	aagggcaaatccgtcagtctagctttc	0
AT1G02640	CNS_009832	acatgtgcattcatt	0
AT1G02640	CNS_009833	acatgtgcattcatt	0
AT1G02650	CNS_009828	attttggagatttatctctcgttt	0
AT1G02650	CNS_009830	aagggcaaatccgtcagtctagctttc	0
AT1G02650	CNS_009832	acatgtgcattcatt	0
AT1G02650	CNS_009833	acatgtgcattcatt	0
AT1G02660	CNS_009828	attttggagatttatctctcgttt	0
AT1G02670	CNS_009777	cttcttcttcttctg	0
AT1G02670	CNS_009778	cttcttcttcttctg	0
AT1G02670	CNS_009779	tcttcttcttcttct	0
AT1G02670	CNS_009780	tcttcttcttcttct	0
AT1G02670	CNS_009781	tcttcttcttcttct	0
AT1G02670	CNS_009782	tcttcttcttcttct	0
AT1G02680	CNS_009777	cttcttcttcttctg	0
AT1G02680	CNS_009778	cttcttcttcttctg	0
AT1G02680	CNS_009779	tcttcttcttcttct	0
AT1G02680	CNS_009780	tcttcttcttcttct	0
AT1G02680	CNS_009781	tcttcttcttcttct	0
AT1G02680	CNS_009782	tcttcttcttcttct	0
AT1G02681	CNS_009777	cttcttcttcttctg	0
AT1G02681	CNS_009778	cttcttcttcttctg	0
AT1G02681	CNS_009779	tcttcttcttcttct	0
AT1G02681	CNS_009780	tcttcttcttcttct	0
AT1G02681	CNS_009781	tcttcttcttcttct	0
AT1G02681	CNS_009782	tcttcttcttcttct	0
AT1G02690	CNS_002016	caaaattacaaaataatt	0
AT1G02700	CNS_002016	caaaattacaaaataatt	0
AT1G02700	CNS_009834	aagctgtaaaatttaaatggtatcagattccaaagtt	0
AT1G02700	CNS_009835	aagctgtaaattttaaagagaatcacattccaaagtt	0
AT1G02710	CNS_002016	caaaattacaaaataatt	0
AT1G02710	CNS_002306	tgaaggagatgaagaagatgaga	0
AT1G02710	CNS_009834	aagctgtaaaatttaaatggtatcagattccaaagtt	0
AT1G02710	CNS_009835	aagctgtaaattttaaagagaatcacattccaaagtt	0
AT1G02720	CNS_002306	tgaaggagatgaagaagatgaga	0
AT1G02720	CNS_009836	ttcttatcctacgcctgtttcaatttctt	0
AT1G02730	CNS_003517	gaagaagaagaagaa	0
AT1G02730	CNS_003518	gaagaagaagaagaa	0
AT1G02730	CNS_005528	gaagaagaagaagaa	0
AT1G02730	CNS_005529	gaagaagaagaagaa	0
AT1G02730	CNS_005530	gaagaagaagaagaa	0
AT1G02730	CNS_005531	gaagaagaagaagaa	0
AT1G02740	CNS_003517	gaagaagaagaagaa	0
AT1G02740	CNS_003518	gaagaagaagaagaa	0
AT1G02740	CNS_005528	gaagaagaagaagaa	0
AT1G02740	CNS_005529	gaagaagaagaagaa	0
AT1G02740	CNS_005530	gaagaagaagaagaa	0
AT1G02740	CNS_005531	gaagaagaagaagaa	0
AT1G02740	CNS_009838	attatctgagattttt	0
AT1G02740	CNS_009839	attatctgagattttt	0
AT1G02740	CNS_009840	tttaagcccatttatata	0
AT1G02750	CNS_000699	aaacaacaacaacaa	0
AT1G02750	CNS_000700	aaacaacaacaacaa	0
AT1G02750	CNS_008926	tttattatttttatt	0
AT1G02750	CNS_009838	attatctgagattttt	0
AT1G02750	CNS_009839	attatctgagattttt	0
AT1G02750	CNS_009840	tttaagcccatttatata	0
AT1G02760	CNS_000699	aaacaacaacaacaa	0
AT1G02760	CNS_000700	aaacaacaacaacaa	0
AT1G02760	CNS_008926	tttattatttttatt	0
AT1G02760	CNS_009838	attatctgagattttt	0
AT1G02760	CNS_009839	attatctgagattttt	0
AT1G02770	CNS_000699	aaacaacaacaacaa	0
AT1G02770	CNS_000700	aaacaacaacaacaa	0
AT1G02770	CNS_008926	tttattatttttatt	0
AT1G02780	CNS_000699	aaacaacaacaacaa	0
AT1G02780	CNS_000700	aaacaacaacaacaa	0
AT1G02790	CNS_009842	tctctctcaacctggtcaattgctcgtttccc	0
AT1G02800	CNS_000888	aaaaaagaagaagaa	0
AT1G02800	CNS_000889	aaaaaagaagaagaa	0
AT1G02800	CNS_009842	tctctctcaacctggtcaattgctcgtttccc	0
AT1G02810	CNS_000888	aaaaaagaagaagaa	0
AT1G02810	CNS_000889	aaaaaagaagaagaa	0
AT1G02816	CNS_009855	tgcggcaacgagatcgaacaaacttggt	0
AT1G02820	CNS_009853	agatgagaaggaagagagatgagaggagggtttatatag	0
AT1G02820	CNS_009855	tgcggcaacgagatcgaacaaacttggt	0
AT1G02830	CNS_009853	agatgagaaggaagagagatgagaggagggtttatatag	0
AT1G02830	CNS_009855	tgcggcaacgagatcgaacaaacttggt	0
AT1G02830	CNS_009857	tcacgtgactcacgtga	0
AT1G02830	CNS_009858	tcacgtgactcacgtga	0
AT1G02840	CNS_009857	tcacgtgactcacgtga	0
AT1G02840	CNS_009858	tcacgtgactcacgtga	0
AT1G02860	CNS_004626	caatgaatattttta	0
AT1G02860	CNS_004627	caatgaatattttta	0
AT1G02870	CNS_004626	caatgaatattttta	0
AT1G02870	CNS_004627	caatgaatattttta	0
AT1G02870	CNS_007181	tttaaataaaataaaa	0
AT1G02870	CNS_007182	tttaaataaaataaaa	0
AT1G02880	CNS_001390	ttcttcttcttcttct	0
AT1G02880	CNS_001391	ttcttcttcttcttct	0
AT1G02880	CNS_003211	tcttcttcttcttcctcttc	0
AT1G02880	CNS_003212	tcttcttcttcttcctcttc	0
AT1G02880	CNS_003517	gaagaagaagaagaa	0
AT1G02880	CNS_003518	gaagaagaagaagaa	0
AT1G02880	CNS_005528	gaagaagaagaagaa	0
AT1G02880	CNS_005529	gaagaagaagaagaa	0
AT1G02880	CNS_005530	gaagaagaagaagaa	0
AT1G02880	CNS_005531	gaagaagaagaagaa	0
AT1G02880	CNS_009406	tttcttgttcttcttcttctt	0
AT1G02880	CNS_009779	tcttcttcttcttct	0
AT1G02880	CNS_009780	tcttcttcttcttct	0
AT1G02880	CNS_009781	tcttcttcttcttct	0
AT1G02880	CNS_009782	tcttcttcttcttct	0
AT1G02890	CNS_001390	ttcttcttcttcttct	0
AT1G02890	CNS_001391	ttcttcttcttcttct	0
AT1G02890	CNS_003211	tcttcttcttcttcctcttc	0
AT1G02890	CNS_003212	tcttcttcttcttcctcttc	0
AT1G02890	CNS_003396	aagaaaaaggaaaaa	0
AT1G02890	CNS_003397	aagaaaaaggaaaaa	0
AT1G02890	CNS_003517	gaagaagaagaagaa	0
AT1G02890	CNS_003518	gaagaagaagaagaa	0
AT1G02890	CNS_005528	gaagaagaagaagaa	0
AT1G02890	CNS_005529	gaagaagaagaagaa	0
AT1G02890	CNS_005530	gaagaagaagaagaa	0
AT1G02890	CNS_005531	gaagaagaagaagaa	0
AT1G02890	CNS_009406	tttcttgttcttcttcttctt	0
AT1G02890	CNS_009779	tcttcttcttcttct	0
AT1G02890	CNS_009780	tcttcttcttcttct	0
AT1G02890	CNS_009781	tcttcttcttcttct	0
AT1G02890	CNS_009782	tcttcttcttcttct	0
AT1G02890	CNS_001122	aaattaattaattac	0
AT1G02890	CNS_001123	aaattaattaattac	0
AT1G02900	CNS_003396	aagaaaaaggaaaaa	0
AT1G02900	CNS_003397	aagaaaaaggaaaaa	0
AT1G02900	CNS_001122	aaattaattaattac	0
AT1G02900	CNS_001123	aaattaattaattac	0
AT1G02910	CNS_002540	aaaaagaaaagaaaa	0
AT1G02910	CNS_002541	aaaaagaaaagaaaa	0
AT1G02920	CNS_002540	aaaaagaaaagaaaa	0
AT1G02920	CNS_002541	aaaaagaaaagaaaa	0
AT1G02930	CNS_006673	aaaataaaataaaaa	0
AT1G02930	CNS_006674	aaaataaaataaaaa	0
AT1G02930	CNS_010162	taaaataaaataaaa	0
AT1G02930	CNS_010163	taaaataaaataaaa	0
AT1G02940	CNS_006673	aaaataaaataaaaa	0
AT1G02940	CNS_006674	aaaataaaataaaaa	0
AT1G02940	CNS_008120	aataataataataaa	0
AT1G02940	CNS_008121	aataataataataaa	0
AT1G02940	CNS_010162	taaaataaaataaaa	0
AT1G02940	CNS_010163	taaaataaaataaaa	0
AT1G02950	CNS_006673	aaaataaaataaaaa	0
AT1G02950	CNS_006674	aaaataaaataaaaa	0
AT1G02950	CNS_008120	aataataataataaa	0
AT1G02950	CNS_008121	aataataataataaa	0
AT1G02952	CNS_006673	aaaataaaataaaaa	0
AT1G02952	CNS_006674	aaaataaaataaaaa	0
AT1G02952	CNS_008120	aataataataataaa	0
AT1G02952	CNS_008121	aataataataataaa	0
AT1G02980	CNS_001847	ttgaatgtgttttgtttt	0
AT1G02990	CNS_001847	ttgaatgtgttttgtttt	0
AT1G03010	CNS_005706	ttgtaaataaatccaaactacaagatttatttcataaaatgactgaaaaaatgtatatgtagat	0
AT1G03010	CNS_005714	aatgtatatgtagat	0
AT1G03010	CNS_005715	aatgtatatgtagat	0
AT1G03010	CNS_000231	tatatatattaattt	0
AT1G03010	CNS_000232	tatatatattaattt	0
AT1G03020	CNS_005706	ttgtaaataaatccaaactacaagatttatttcataaaatgactgaaaaaatgtatatgtagat	0
AT1G03020	CNS_005714	aatgtatatgtagat	0
AT1G03020	CNS_005715	aatgtatatgtagat	0
AT1G03020	CNS_010296	aaataaaaataaaaa	0
AT1G03020	CNS_010297	aaataaaaataaaaa	0
AT1G03020	CNS_000231	tatatatattaattt	0
AT1G03020	CNS_000232	tatatatattaattt	0
AT1G03022	CNS_005706	ttgtaaataaatccaaactacaagatttatttcataaaatgactgaaaaaatgtatatgtagat	0
AT1G03022	CNS_005714	aatgtatatgtagat	0
AT1G03022	CNS_005715	aatgtatatgtagat	0
AT1G03022	CNS_010296	aaataaaaataaaaa	0
AT1G03022	CNS_010297	aaataaaaataaaaa	0
AT1G03030	CNS_010296	aaataaaaataaaaa	0
AT1G03030	CNS_010297	aaataaaaataaaaa	0
AT1G03030	CNS_001975	aaaaaggaagaaaaaa	0
AT1G03030	CNS_001976	aaaaaggaagaaaaaa	0
AT1G03030	CNS_009860	caaatcctacttagattccatctccaatgccttttt	0
AT1G03030	CNS_009866	cactaaagtctttgaacaaaaaagagttactttcatcaaa	0
AT1G03040	CNS_001386	tttcttcttcttcttct	0
AT1G03040	CNS_001387	tttcttcttcttcttct	0
AT1G03040	CNS_001390	ttcttcttcttcttct	0
AT1G03040	CNS_001391	ttcttcttcttcttct	0
AT1G03040	CNS_002540	aaaaagaaaagaaaa	0
AT1G03040	CNS_002541	aaaaagaaaagaaaa	0
AT1G03040	CNS_003517	gaagaagaagaagaa	0
AT1G03040	CNS_003518	gaagaagaagaagaa	0
AT1G03040	CNS_005528	gaagaagaagaagaa	0
AT1G03040	CNS_005529	gaagaagaagaagaa	0
AT1G03040	CNS_005530	gaagaagaagaagaa	0
AT1G03040	CNS_005531	gaagaagaagaagaa	0
AT1G03040	CNS_009406	tttcttgttcttcttcttctt	0
AT1G03040	CNS_009407	tttcctcttcttcttcttctt	0
AT1G03040	CNS_009779	tcttcttcttcttct	0
AT1G03040	CNS_009780	tcttcttcttcttct	0
AT1G03040	CNS_009781	tcttcttcttcttct	0
AT1G03040	CNS_009782	tcttcttcttcttct	0
AT1G03040	CNS_001975	aaaaaggaagaaaaaa	0
AT1G03040	CNS_001976	aaaaaggaagaaaaaa	0
AT1G03040	CNS_009860	caaatcctacttagattccatctccaatgccttttt	0
AT1G03040	CNS_009862	aatgaggacgaagagacacagacgagaaagga	0
AT1G03040	CNS_009864	tttttgttaaaaggaccttactttgtggtttattttcggttttgcccttgttcttatataccttccagaaac	0
AT1G03040	CNS_009866	cactaaagtctttgaacaaaaaagagttactttcatcaaa	0
AT1G03050	CNS_001386	tttcttcttcttcttct	0
AT1G03050	CNS_001387	tttcttcttcttcttct	0
AT1G03050	CNS_001390	ttcttcttcttcttct	0
AT1G03050	CNS_001391	ttcttcttcttcttct	0
AT1G03050	CNS_002540	aaaaagaaaagaaaa	0
AT1G03050	CNS_002541	aaaaagaaaagaaaa	0
AT1G03050	CNS_003517	gaagaagaagaagaa	0
AT1G03050	CNS_003518	gaagaagaagaagaa	0
AT1G03050	CNS_005528	gaagaagaagaagaa	0
AT1G03050	CNS_005529	gaagaagaagaagaa	0
AT1G03050	CNS_005530	gaagaagaagaagaa	0
AT1G03050	CNS_005531	gaagaagaagaagaa	0
AT1G03050	CNS_009406	tttcttgttcttcttcttctt	0
AT1G03050	CNS_009407	tttcctcttcttcttcttctt	0
AT1G03050	CNS_009779	tcttcttcttcttct	0
AT1G03050	CNS_009780	tcttcttcttcttct	0
AT1G03050	CNS_009781	tcttcttcttcttct	0
AT1G03050	CNS_009782	tcttcttcttcttct	0
AT1G03050	CNS_009862	aatgaggacgaagagacacagacgagaaagga	0
AT1G03050	CNS_009864	tttttgttaaaaggaccttactttgtggtttattttcggttttgcccttgttcttatataccttccagaaac	0
AT1G03055	CNS_006185	aaaaatctgcaaaag	1
AT1G03055	CNS_006186	aaaaatctgcaaaag	1
AT1G03055	CNS_009876	attaccattgacattgaagcaaa	0
AT1G03055	CNS_009878	tactctagtaaattaa	0
AT1G03060	CNS_006185	aaaaatctgcaaaag	1
AT1G03060	CNS_006186	aaaaatctgcaaaag	1
AT1G03060	CNS_009868	tttcgatcccagaaactttcatccgat	0
AT1G03060	CNS_009870	attagggtttcgtagcaagaagaaagatctaagatccaaaatt	1
AT1G03060	CNS_009871	attagggtttggtagcaagaacaaaatctaagatccaaaatt	2
AT1G03060	CNS_009872	tctccgcgccttgtttctcgct	0
AT1G03060	CNS_009873	tctccgcgccttgtttctcgct	0
AT1G03060	CNS_009874	aagtcgtctcactttctctctc	0
AT1G03060	CNS_009876	attaccattgacattgaagcaaa	0
AT1G03060	CNS_009878	tactctagtaaattaa	0
AT1G03080	CNS_001390	ttcttcttcttcttct	0
AT1G03080	CNS_001391	ttcttcttcttcttct	0
AT1G03080	CNS_003211	tcttcttcttcttcctcttc	0
AT1G03080	CNS_003212	tcttcttcttcttcctcttc	0
AT1G03080	CNS_003517	gaagaagaagaagaa	0
AT1G03080	CNS_003518	gaagaagaagaagaa	0
AT1G03080	CNS_005528	gaagaagaagaagaa	0
AT1G03080	CNS_005529	gaagaagaagaagaa	0
AT1G03080	CNS_005530	gaagaagaagaagaa	0
AT1G03080	CNS_005531	gaagaagaagaagaa	0
AT1G03080	CNS_006569	ataatattatttttt	0
AT1G03080	CNS_006570	ataatattatttttt	0
AT1G03080	CNS_008109	ttttcttcttcttct	0
AT1G03080	CNS_009406	tttcttgttcttcttcttctt	0
AT1G03080	CNS_009632	tctctctctctttctc	0
AT1G03080	CNS_009633	tctctctctctttctc	0
AT1G03080	CNS_009779	tcttcttcttcttct	0
AT1G03080	CNS_009780	tcttcttcttcttct	0
AT1G03080	CNS_009781	tcttcttcttcttct	0
AT1G03080	CNS_009782	tcttcttcttcttct	0
AT1G03080	CNS_009879	gttcctactttttacgttgtgaaga	0
AT1G03090	CNS_001390	ttcttcttcttcttct	0
AT1G03090	CNS_001391	ttcttcttcttcttct	0
AT1G03090	CNS_003211	tcttcttcttcttcctcttc	0
AT1G03090	CNS_003212	tcttcttcttcttcctcttc	0
AT1G03090	CNS_003517	gaagaagaagaagaa	0
AT1G03090	CNS_003518	gaagaagaagaagaa	0
AT1G03090	CNS_005528	gaagaagaagaagaa	0
AT1G03090	CNS_005529	gaagaagaagaagaa	0
AT1G03090	CNS_005530	gaagaagaagaagaa	0
AT1G03090	CNS_005531	gaagaagaagaagaa	0
AT1G03090	CNS_006569	ataatattatttttt	0
AT1G03090	CNS_006570	ataatattatttttt	0
AT1G03090	CNS_009406	tttcttgttcttcttcttctt	0
AT1G03090	CNS_009632	tctctctctctttctc	0
AT1G03090	CNS_009633	tctctctctctttctc	0
AT1G03090	CNS_009779	tcttcttcttcttct	0
AT1G03090	CNS_009780	tcttcttcttcttct	0
AT1G03090	CNS_009781	tcttcttcttcttct	0
AT1G03090	CNS_009782	tcttcttcttcttct	0
AT1G03090	CNS_009879	gttcctactttttacgttgtgaaga	0
AT1G03160	CNS_010958	actctctctctttct	0
AT1G03160	CNS_009885	ttttctaaacaaagtcatagctttaagctaatgacatatatgcttgataaccaaaccttttattt	2
AT1G03160	CNS_009887	tttgaaaagtttttctcacttgaaatggaaacttctttt	0
AT1G03160	CNS_009897	tttctcttgttctgattggttt	0
AT1G03170	CNS_009883	tttaaagataaaaag	0
AT1G03170	CNS_009884	tttaaagataaaaag	0
AT1G03170	CNS_009889	taaaacatgagcattttcat	0
AT1G03170	CNS_009891	ttctctgcaaacgaata	0
AT1G03170	CNS_009892	ttctctgcaaacgaata	0
AT1G03170	CNS_009893	ccaatgagaattagacaacctatgagtaatgtccaatct	0
AT1G03180	CNS_009883	tttaaagataaaaag	0
AT1G03180	CNS_009884	tttaaagataaaaag	0
AT1G03180	CNS_009889	taaaacatgagcattttcat	0
AT1G03180	CNS_009891	ttctctgcaaacgaata	0
AT1G03180	CNS_009892	ttctctgcaaacgaata	0
AT1G03180	CNS_009893	ccaatgagaattagacaacctatgagtaatgtccaatct	0
AT1G03180	CNS_009895	agttttagttatgttt	0
AT1G03180	CNS_009896	agttttagttatgttt	0
AT1G03190	CNS_010538	aaaaatcaaaacttt	0
AT1G03190	CNS_010539	aaaaatcaaaacttt	0
AT1G03200	CNS_010538	aaaaatcaaaacttt	0
AT1G03200	CNS_010539	aaaaatcaaaacttt	0
AT1G03200	CNS_009899	aacattttaaatttt	0
AT1G03200	CNS_009900	aacattttaaatttt	0
AT1G03210	CNS_009632	tctctctctctttctc	0
AT1G03210	CNS_009633	tctctctctctttctc	0
AT1G03210	CNS_010538	aaaaatcaaaacttt	0
AT1G03210	CNS_010539	aaaaatcaaaacttt	0
AT1G03210	CNS_009899	aacattttaaatttt	0
AT1G03210	CNS_009900	aacattttaaatttt	0
AT1G03230	CNS_010937	tctctctctctttgg	0
AT1G03230	CNS_010938	tctctctctctttgg	0
AT1G03240	CNS_010937	tctctctctctttgg	0
AT1G03240	CNS_010938	tctctctctctttgg	0
AT1G03250	CNS_010937	tctctctctctttgg	0
AT1G03250	CNS_010938	tctctctctctttgg	0
AT1G03260	CNS_003396	aagaaaaaggaaaaa	0
AT1G03260	CNS_003397	aagaaaaaggaaaaa	0
AT1G03270	CNS_003396	aagaaaaaggaaaaa	0
AT1G03270	CNS_003397	aagaaaaaggaaaaa	0
AT1G03340	CNS_001018	ttaatatatttttatatatat	0
AT1G03350	CNS_010958	actctctctctttct	0
AT1G03350	CNS_001018	ttaatatatttttatatatat	0
AT1G03360	CNS_010958	actctctctctttct	0
AT1G03360	CNS_009901	aatgactaaaataccctca	0
AT1G03360	CNS_009902	aatgactaaaataccctca	0
AT1G03365	CNS_010958	actctctctctttct	0
AT1G03365	CNS_009901	aatgactaaaataccctca	0
AT1G03365	CNS_009902	aatgactaaaataccctca	0
AT1G03410	CNS_009851	acaacaacaacaaaa	0
AT1G03410	CNS_009852	acaacaacaacaaaa	0
AT1G03420	CNS_009851	acaacaacaacaaaa	0
AT1G03420	CNS_009852	acaacaacaacaaaa	0
AT1G03430	CNS_009851	acaacaacaacaaaa	0
AT1G03430	CNS_009852	acaacaacaacaaaa	0
AT1G03440	CNS_009903	cgaacctaaggctcggacagccgtttt	0
AT1G03440	CNS_009904	cgaacctaaggctcggacagccgtttt	0
AT1G03440	CNS_009905	aaaaacgattcgtttattcgttggtga	0
AT1G03440	CNS_009906	aaaaacgatttgtttattcgttggtga	0
AT1G03440	CNS_009907	tttggcttccttctcaagccattttgtttactctctttctct	0
AT1G03440	CNS_009909	tatatagtctctgtttcttgaacctgtaacggcta	0
AT1G03445	CNS_002791	ttattgttttaattt	1
AT1G03445	CNS_002792	ttattgttttaattt	1
AT1G03445	CNS_009905	aaaaacgattcgtttattcgttggtga	0
AT1G03445	CNS_009906	aaaaacgatttgtttattcgttggtga	0
AT1G03445	CNS_009907	tttggcttccttctcaagccattttgtttactctctttctct	0
AT1G03445	CNS_009909	tatatagtctctgtttcttgaacctgtaacggcta	0
AT1G03445	CNS_009911	aatcataacatttatacatgaacttttcaatgatagacataagtcacaaattg	0
AT1G03457	CNS_006289	attattattattttt	0
AT1G03457	CNS_006290	attattattattttt	0
AT1G03457	CNS_009003	ttttattttatttttga	0
AT1G03457	CNS_009004	ttttattttatttttga	0
AT1G03457	CNS_002791	ttattgttttaattt	1
AT1G03457	CNS_002792	ttattgttttaattt	1
AT1G03457	CNS_009911	aatcataacatttatacatgaacttttcaatgatagacataagtcacaaattg	0
AT1G03457	CNS_009913	atttacgatattgccatta	0
AT1G03457	CNS_009914	atttacgatattgccatta	0
AT1G03457	CNS_009915	aaacataaatatgacagactgtcc	0
AT1G03457	CNS_009916	gattgttttgtctgattatgg	0
AT1G03470	CNS_001386	tttcttcttcttcttct	0
AT1G03470	CNS_001387	tttcttcttcttcttct	0
AT1G03470	CNS_001390	ttcttcttcttcttct	0
AT1G03470	CNS_001391	ttcttcttcttcttct	0
AT1G03470	CNS_003211	tcttcttcttcttcctcttc	0
AT1G03470	CNS_003212	tcttcttcttcttcctcttc	0
AT1G03470	CNS_003517	gaagaagaagaagaa	0
AT1G03470	CNS_003518	gaagaagaagaagaa	0
AT1G03470	CNS_005528	gaagaagaagaagaa	0
AT1G03470	CNS_005529	gaagaagaagaagaa	0
AT1G03470	CNS_005530	gaagaagaagaagaa	0
AT1G03470	CNS_005531	gaagaagaagaagaa	0
AT1G03470	CNS_006289	attattattattttt	0
AT1G03470	CNS_006290	attattattattttt	0
AT1G03470	CNS_009406	tttcttgttcttcttcttctt	0
AT1G03470	CNS_009407	tttcctcttcttcttcttctt	0
AT1G03470	CNS_009779	tcttcttcttcttct	0
AT1G03470	CNS_009780	tcttcttcttcttct	0
AT1G03470	CNS_009781	tcttcttcttcttct	0
AT1G03470	CNS_009782	tcttcttcttcttct	0
AT1G03470	CNS_009913	atttacgatattgccatta	0
AT1G03470	CNS_009914	atttacgatattgccatta	0
AT1G03470	CNS_009915	aaacataaatatgacagactgtcc	0
AT1G03470	CNS_009916	gattgttttgtctgattatgg	0
AT1G03475	CNS_001386	tttcttcttcttcttct	0
AT1G03475	CNS_001387	tttcttcttcttcttct	0
AT1G03475	CNS_001390	ttcttcttcttcttct	0
AT1G03475	CNS_001391	ttcttcttcttcttct	0
AT1G03475	CNS_003211	tcttcttcttcttcctcttc	0
AT1G03475	CNS_003212	tcttcttcttcttcctcttc	0
AT1G03475	CNS_003517	gaagaagaagaagaa	0
AT1G03475	CNS_003518	gaagaagaagaagaa	0
AT1G03475	CNS_005528	gaagaagaagaagaa	0
AT1G03475	CNS_005529	gaagaagaagaagaa	0
AT1G03475	CNS_005530	gaagaagaagaagaa	0
AT1G03475	CNS_005531	gaagaagaagaagaa	0
AT1G03475	CNS_009406	tttcttgttcttcttcttctt	0
AT1G03475	CNS_009407	tttcctcttcttcttcttctt	0
AT1G03475	CNS_009779	tcttcttcttcttct	0
AT1G03475	CNS_009780	tcttcttcttcttct	0
AT1G03475	CNS_009781	tcttcttcttcttct	0
AT1G03475	CNS_009782	tcttcttcttcttct	0
AT1G03520	CNS_009918	aattgttggcaaaatcaa	0
AT1G03520	CNS_009919	aattgttggcaaaatcaa	0
AT1G03520	CNS_009920	gatgacgtacacgtggcat	0
AT1G03520	CNS_009922	agatacttcaagtttaagtctt	0
AT1G03520	CNS_009924	aagctgagtcagatctaat	0
AT1G03530	CNS_009918	aattgttggcaaaatcaa	0
AT1G03530	CNS_009919	aattgttggcaaaatcaa	0
AT1G03530	CNS_009920	gatgacgtacacgtggcat	0
AT1G03530	CNS_009922	agatacttcaagtttaagtctt	0
AT1G03530	CNS_009924	aagctgagtcagatctaat	0
AT1G03545	CNS_002750	aattttttaaaaaataaa	0
AT1G03550	CNS_002750	aattttttaaaaaataaa	0
AT1G03560	CNS_002750	aattttttaaaaaataaa	0
AT1G03590	CNS_001386	tttcttcttcttcttct	0
AT1G03590	CNS_001387	tttcttcttcttcttct	0
AT1G03590	CNS_001390	ttcttcttcttcttct	0
AT1G03590	CNS_001391	ttcttcttcttcttct	0
AT1G03590	CNS_003517	gaagaagaagaagaa	0
AT1G03590	CNS_003518	gaagaagaagaagaa	0
AT1G03590	CNS_005528	gaagaagaagaagaa	0
AT1G03590	CNS_005529	gaagaagaagaagaa	0
AT1G03590	CNS_005530	gaagaagaagaagaa	0
AT1G03590	CNS_005531	gaagaagaagaagaa	0
AT1G03590	CNS_005786	ttttgttttcttctt	0
AT1G03590	CNS_005787	ttttgttttcttctt	0
AT1G03590	CNS_008109	ttttcttcttcttct	0
AT1G03590	CNS_009779	tcttcttcttcttct	0
AT1G03590	CNS_009780	tcttcttcttcttct	0
AT1G03590	CNS_009781	tcttcttcttcttct	0
AT1G03590	CNS_009782	tcttcttcttcttct	0
AT1G03600	CNS_001386	tttcttcttcttcttct	0
AT1G03600	CNS_001387	tttcttcttcttcttct	0
AT1G03600	CNS_001390	ttcttcttcttcttct	0
AT1G03600	CNS_001391	ttcttcttcttcttct	0
AT1G03600	CNS_003517	gaagaagaagaagaa	0
AT1G03600	CNS_003518	gaagaagaagaagaa	0
AT1G03600	CNS_005528	gaagaagaagaagaa	0
AT1G03600	CNS_005529	gaagaagaagaagaa	0
AT1G03600	CNS_005530	gaagaagaagaagaa	0
AT1G03600	CNS_005531	gaagaagaagaagaa	0
AT1G03600	CNS_005786	ttttgttttcttctt	0
AT1G03600	CNS_005787	ttttgttttcttctt	0
AT1G03600	CNS_008109	ttttcttcttcttct	0
AT1G03600	CNS_009779	tcttcttcttcttct	0
AT1G03600	CNS_009780	tcttcttcttcttct	0
AT1G03600	CNS_009781	tcttcttcttcttct	0
AT1G03600	CNS_009782	tcttcttcttcttct	0
AT1G03600	CNS_009932	tggacgaggaaaatcggtcaaactt	0
AT1G03610	CNS_009930	tgggatcttttatgacaaaaatgtcaaatatatga	0
AT1G03610	CNS_009932	tggacgaggaaaatcggtcaaactt	0
AT1G03610	CNS_009934	gataattagaaaaaa	0
AT1G03610	CNS_009935	gataattagaaaaaa	0
AT1G03620	CNS_001286	aagaaaataaaataa	0
AT1G03620	CNS_001287	aagaaaataaaataa	0
AT1G03620	CNS_002617	tattttattttatttt	0
AT1G03620	CNS_002618	tattttattttatttt	0
AT1G03620	CNS_004982	gaaaataaaataaaat	0
AT1G03620	CNS_004983	gaaaataaaataaaat	0
AT1G03620	CNS_006187	aaaataaaataaaat	0
AT1G03620	CNS_006188	aaaataaaataaaat	0
AT1G03620	CNS_008179	tattttattttattt	0
AT1G03620	CNS_008180	tattttattttattt	0
AT1G03620	CNS_010160	aaaataaaataaaata	0
AT1G03620	CNS_010161	aaaataaaataaaata	0
AT1G03620	CNS_010292	gaaaataaaataaaa	0
AT1G03620	CNS_010293	gaaaataaaataaaa	0
AT1G03620	CNS_009930	tgggatcttttatgacaaaaatgtcaaatatatga	0
AT1G03620	CNS_009934	gataattagaaaaaa	0
AT1G03620	CNS_009935	gataattagaaaaaa	0
AT1G03630	CNS_001286	aagaaaataaaataa	0
AT1G03630	CNS_001287	aagaaaataaaataa	0
AT1G03630	CNS_002617	tattttattttatttt	0
AT1G03630	CNS_002618	tattttattttatttt	0
AT1G03630	CNS_004982	gaaaataaaataaaat	0
AT1G03630	CNS_004983	gaaaataaaataaaat	0
AT1G03630	CNS_006187	aaaataaaataaaat	0
AT1G03630	CNS_006188	aaaataaaataaaat	0
AT1G03630	CNS_008179	tattttattttattt	0
AT1G03630	CNS_008180	tattttattttattt	0
AT1G03630	CNS_009926	agatcttcagtctgacgctctcccaactgagctatccccgctt	0
AT1G03630	CNS_009927	agatcttcagtctgacgctctcccaactgagctatccccgctt	0
AT1G03630	CNS_009928	aatgcggtgagcgtggatcga	0
AT1G03630	CNS_009929	aatgcggtgagcgtggatcga	0
AT1G03630	CNS_010160	aaaataaaataaaata	0
AT1G03630	CNS_010161	aaaataaaataaaata	0
AT1G03630	CNS_010292	gaaaataaaataaaa	0
AT1G03630	CNS_010293	gaaaataaaataaaa	0
AT1G03640	CNS_009926	agatcttcagtctgacgctctcccaactgagctatccccgctt	0
AT1G03640	CNS_009927	agatcttcagtctgacgctctcccaactgagctatccccgctt	0
AT1G03640	CNS_009928	aatgcggtgagcgtggatcga	0
AT1G03640	CNS_009929	aatgcggtgagcgtggatcga	0
AT1G03650	CNS_006289	attattattattttt	0
AT1G03650	CNS_006290	attattattattttt	0
AT1G03650	CNS_006641	aataataataataata	0
AT1G03650	CNS_006642	aataataataataata	0
AT1G03650	CNS_006643	aataataataataata	0
AT1G03650	CNS_006644	aataataataataata	0
AT1G03650	CNS_006673	aaaataaaataaaaa	0
AT1G03650	CNS_006674	aaaataaaataaaaa	0
AT1G03650	CNS_009926	agatcttcagtctgacgctctcccaactgagctatccccgctt	0
AT1G03650	CNS_009927	agatcttcagtctgacgctctcccaactgagctatccccgctt	0
AT1G03650	CNS_009928	aatgcggtgagcgtggatcga	0
AT1G03650	CNS_009929	aatgcggtgagcgtggatcga	0
AT1G03650	CNS_010162	taaaataaaataaaa	0
AT1G03650	CNS_010163	taaaataaaataaaa	0
AT1G03660	CNS_001390	ttcttcttcttcttct	0
AT1G03660	CNS_001391	ttcttcttcttcttct	0
AT1G03660	CNS_003211	tcttcttcttcttcctcttc	0
AT1G03660	CNS_003212	tcttcttcttcttcctcttc	0
AT1G03660	CNS_003517	gaagaagaagaagaa	0
AT1G03660	CNS_003518	gaagaagaagaagaa	0
AT1G03660	CNS_005528	gaagaagaagaagaa	0
AT1G03660	CNS_005529	gaagaagaagaagaa	0
AT1G03660	CNS_005530	gaagaagaagaagaa	0
AT1G03660	CNS_005531	gaagaagaagaagaa	0
AT1G03660	CNS_006289	attattattattttt	0
AT1G03660	CNS_006290	attattattattttt	0
AT1G03660	CNS_006641	aataataataataata	0
AT1G03660	CNS_006642	aataataataataata	0
AT1G03660	CNS_006643	aataataataataata	0
AT1G03660	CNS_006644	aataataataataata	0
AT1G03660	CNS_006673	aaaataaaataaaaa	0
AT1G03660	CNS_006674	aaaataaaataaaaa	0
AT1G03660	CNS_008989	ttcatcttcttcttc	0
AT1G03660	CNS_008990	ttcatcttcttcttc	0
AT1G03660	CNS_009777	cttcttcttcttctg	0
AT1G03660	CNS_009778	cttcttcttcttctg	0
AT1G03660	CNS_009779	tcttcttcttcttct	0
AT1G03660	CNS_009780	tcttcttcttcttct	0
AT1G03660	CNS_009781	tcttcttcttcttct	0
AT1G03660	CNS_009782	tcttcttcttcttct	0
AT1G03660	CNS_009926	agatcttcagtctgacgctctcccaactgagctatccccgctt	0
AT1G03660	CNS_009927	agatcttcagtctgacgctctcccaactgagctatccccgctt	0
AT1G03660	CNS_009928	aatgcggtgagcgtggatcga	0
AT1G03660	CNS_009929	aatgcggtgagcgtggatcga	0
AT1G03660	CNS_010162	taaaataaaataaaa	0
AT1G03660	CNS_010163	taaaataaaataaaa	0
AT1G03670	CNS_001390	ttcttcttcttcttct	0
AT1G03670	CNS_001391	ttcttcttcttcttct	0
AT1G03670	CNS_003211	tcttcttcttcttcctcttc	0
AT1G03670	CNS_003212	tcttcttcttcttcctcttc	0
AT1G03670	CNS_003517	gaagaagaagaagaa	0
AT1G03670	CNS_003518	gaagaagaagaagaa	0
AT1G03670	CNS_005528	gaagaagaagaagaa	0
AT1G03670	CNS_005529	gaagaagaagaagaa	0
AT1G03670	CNS_005530	gaagaagaagaagaa	0
AT1G03670	CNS_005531	gaagaagaagaagaa	0
AT1G03670	CNS_006289	attattattattttt	0
AT1G03670	CNS_006290	attattattattttt	0
AT1G03670	CNS_006641	aataataataataata	0
AT1G03670	CNS_006642	aataataataataata	0
AT1G03670	CNS_006643	aataataataataata	0
AT1G03670	CNS_006644	aataataataataata	0
AT1G03670	CNS_006673	aaaataaaataaaaa	0
AT1G03670	CNS_006674	aaaataaaataaaaa	0
AT1G03670	CNS_008989	ttcatcttcttcttc	0
AT1G03670	CNS_008990	ttcatcttcttcttc	0
AT1G03670	CNS_009259	gacatcatattatcatacaagtctagatgaacagtgat	0
AT1G03670	CNS_009777	cttcttcttcttctg	0
AT1G03670	CNS_009778	cttcttcttcttctg	0
AT1G03670	CNS_009779	tcttcttcttcttct	0
AT1G03670	CNS_009780	tcttcttcttcttct	0
AT1G03670	CNS_009781	tcttcttcttcttct	0
AT1G03670	CNS_009782	tcttcttcttcttct	0
AT1G03670	CNS_010162	taaaataaaataaaa	0
AT1G03670	CNS_010163	taaaataaaataaaa	0
AT1G03680	CNS_009259	gacatcatattatcatacaagtctagatgaacagtgat	0
AT1G03687	CNS_009259	gacatcatattatcatacaagtctagatgaacagtgat	0
AT1G03700	CNS_005123	atatatatatttttt	0
AT1G03700	CNS_005124	atatatatatttttt	0
AT1G03710	CNS_005123	atatatatatttttt	0
AT1G03710	CNS_005124	atatatatatttttt	0
AT1G03710	CNS_000090	ttttgtttttgtcttcttct	0
AT1G03720	CNS_000090	ttttgtttttgtcttcttct	0
AT1G03730	CNS_003955	aaaacaaaacaaaacaaa	0
AT1G03730	CNS_003956	aaaacaaaacaaaacaaa	0
AT1G03730	CNS_003957	aaaacaaaacaaaacaaa	0
AT1G03730	CNS_003958	aaaacaaaacaaaacaaa	0
AT1G03730	CNS_010538	aaaaatcaaaacttt	0
AT1G03730	CNS_010539	aaaaatcaaaacttt	0
AT1G03730	CNS_003888	caataacaaataaataaaaaa	0
AT1G03740	CNS_003955	aaaacaaaacaaaacaaa	0
AT1G03740	CNS_003956	aaaacaaaacaaaacaaa	0
AT1G03740	CNS_003957	aaaacaaaacaaaacaaa	0
AT1G03740	CNS_003958	aaaacaaaacaaaacaaa	0
AT1G03740	CNS_010538	aaaaatcaaaacttt	0
AT1G03740	CNS_010539	aaaaatcaaaacttt	0
AT1G03740	CNS_006655	gctatatataagagatgcacgagaaaccctaaa	0
AT1G03743	CNS_006655	gctatatataagagatgcacgagaaaccctaaa	0
AT1G03746	CNS_006655	gctatatataagagatgcacgagaaaccctaaa	0
AT1G03750	CNS_006655	gctatatataagagatgcacgagaaaccctaaa	0
AT1G03760	CNS_006659	agagagagacgtagatggagaga	0
AT1G03760	CNS_006661	atcggcaccgaaccgaaacaacaaa	0
AT1G03760	CNS_006677	taaatacatatgaattatttt	0
AT1G03770	CNS_006659	agagagagacgtagatggagaga	0
AT1G03770	CNS_006661	atcggcaccgaaccgaaacaacaaa	0
AT1G03770	CNS_006677	taaatacatatgaattatttt	0
AT1G03790	CNS_006663	gaacttgtaatatct	0
AT1G03790	CNS_006664	gaacttgtaatatct	0
AT1G03790	CNS_006665	aaaacacacgtgcgacccacctgacac	0
AT1G03800	CNS_006663	gaacttgtaatatct	0
AT1G03800	CNS_006664	gaacttgtaatatct	0
AT1G03800	CNS_006665	aaaacacacgtgcgacccacctgacac	0
AT1G03810	CNS_006665	aaaacacacgtgcgacccacctgacac	0
AT1G03830	CNS_006187	aaaataaaataaaat	0
AT1G03830	CNS_006188	aaaataaaataaaat	0
AT1G03840	CNS_006187	aaaataaaataaaat	0
AT1G03840	CNS_006188	aaaataaaataaaat	0
AT1G03840	CNS_006669	taaaaatatatgata	0
AT1G03840	CNS_006670	taaaaatatatgata	0
AT1G03840	CNS_006667	aaacagatccaacggcgcaggtcacatctctcgtttattgttgagaacaaagcctgcaatgcacgtgtacccatgcacgtgctcgtgaggtaaaatccaacaacatacgacaa	0
AT1G03840	CNS_006671	tataagcaccttgatctgtaagaactgtcgcagctatt	0
AT1G03840	CNS_006683	gaagtcgtcagcttgtgggctgacttaattaccaattctttaggtaatttacactttaatcataatgtaatcatgtttt	0
AT1G03840	CNS_006687	ttttggatttttcttcttgaactttggcggcacaagaatattcccttatttttcgagacgttgttatagtatattattgttcccttt	0
AT1G03840	CNS_006691	ttttctatttggaatgatgatctcattattt	0
AT1G03850	CNS_005123	atatatatatttttt	0
AT1G03850	CNS_005124	atatatatatttttt	0
AT1G03850	CNS_006675	cataaatttttgtgatttaac	0
AT1G03860	CNS_006693	aatgtttggagtgatgagttgtatcttgttggaatgagatg	0
AT1G03870	CNS_006695	aggctgactaagtgacagctgggaacacacaagttggcatgtgg	1
AT1G03870	CNS_006697	gctgatgtgtaagaacatgcactttaaggaggcatgcaagctgaaatgtgtctact	0
AT1G03870	CNS_006699	gttcgtcgcgtccgccacatc	0
AT1G03870	CNS_006700	gttcgtcgcgtccgccacatc	0
AT1G03870	CNS_006693	aatgtttggagtgatgagttgtatcttgttggaatgagatg	0
AT1G03880	CNS_005123	atatatatatttttt	0
AT1G03880	CNS_005124	atatatatatttttt	0
AT1G03880	CNS_006695	aggctgactaagtgacagctgggaacacacaagttggcatgtgg	1
AT1G03880	CNS_006697	gctgatgtgtaagaacatgcactttaaggaggcatgcaagctgaaatgtgtctact	0
AT1G03880	CNS_006699	gttcgtcgcgtccgccacatc	0
AT1G03880	CNS_006700	gttcgtcgcgtccgccacatc	0
AT1G03890	CNS_000888	aaaaaagaagaagaa	0
AT1G03890	CNS_000889	aaaaaagaagaagaa	0
AT1G03890	CNS_005123	atatatatatttttt	0
AT1G03890	CNS_005124	atatatatatttttt	0
AT1G03900	CNS_000888	aaaaaagaagaagaa	0
AT1G03900	CNS_000889	aaaaaagaagaagaa	0
AT1G03920	CNS_000888	aaaaaagaagaagaa	0
AT1G03920	CNS_000889	aaaaaagaagaagaa	0
AT1G03920	CNS_006673	aaaataaaataaaaa	0
AT1G03920	CNS_006674	aaaataaaataaaaa	0
AT1G03920	CNS_009779	tcttcttcttcttct	0
AT1G03920	CNS_009780	tcttcttcttcttct	0
AT1G03920	CNS_009781	tcttcttcttcttct	0
AT1G03920	CNS_009782	tcttcttcttcttct	0
AT1G03930	CNS_000888	aaaaaagaagaagaa	0
AT1G03930	CNS_000889	aaaaaagaagaagaa	0
AT1G03930	CNS_006673	aaaataaaataaaaa	0
AT1G03930	CNS_006674	aaaataaaataaaaa	0
AT1G03930	CNS_009779	tcttcttcttcttct	0
AT1G03930	CNS_009780	tcttcttcttcttct	0
AT1G03930	CNS_009781	tcttcttcttcttct	0
AT1G03930	CNS_009782	tcttcttcttcttct	0
AT1G03950	CNS_006703	ctagggtttatcgaatcg	0
AT1G03950	CNS_006704	ctagggtttatcgaatcg	0
AT1G03960	CNS_002540	aaaaagaaaagaaaa	0
AT1G03960	CNS_002541	aaaaagaaaagaaaa	0
AT1G03960	CNS_006701	gtaccattttttcatgaacataggat	0
AT1G03960	CNS_006702	gtactattatttcatgaacataggat	0
AT1G03960	CNS_006703	ctagggtttatcgaatcg	0
AT1G03960	CNS_006704	ctagggtttatcgaatcg	0
AT1G03960	CNS_006705	gtatgctcatctatct	0
AT1G03960	CNS_006706	gtatgctcatctatct	0
AT1G03970	CNS_002540	aaaaagaaaagaaaa	0
AT1G03970	CNS_002541	aaaaagaaaagaaaa	0
AT1G03970	CNS_006701	gtaccattttttcatgaacataggat	0
AT1G03970	CNS_006702	gtactattatttcatgaacataggat	0
AT1G03970	CNS_006705	gtatgctcatctatct	0
AT1G03970	CNS_006706	gtatgctcatctatct	0
AT1G03980	CNS_002540	aaaaagaaaagaaaa	0
AT1G03980	CNS_002541	aaaaagaaaagaaaa	0
AT1G03980	CNS_006701	gtaccattttttcatgaacataggat	0
AT1G03980	CNS_006702	gtactattatttcatgaacataggat	0
AT1G03980	CNS_006705	gtatgctcatctatct	0
AT1G03980	CNS_006706	gtatgctcatctatct	0
AT1G03982	CNS_008534	atatatatagagagagag	0
AT1G03990	CNS_006709	ggttacgacaatttatagaggctggaggtttaaattaccct	0
AT1G03990	CNS_006711	ctttaccgtttcttcaattttgggttacccattgaa	0
AT1G03990	CNS_006715	tttctcagtcgatttccgaggaagacgatgatgaga	0
AT1G03990	CNS_008534	atatatatagagagagag	0
AT1G04000	CNS_006673	aaaataaaataaaaa	0
AT1G04000	CNS_006674	aaaataaaataaaaa	0
AT1G04000	CNS_006709	ggttacgacaatttatagaggctggaggtttaaattaccct	0
AT1G04000	CNS_006711	ctttaccgtttcttcaattttgggttacccattgaa	0
AT1G04000	CNS_006713	aaactcatgttcaaccaaaccatcaaa	0
AT1G04000	CNS_006715	tttctcagtcgatttccgaggaagacgatgatgaga	0
AT1G04010	CNS_006673	aaaataaaataaaaa	0
AT1G04010	CNS_006674	aaaataaaataaaaa	0
AT1G04010	CNS_006711	ctttaccgtttcttcaattttgggttacccattgaa	0
AT1G04010	CNS_006713	aaactcatgttcaaccaaaccatcaaa	0
AT1G04010	CNS_006717	tttctctccatcaaaa	0
AT1G04010	CNS_006718	tttctctccatcaaaa	0
AT1G04030	CNS_008531	aatcaaagttttgtgttt	0
AT1G04040	CNS_008531	aatcaaagttttgtgttt	0
AT1G04040	CNS_008533	atatatatagtgagagag	0
AT1G04050	CNS_008533	atatatatagtgagagag	0
AT1G04080	CNS_008535	atttcaattttaggtttc	0
AT1G04090	CNS_008535	atttcaattttaggtttc	0
AT1G04120	CNS_006673	aaaataaaataaaaa	0
AT1G04120	CNS_006674	aaaataaaataaaaa	0
AT1G04120	CNS_010162	taaaataaaataaaa	0
AT1G04120	CNS_010163	taaaataaaataaaa	0
AT1G04120	CNS_008301	tttattttttatttta	0
AT1G04120	CNS_008302	tttattttttatttta	0
AT1G04130	CNS_001390	ttcttcttcttcttct	0
AT1G04130	CNS_001391	ttcttcttcttcttct	0
AT1G04130	CNS_003517	gaagaagaagaagaa	0
AT1G04130	CNS_003518	gaagaagaagaagaa	0
AT1G04130	CNS_005528	gaagaagaagaagaa	0
AT1G04130	CNS_005529	gaagaagaagaagaa	0
AT1G04130	CNS_005530	gaagaagaagaagaa	0
AT1G04130	CNS_005531	gaagaagaagaagaa	0
AT1G04130	CNS_009779	tcttcttcttcttct	0
AT1G04130	CNS_009780	tcttcttcttcttct	0
AT1G04130	CNS_009781	tcttcttcttcttct	0
AT1G04130	CNS_009782	tcttcttcttcttct	0
AT1G04140	CNS_004764	ttttgaatttttgat	0
AT1G04140	CNS_004765	ttttgaatttttgat	0
AT1G04140	CNS_008537	gccacctgcaactagctagcgtttc	0
AT1G04140	CNS_008538	gccacctgcaactagctagcgtttc	0
AT1G04140	CNS_008539	acaatgttggcaaattcttaaat	0
AT1G04140	CNS_008541	acaagcagttagcaaacttttgtaatgaacagcaaa	0
AT1G04150	CNS_004764	ttttgaatttttgat	0
AT1G04150	CNS_004765	ttttgaatttttgat	0
AT1G04150	CNS_000033	agaaacaaagaaaattaaagg	1
AT1G04150	CNS_008539	acaatgttggcaaattcttaaat	0
AT1G04150	CNS_008541	acaagcagttagcaaacttttgtaatgaacagcaaa	0
AT1G04160	CNS_000033	agaaacaaagaaaattaaagg	1
AT1G04160	CNS_004154	ttttgtaagaaattt	0
AT1G04160	CNS_004155	ttttgtaagaaattt	0
AT1G04160	CNS_008543	ggtctgatccatttcatcgtcaaggcagtgatgtttctaacatggacggttgagattt	0
AT1G04160	CNS_008545	acttcttaagatattgttttgcatgaaaactaacacaatttctgttattcatttaacac	0
AT1G04160	CNS_008547	agtttctagaaacac	0
AT1G04160	CNS_008548	agtttctagaaacac	0
AT1G04160	CNS_008549	gccttcttgaaccaaaaggaaagaagattacaaaagtgtaaatt	0
AT1G04160	CNS_008551	gtgagatgtggtttctttctt	0
AT1G04160	CNS_008552	gtgagatgtggtttctttctt	0
AT1G04160	CNS_008553	gaatcttaactatcct	0
AT1G04160	CNS_008554	gaatcttaactatcct	0
AT1G04160	CNS_008555	tatcctaatgctgtga	0
AT1G04160	CNS_008556	tatcctaatgctgtga	0
AT1G04160	CNS_008557	aattctcatatgtttcatg	0
AT1G04160	CNS_008559	agagatttgacttcaattcagacgtgtctg	0
AT1G04160	CNS_008561	atatctcgtttaacaaccttgagtgtattgttccag	0
AT1G04170	CNS_004154	ttttgtaagaaattt	0
AT1G04170	CNS_004155	ttttgtaagaaattt	0
AT1G04170	CNS_008547	agtttctagaaacac	0
AT1G04170	CNS_008548	agtttctagaaacac	0
AT1G04170	CNS_008549	gccttcttgaaccaaaaggaaagaagattacaaaagtgtaaatt	0
AT1G04170	CNS_008557	aattctcatatgtttcatg	0
AT1G04170	CNS_008567	aacactaaccatacttaacgg	1
AT1G04170	CNS_008573	gcctcatgtgttttctgcttctct	1
AT1G04170	CNS_008574	gcctcatgtgttttctgcttctct	1
AT1G04170	CNS_008575	tcaaatattttgccacattcccaacgattgtgattcactggccaattaaaaat	0
AT1G04171	CNS_008567	aacactaaccatacttaacgg	1
AT1G04171	CNS_008573	gcctcatgtgttttctgcttctct	1
AT1G04171	CNS_008574	gcctcatgtgttttctgcttctct	1
AT1G04171	CNS_008575	tcaaatattttgccacattcccaacgattgtgattcactggccaattaaaaat	0
AT1G04171	CNS_008583	ctttttagagagacgatcactgaacctaaccaa	0
AT1G04180	CNS_004982	gaaaataaaataaaat	0
AT1G04180	CNS_004983	gaaaataaaataaaat	0
AT1G04180	CNS_006187	aaaataaaataaaat	0
AT1G04180	CNS_006188	aaaataaaataaaat	0
AT1G04180	CNS_010292	gaaaataaaataaaa	0
AT1G04180	CNS_010293	gaaaataaaataaaa	0
AT1G04180	CNS_002091	tgaaaataaaataaa	0
AT1G04180	CNS_002092	tgaaaataaaataaa	0
AT1G04180	CNS_008563	ttaaattatttcgcattttaagcaaaagcatatga	0
AT1G04180	CNS_008564	ttaaactatttcgcatttttagctaaagcatatga	0
AT1G04180	CNS_008565	catatcattatcttttggtcca	0
AT1G04180	CNS_008569	actctaatcaaagtc	0
AT1G04180	CNS_008570	actctaatcaaagtc	0
AT1G04180	CNS_008571	tagaacgcgcaaatcaca	0
AT1G04180	CNS_008577	attcaacttcactacatatactttcaaatcgatcaaaa	0
AT1G04180	CNS_008579	aaagttgcaaattgatttgatgtggtta	0
AT1G04180	CNS_008581	gagagccctctcctgaagtccc	0
AT1G04180	CNS_008585	actttgcaataaaagaatcgaat	0
AT1G04180	CNS_008587	gggcgttttgtaaaattaggatgatgtggc	0
AT1G04190	CNS_008571	tagaacgcgcaaatcaca	0
AT1G04190	CNS_008577	attcaacttcactacatatactttcaaatcgatcaaaa	0
AT1G04190	CNS_008581	gagagccctctcctgaagtccc	0
AT1G04190	CNS_008587	gggcgttttgtaaaattaggatgatgtggc	0
AT1G04210	CNS_008589	attttcacaactaccacctaccta	3
AT1G04210	CNS_008590	attttcacaactaccaccaaccta	3
AT1G04210	CNS_008593	ttttcattgttctaaataaaaataattt	0
AT1G04220	CNS_008589	attttcacaactaccacctaccta	3
AT1G04220	CNS_008590	attttcacaactaccaccaaccta	3
AT1G04220	CNS_008591	atggcctaaaaagttg	0
AT1G04220	CNS_008592	atggcctaaaaagttg	0
AT1G04220	CNS_008593	ttttcattgttctaaataaaaataattt	0
AT1G04220	CNS_008595	ttattatttctattattt	0
AT1G04230	CNS_008595	ttattatttctattattt	0
AT1G04230	CNS_008597	cagagaggtaggtgtctgttgtttttggctgatgaaatgaa	0
AT1G04230	CNS_008599	cagtaacagcaactttgaggcaaaagtgtgtcccatcttcttggggacatttgtggggacactttc	0
AT1G04230	CNS_008600	cagtagcagcaactttgaggcaaagtgtgtcccatcattttggggacatttgtgggacactttc	0
AT1G04230	CNS_008601	ttttaccgatgaggtaaa	0
AT1G04230	CNS_008602	ttttaccgatgaggtaaa	0
AT1G04230	CNS_008603	tgtggtatgccatatgggcatatcacctctctctatctc	0
AT1G04230	CNS_008605	tttgtctctctgtctcta	0
AT1G04230	CNS_008606	tttgtctctctgtctcta	0
AT1G04230	CNS_008607	tatgcttaagaccatt	0
AT1G04230	CNS_008608	tatgcttaagaccatt	0
AT1G04240	CNS_008597	cagagaggtaggtgtctgttgtttttggctgatgaaatgaa	0
AT1G04240	CNS_008599	cagtaacagcaactttgaggcaaaagtgtgtcccatcttcttggggacatttgtggggacactttc	0
AT1G04240	CNS_008600	cagtagcagcaactttgaggcaaagtgtgtcccatcattttggggacatttgtgggacactttc	0
AT1G04240	CNS_008601	ttttaccgatgaggtaaa	0
AT1G04240	CNS_008602	ttttaccgatgaggtaaa	0
AT1G04240	CNS_008603	tgtggtatgccatatgggcatatcacctctctctatctc	0
AT1G04240	CNS_008605	tttgtctctctgtctcta	0
AT1G04240	CNS_008606	tttgtctctctgtctcta	0
AT1G04240	CNS_008607	tatgcttaagaccatt	0
AT1G04240	CNS_008608	tatgcttaagaccatt	0
AT1G04290	CNS_008613	aactctctttacacaaat	0
AT1G04290	CNS_008614	aactctctttacacaaat	0
AT1G04290	CNS_008617	catttgaaacgtagagga	0
AT1G04295	CNS_008613	aactctctttacacaaat	0
AT1G04295	CNS_008614	aactctctttacacaaat	0
AT1G04295	CNS_008617	catttgaaacgtagagga	0
AT1G04300	CNS_008611	tgtagatcgaagcgaacctgagatggtggaagaaagagc	0
AT1G04300	CNS_008613	aactctctttacacaaat	0
AT1G04300	CNS_008614	aactctctttacacaaat	0
AT1G04300	CNS_008615	cagtactatactagattgg	0
AT1G04300	CNS_008617	catttgaaacgtagagga	0
AT1G04300	CNS_008619	aaaaattattttata	0
AT1G04300	CNS_008620	aaaaattattttata	0
AT1G04310	CNS_000888	aaaaaagaagaagaa	0
AT1G04310	CNS_000889	aaaaaagaagaagaa	0
AT1G04310	CNS_001390	ttcttcttcttcttct	0
AT1G04310	CNS_001391	ttcttcttcttcttct	0
AT1G04310	CNS_003517	gaagaagaagaagaa	0
AT1G04310	CNS_003518	gaagaagaagaagaa	0
AT1G04310	CNS_005528	gaagaagaagaagaa	0
AT1G04310	CNS_005529	gaagaagaagaagaa	0
AT1G04310	CNS_005530	gaagaagaagaagaa	0
AT1G04310	CNS_005531	gaagaagaagaagaa	0
AT1G04310	CNS_009779	tcttcttcttcttct	0
AT1G04310	CNS_009780	tcttcttcttcttct	0
AT1G04310	CNS_009781	tcttcttcttcttct	0
AT1G04310	CNS_009782	tcttcttcttcttct	0
AT1G04310	CNS_008611	tgtagatcgaagcgaacctgagatggtggaagaaagagc	0
AT1G04320	CNS_000888	aaaaaagaagaagaa	0
AT1G04320	CNS_000889	aaaaaagaagaagaa	0
AT1G04320	CNS_001390	ttcttcttcttcttct	0
AT1G04320	CNS_001391	ttcttcttcttcttct	0
AT1G04320	CNS_003517	gaagaagaagaagaa	0
AT1G04320	CNS_003518	gaagaagaagaagaa	0
AT1G04320	CNS_005528	gaagaagaagaagaa	0
AT1G04320	CNS_005529	gaagaagaagaagaa	0
AT1G04320	CNS_005530	gaagaagaagaagaa	0
AT1G04320	CNS_005531	gaagaagaagaagaa	0
AT1G04320	CNS_005706	ttgtaaataaatccaaactacaagatttatttcataaaatgactgaaaaaatgtatatgtagat	0
AT1G04320	CNS_005707	ttgtaaataagttccaactccagaattcatttaacaaaatggctgcaaaaatgtatatgtagat	0
AT1G04320	CNS_005708	gatttcatccgtgatatacctttctttattaatatcgatcaaaacccgtcattccatataa	0
AT1G04320	CNS_005710	atatttgttttgttaatattg	0
AT1G04320	CNS_005714	aatgtatatgtagat	0
AT1G04320	CNS_005715	aatgtatatgtagat	0
AT1G04320	CNS_009779	tcttcttcttcttct	0
AT1G04320	CNS_009780	tcttcttcttcttct	0
AT1G04320	CNS_009781	tcttcttcttcttct	0
AT1G04320	CNS_009782	tcttcttcttcttct	0
AT1G04330	CNS_005706	ttgtaaataaatccaaactacaagatttatttcataaaatgactgaaaaaatgtatatgtagat	0
AT1G04330	CNS_005707	ttgtaaataagttccaactccagaattcatttaacaaaatggctgcaaaaatgtatatgtagat	0
AT1G04330	CNS_005708	gatttcatccgtgatatacctttctttattaatatcgatcaaaacccgtcattccatataa	0
AT1G04330	CNS_005710	atatttgttttgttaatattg	0
AT1G04330	CNS_005714	aatgtatatgtagat	0
AT1G04330	CNS_005715	aatgtatatgtagat	0
AT1G04330	CNS_008623	agaatcctacaatagataaggaaccaaaagttgtaaggaa	0
AT1G04340	CNS_003613	aaagaagaagaagaa	0
AT1G04340	CNS_008621	catatgaacaacagagcta	0
AT1G04340	CNS_008622	catatgaacaacagagcta	0
AT1G04340	CNS_008623	agaatcctacaatagataaggaaccaaaagttgtaaggaa	0
AT1G04340	CNS_008627	aagtaaaccatttccttt	0
AT1G04350	CNS_003613	aaagaagaagaagaa	0
AT1G04350	CNS_008621	catatgaacaacagagcta	0
AT1G04350	CNS_008622	catatgaacaacagagcta	0
AT1G04350	CNS_008623	agaatcctacaatagataaggaaccaaaagttgtaaggaa	0
AT1G04350	CNS_008627	aagtaaaccatttccttt	0
AT1G04350	CNS_008633	ttctctcctacttcaccttccaaa	0
AT1G04360	CNS_008627	aagtaaaccatttccttt	0
AT1G04360	CNS_008629	tggtagagaagaaaaacagag	0
AT1G04360	CNS_008630	tggtatagaagaaaaacagag	0
AT1G04360	CNS_008633	ttctctcctacttcaccttccaaa	0
AT1G04360	CNS_008637	aagaaaagtcaaatc	0
AT1G04360	CNS_008638	aagaaaagtcaaatc	0
AT1G04360	CNS_008639	atttttcaataattagaatct	0
AT1G04360	CNS_008641	caattgactttgact	0
AT1G04360	CNS_008642	caattgactttgact	0
AT1G04370	CNS_008635	gctgttgattcttgtttttca	0
AT1G04370	CNS_008643	ttgtttccttgcctataaattccacaaa	0
AT1G04380	CNS_008643	ttgtttccttgcctataaattccacaaa	0
AT1G04390	CNS_008238	attattaatttatgatat	0
AT1G04390	CNS_008298	aaacaaagagttaaa	0
AT1G04400	CNS_006673	aaaataaaataaaaa	0
AT1G04400	CNS_006674	aaaataaaataaaaa	0
AT1G04400	CNS_008238	attattaatttatgatat	0
AT1G04400	CNS_008298	aaacaaagagttaaa	0
AT1G04440	CNS_003955	aaaacaaaacaaaacaaa	0
AT1G04440	CNS_003956	aaaacaaaacaaaacaaa	0
AT1G04440	CNS_003957	aaaacaaaacaaaacaaa	0
AT1G04440	CNS_003958	aaaacaaaacaaaacaaa	0
AT1G04445	CNS_003955	aaaacaaaacaaaacaaa	0
AT1G04445	CNS_003956	aaaacaaaacaaaacaaa	0
AT1G04445	CNS_003957	aaaacaaaacaaaacaaa	0
AT1G04445	CNS_003958	aaaacaaaacaaaacaaa	0
AT1G04450	CNS_003955	aaaacaaaacaaaacaaa	0
AT1G04450	CNS_003956	aaaacaaaacaaaacaaa	0
AT1G04450	CNS_003957	aaaacaaaacaaaacaaa	0
AT1G04450	CNS_003958	aaaacaaaacaaaacaaa	0
AT1G04470	CNS_010416	aaaatgaggaggtggaggaagacgagagacaacttggaaaaag	0
AT1G04470	CNS_010418	aattagcaaatctcctattccaagtaacttttgccaagccgaatctc	0
AT1G04480	CNS_008077	taaaacagaggattt	0
AT1G04480	CNS_008078	taaaacagaggattt	0
AT1G04480	CNS_010416	aaaatgaggaggtggaggaagacgagagacaacttggaaaaag	0
AT1G04480	CNS_010418	aattagcaaatctcctattccaagtaacttttgccaagccgaatctc	0
AT1G04490	CNS_001709	attttattcatgatt	0
AT1G04490	CNS_001710	attttattcatgatt	0
AT1G04490	CNS_008077	taaaacagaggattt	0
AT1G04490	CNS_008078	taaaacagaggattt	0
AT1G04490	CNS_010420	agtgggcaaagctttgaagcaa	0
AT1G04490	CNS_010424	ctcactacaattttattcatgattacctgcctacacccattattcat	0
AT1G04500	CNS_001709	attttattcatgatt	0
AT1G04500	CNS_001710	attttattcatgatt	0
AT1G04500	CNS_010420	agtgggcaaagctttgaagcaa	0
AT1G04500	CNS_010422	gaccggtaaaggagtttgacccaattctttttgtcgcgatgatttttgactttctgactgaaacttgtgctaaattaagcc	0
AT1G04500	CNS_010424	ctcactacaattttattcatgattacctgcctacacccattattcat	0
AT1G04500	CNS_010426	agaaaagaaagtaaaaggaatgaagcaatttgacaaaagataaaatcgaata	0
AT1G04500	CNS_010428	gagtttccataacaggaaagtttttggattct	0
AT1G04500	CNS_010430	aatttatttatactta	0
AT1G04500	CNS_010431	aatttatttatactta	0
AT1G04501	CNS_010422	gaccggtaaaggagtttgacccaattctttttgtcgcgatgatttttgactttctgactgaaacttgtgctaaattaagcc	0
AT1G04501	CNS_010426	agaaaagaaagtaaaaggaatgaagcaatttgacaaaagataaaatcgaata	0
AT1G04501	CNS_010428	gagtttccataacaggaaagtttttggattct	0
AT1G04501	CNS_010430	aatttatttatactta	0
AT1G04501	CNS_010431	aatttatttatactta	0
AT1G04501	CNS_010432	tcccggcttctgcgattttgtttagtagcgccggaccggagtagttaaaaccct	0
AT1G04501	CNS_010433	tcccggcttccgcgtttttgctttgtagcgccggaccggagaagataaaaccct	0
AT1G04510	CNS_010422	gaccggtaaaggagtttgacccaattctttttgtcgcgatgatttttgactttctgactgaaacttgtgctaaattaagcc	0
AT1G04510	CNS_010432	tcccggcttctgcgattttgtttagtagcgccggaccggagtagttaaaaccct	0
AT1G04510	CNS_010433	tcccggcttccgcgtttttgctttgtagcgccggaccggagaagataaaaccct	0
AT1G04510	CNS_010434	tttcttctctatttaccgatttagggtttt	0
AT1G04510	CNS_010436	ttgactgtactgtggtcaaaacacacacttcacaatcttcccattcccccaccaatctcagattc	0
AT1G04510	CNS_010440	tttactgagccaccaagcaaccaattacatcaactc	0
AT1G04520	CNS_007762	atcttcttctcttct	0
AT1G04520	CNS_007763	atcttcttctcttct	0
AT1G04520	CNS_010436	ttgactgtactgtggtcaaaacacacacttcacaatcttcccattcccccaccaatctcagattc	0
AT1G04520	CNS_010440	tttactgagccaccaagcaaccaattacatcaactc	0
AT1G04530	CNS_007762	atcttcttctcttct	0
AT1G04530	CNS_007763	atcttcttctcttct	0
AT1G04540	CNS_010442	tttctatcaaatccatcaattagagcatgaaatctatgtactccttgataatgattttgatcaaaagtgtaatttccacaaaccaattgcgcctgcaaaagttttcaaaggatcatca	0
AT1G04540	CNS_010444	ttggtatggccattacaagacatatgggtcccaattctcatcactctctccaccacc	0
AT1G04540	CNS_010445	ttggtatggccactaccagacatatgggtcctactcttctcatcactctctccaccacc	0
AT1G04540	CNS_010446	aaacataatgatgaatatctcatcaccacgattt	0
AT1G04540	CNS_010448	aacgagagcacaacaggtttgattatgtcgg	0
AT1G04550	CNS_010442	tttctatcaaatccatcaattagagcatgaaatctatgtactccttgataatgattttgatcaaaagtgtaatttccacaaaccaattgcgcctgcaaaagttttcaaaggatcatca	0
AT1G04550	CNS_010444	ttggtatggccattacaagacatatgggtcccaattctcatcactctctccaccacc	0
AT1G04550	CNS_010445	ttggtatggccactaccagacatatgggtcctactcttctcatcactctctccaccacc	0
AT1G04550	CNS_010446	aaacataatgatgaatatctcatcaccacgattt	0
AT1G04550	CNS_010448	aacgagagcacaacaggtttgattatgtcgg	0
AT1G04555	CNS_010450	ttatagtttatgttttttcaag	0
AT1G04560	CNS_010450	ttatagtttatgttttttcaag	0
AT1G04570	CNS_001286	aagaaaataaaataa	0
AT1G04570	CNS_001287	aagaaaataaaataa	0
AT1G04570	CNS_006673	aaaataaaataaaaa	0
AT1G04570	CNS_006674	aaaataaaataaaaa	0
AT1G04570	CNS_010292	gaaaataaaataaaa	0
AT1G04570	CNS_010293	gaaaataaaataaaa	0
AT1G04570	CNS_010450	ttatagtttatgttttttcaag	0
AT1G04580	CNS_000888	aaaaaagaagaagaa	0
AT1G04580	CNS_000889	aaaaaagaagaagaa	0
AT1G04580	CNS_001286	aagaaaataaaataa	0
AT1G04580	CNS_001287	aagaaaataaaataa	0
AT1G04580	CNS_001390	ttcttcttcttcttct	0
AT1G04580	CNS_001391	ttcttcttcttcttct	0
AT1G04580	CNS_003517	gaagaagaagaagaa	0
AT1G04580	CNS_003518	gaagaagaagaagaa	0
AT1G04580	CNS_003613	aaagaagaagaagaa	0
AT1G04580	CNS_005528	gaagaagaagaagaa	0
AT1G04580	CNS_005529	gaagaagaagaagaa	0
AT1G04580	CNS_005530	gaagaagaagaagaa	0
AT1G04580	CNS_005531	gaagaagaagaagaa	0
AT1G04580	CNS_006673	aaaataaaataaaaa	0
AT1G04580	CNS_006674	aaaataaaataaaaa	0
AT1G04580	CNS_008207	tctctttctctctct	0
AT1G04580	CNS_008208	tctctttctctctct	0
AT1G04580	CNS_009779	tcttcttcttcttct	0
AT1G04580	CNS_009780	tcttcttcttcttct	0
AT1G04580	CNS_009781	tcttcttcttcttct	0
AT1G04580	CNS_009782	tcttcttcttcttct	0
AT1G04580	CNS_010292	gaaaataaaataaaa	0
AT1G04580	CNS_010293	gaaaataaaataaaa	0
AT1G04590	CNS_010454	tttctgatgcatttgttt	0
AT1G04600	CNS_000544	attttgtgtattttc	0
AT1G04600	CNS_000545	attttgtgtattttc	0
AT1G04600	CNS_010452	tatgctctctgatttagcttcttttaacattgagctgatggtttcttatctagtttcttatatgttagttacttagcta	1
AT1G04600	CNS_010454	tttctgatgcatttgttt	0
AT1G04600	CNS_010456	gtgcttaaccggtatgct	0
AT1G04600	CNS_010458	ttctgtatgaggcatctgatcagtgtactggtgcag	0
AT1G04600	CNS_010462	tcgttctcttcttttgat	0
AT1G04600	CNS_010464	ccataccctttcagttattacagttatggag	0
AT1G04600	CNS_010465	ccatactcttttagttattacagttatggag	0
AT1G04600	CNS_010466	cttctttctcgttcctgaatgttt	0
AT1G04600	CNS_010467	cttctttctcgttcctgaatgttt	0
AT1G04600	CNS_010468	aatgttttagagaaccttatgctttatgttttgcaactg	0
AT1G04600	CNS_010470	gtaatacatgttatatgcgtttg	0
AT1G04600	CNS_010472	cgatttgcattttttcttctccaaagtgtcaatctttttatcttttct	0
AT1G04600	CNS_010474	tgatcacatggacttcccat	0
AT1G04600	CNS_010475	tgatcacatggtcttcccat	0
AT1G04600	CNS_010476	tctctgcttctctgat	0
AT1G04600	CNS_010477	tctctgcttctctgat	0
AT1G04610	CNS_006673	aaaataaaataaaaa	0
AT1G04610	CNS_006674	aaaataaaataaaaa	0
AT1G04620	CNS_001190	taaaataaaatttaa	0
AT1G04620	CNS_001191	taaaataaaatttaa	0
AT1G04620	CNS_003613	aaagaagaagaagaa	0
AT1G04620	CNS_006187	aaaataaaataaaat	0
AT1G04620	CNS_006188	aaaataaaataaaat	0
AT1G04625	CNS_001190	taaaataaaatttaa	0
AT1G04625	CNS_001191	taaaataaaatttaa	0
AT1G04625	CNS_003396	aagaaaaaggaaaaa	0
AT1G04625	CNS_003397	aagaaaaaggaaaaa	0
AT1G04625	CNS_003613	aaagaagaagaagaa	0
AT1G04625	CNS_006187	aaaataaaataaaat	0
AT1G04625	CNS_006188	aaaataaaataaaat	0
AT1G04625	CNS_006673	aaaataaaataaaaa	0
AT1G04625	CNS_006674	aaaataaaataaaaa	0
AT1G04625	CNS_009779	tcttcttcttcttct	0
AT1G04625	CNS_009780	tcttcttcttcttct	0
AT1G04625	CNS_009781	tcttcttcttcttct	0
AT1G04625	CNS_009782	tcttcttcttcttct	0
AT1G04625	CNS_010478	tcattcatcatcatca	0
AT1G04625	CNS_010479	tcattcatcatcatca	0
AT1G04630	CNS_003396	aagaaaaaggaaaaa	0
AT1G04630	CNS_003397	aagaaaaaggaaaaa	0
AT1G04630	CNS_006673	aaaataaaataaaaa	0
AT1G04630	CNS_006674	aaaataaaataaaaa	0
AT1G04630	CNS_009779	tcttcttcttcttct	0
AT1G04630	CNS_009780	tcttcttcttcttct	0
AT1G04630	CNS_009781	tcttcttcttcttct	0
AT1G04630	CNS_009782	tcttcttcttcttct	0
AT1G04630	CNS_010478	tcattcatcatcatca	0
AT1G04630	CNS_010479	tcattcatcatcatca	0
AT1G04635	CNS_003396	aagaaaaaggaaaaa	0
AT1G04635	CNS_003397	aagaaaaaggaaaaa	0
AT1G04635	CNS_006673	aaaataaaataaaaa	0
AT1G04635	CNS_006674	aaaataaaataaaaa	0
AT1G04635	CNS_009779	tcttcttcttcttct	0
AT1G04635	CNS_009780	tcttcttcttcttct	0
AT1G04635	CNS_009781	tcttcttcttcttct	0
AT1G04635	CNS_009782	tcttcttcttcttct	0
AT1G04635	CNS_010478	tcattcatcatcatca	0
AT1G04635	CNS_010479	tcattcatcatcatca	0
AT1G04640	CNS_009779	tcttcttcttcttct	0
AT1G04640	CNS_009780	tcttcttcttcttct	0
AT1G04640	CNS_009781	tcttcttcttcttct	0
AT1G04640	CNS_009782	tcttcttcttcttct	0
AT1G04640	CNS_010192	ccaaacaaacaaaga	1
AT1G04640	CNS_010193	ccaaacaaacaaaga	1
AT1G04645	CNS_010192	ccaaacaaacaaaga	1
AT1G04645	CNS_010193	ccaaacaaacaaaga	1
AT1G04650	CNS_010192	ccaaacaaacaaaga	1
AT1G04650	CNS_010193	ccaaacaaacaaaga	1
AT1G04684	CNS_006801	aattcatcaaagaaa	0
AT1G04684	CNS_006802	aattcatcaaagaaa	0
AT1G04690	CNS_003396	aagaaaaaggaaaaa	0
AT1G04690	CNS_003397	aagaaaaaggaaaaa	0
AT1G04690	CNS_006771	ctctctttctctctg	0
AT1G04690	CNS_006772	ctctctttctctctg	0
AT1G04700	CNS_003396	aagaaaaaggaaaaa	0
AT1G04700	CNS_003397	aagaaaaaggaaaaa	0
AT1G04700	CNS_006771	ctctctttctctctg	0
AT1G04700	CNS_006772	ctctctttctctctg	0
AT1G04730	CNS_010482	ctatacaaaaccaatt	0
AT1G04730	CNS_010483	ctatacaaaaccaatt	0
AT1G04750	CNS_010482	ctatacaaaaccaatt	0
AT1G04750	CNS_010483	ctatacaaaaccaatt	0
AT1G04770	CNS_005123	atatatatatttttt	0
AT1G04770	CNS_005124	atatatatatttttt	0
AT1G04778	CNS_005123	atatatatatttttt	0
AT1G04778	CNS_005124	atatatatatttttt	0
AT1G04780	CNS_005123	atatatatatttttt	0
AT1G04780	CNS_005124	atatatatatttttt	0
AT1G04790	CNS_010484	tgacttgttgggtaagtatcttaatattcg	0
AT1G04790	CNS_010485	tgacttgttgggtaagtctctaaatattcg	0
AT1G04800	CNS_010484	tgacttgttgggtaagtatcttaatattcg	0
AT1G04800	CNS_010485	tgacttgttgggtaagtctctaaatattcg	0
AT1G04810	CNS_010484	tgacttgttgggtaagtatcttaatattcg	0
AT1G04810	CNS_010485	tgacttgttgggtaagtctctaaatattcg	0
AT1G04830	CNS_008207	tctctttctctctct	0
AT1G04830	CNS_008208	tctctttctctctct	0
AT1G04840	CNS_008207	tctctttctctctct	0
AT1G04840	CNS_008208	tctctttctctctct	0
AT1G04850	CNS_010488	gtaatggaaacaaaataa	0
AT1G04860	CNS_010486	ttcaaagccagaaaaaggaga	0
AT1G04860	CNS_010487	ttcaaagccagacaaaggaga	0
AT1G04860	CNS_010488	gtaatggaaacaaaataa	0
AT1G04870	CNS_010486	ttcaaagccagaaaaaggaga	0
AT1G04870	CNS_010487	ttcaaagccagacaaaggaga	0
AT1G04880	CNS_009476	aaaatatattaaaat	0
AT1G04880	CNS_009477	aaaatatattaaaat	0
AT1G04890	CNS_009476	aaaatatattaaaat	0
AT1G04890	CNS_009477	aaaatatattaaaat	0
AT1G04985	CNS_010496	aaaaagggcagagaga	0
AT1G04985	CNS_010497	aaaaagggcagagaga	0
AT1G04990	CNS_010490	tgtaaggaaagacgatgatcacgatgatcaa	0
AT1G04990	CNS_010492	gcacaagaaatcttatgcttcgcag	0
AT1G04990	CNS_010494	ctgagatgacaatattacccct	0
AT1G04990	CNS_010496	aaaaagggcagagaga	0
AT1G04990	CNS_010497	aaaaagggcagagaga	0
AT1G04990	CNS_010498	ggtttgaccgttccaaatactttt	0
AT1G04990	CNS_010500	agaattatcgttggaacagatcca	0
AT1G05000	CNS_010296	aaataaaaataaaaa	0
AT1G05000	CNS_010297	aaataaaaataaaaa	0
AT1G05000	CNS_010201	ataagaaaaacaaaaa	0
AT1G05000	CNS_010202	ataagaaaaacaaaaa	0
AT1G05000	CNS_010502	caaggtcgacgctacgtaacgaccatctccattact	0
AT1G05000	CNS_010504	atattccctggaatgtacctttt	0
AT1G05070	CNS_010506	agatccgccgatctgggt	0
AT1G05080	CNS_010506	agatccgccgatctgggt	0
AT1G05085	CNS_005476	aaaataaaataaaac	0
AT1G05085	CNS_005477	aaaataaaataaaac	0
AT1G05085	CNS_010518	atacctttctcactaattt	2
AT1G05090	CNS_005476	aaaataaaataaaac	0
AT1G05090	CNS_005477	aaaataaaataaaac	0
AT1G05090	CNS_010510	ttgacatctaaagtttgtactttgaagcaacaaaaacgctctattttgccttt	0
AT1G05090	CNS_010518	atacctttctcactaattt	2
AT1G05090	CNS_010520	gtttgggatttcactggctggg	0
AT1G05100	CNS_002617	tattttattttatttt	0
AT1G05100	CNS_002618	tattttattttatttt	0
AT1G05100	CNS_006187	aaaataaaataaaat	0
AT1G05100	CNS_006188	aaaataaaataaaat	0
AT1G05100	CNS_008179	tattttattttattt	0
AT1G05100	CNS_008180	tattttattttattt	0
AT1G05100	CNS_010158	taaaataaaataaaata	0
AT1G05100	CNS_010159	taaaataaaataaaata	0
AT1G05100	CNS_010160	aaaataaaataaaata	0
AT1G05100	CNS_010161	aaaataaaataaaata	0
AT1G05100	CNS_010162	taaaataaaataaaa	0
AT1G05100	CNS_010163	taaaataaaataaaa	0
AT1G05100	CNS_007211	attttaagtttttaa	0
AT1G05100	CNS_007212	attttaagtttttaa	0
AT1G05100	CNS_010508	attttcgctttggtggataaactcgatgttaccaaaagtatacactatctaatt	0
AT1G05100	CNS_010512	aatttgaattgagtaggttgttgcttgaagtagg	1
AT1G05100	CNS_010514	aacttgtggggaaagtgagaaatgaaggcaacaaa	0
AT1G05100	CNS_010516	ttgttttcatgccacgtgtt	2
AT1G05100	CNS_010517	ttgttttcatgccatgtgtt	1
AT1G05100	CNS_010522	atggttgttaaacccaccgctc	1
AT1G05120	CNS_010528	atttgtattttgcaaaaagaaa	0
AT1G05120	CNS_006877	tttctttctttttct	0
AT1G05120	CNS_006878	tttctttctttttct	0
AT1G05120	CNS_010508	attttcgctttggtggataaactcgatgttaccaaaagtatacactatctaatt	0
AT1G05120	CNS_010514	aacttgtggggaaagtgagaaatgaaggcaacaaa	0
AT1G05135	CNS_010524	cttgacaaaagagattgaagttgtgaaagggggaact	0
AT1G05135	CNS_010528	atttgtattttgcaaaaagaaa	0
AT1G05135	CNS_006877	tttctttctttttct	0
AT1G05135	CNS_006878	tttctttctttttct	0
AT1G05136	CNS_010524	cttgacaaaagagattgaagttgtgaaagggggaact	0
AT1G05136	CNS_010528	atttgtattttgcaaaaagaaa	0
AT1G05136	CNS_006877	tttctttctttttct	0
AT1G05136	CNS_006878	tttctttctttttct	0
AT1G05140	CNS_006673	aaaataaaataaaaa	0
AT1G05140	CNS_006674	aaaataaaataaaaa	0
AT1G05140	CNS_010526	caggttcactgaacctggtcccctttt	0
AT1G05140	CNS_010530	aaactatgcacacaagttaaaaagaaa	1
AT1G05150	CNS_006673	aaaataaaataaaaa	0
AT1G05150	CNS_006674	aaaataaaataaaaa	0
AT1G05150	CNS_010530	aaactatgcacacaagttaaaaagaaa	1
AT1G05160	CNS_010538	aaaaatcaaaacttt	0
AT1G05160	CNS_010539	aaaaatcaaaacttt	0
AT1G05160	CNS_010536	aaactaaagaaaacaaaa	0
AT1G05170	CNS_010538	aaaaatcaaaacttt	0
AT1G05170	CNS_010539	aaaaatcaaaacttt	0
AT1G05170	CNS_010532	aagacgaaatcagaacgacttcttaaccgt	0
AT1G05170	CNS_010534	caacatttcaatcagatacaaccatcaaggaacata	0
AT1G05170	CNS_010536	aaactaaagaaaacaaaa	0
AT1G05170	CNS_010540	attggatcaatgttatccacttctattttatgttaataagcttcagatctatcattga	0
AT1G05180	CNS_010540	attggatcaatgttatccacttctattttatgttaataagcttcagatctatcattga	0
AT1G05180	CNS_010542	ttaggtgctttgcttgaaaga	0
AT1G05180	CNS_010543	ttaggtgctttgcttgtaaga	0
AT1G05180	CNS_010544	gccccaaatccctaaatt	0
AT1G05190	CNS_002540	aaaaagaaaagaaaa	0
AT1G05190	CNS_002541	aaaaagaaaagaaaa	0
AT1G05200	CNS_002540	aaaaagaaaagaaaa	0
AT1G05200	CNS_002541	aaaaagaaaagaaaa	0
AT1G05200	CNS_009779	tcttcttcttcttct	0
AT1G05200	CNS_009780	tcttcttcttcttct	0
AT1G05200	CNS_009781	tcttcttcttcttct	0
AT1G05200	CNS_009782	tcttcttcttcttct	0
AT1G05200	CNS_010546	ttgtgaaaatgcccc	0
AT1G05200	CNS_010547	ttgtgaaaatgcccc	0
AT1G05205	CNS_009777	cttcttcttcttctg	0
AT1G05205	CNS_009778	cttcttcttcttctg	0
AT1G05205	CNS_009779	tcttcttcttcttct	0
AT1G05205	CNS_009780	tcttcttcttcttct	0
AT1G05205	CNS_009781	tcttcttcttcttct	0
AT1G05205	CNS_009782	tcttcttcttcttct	0
AT1G05210	CNS_009777	cttcttcttcttctg	0
AT1G05210	CNS_009778	cttcttcttcttctg	0
AT1G05210	CNS_009779	tcttcttcttcttct	0
AT1G05210	CNS_009780	tcttcttcttcttct	0
AT1G05210	CNS_009781	tcttcttcttcttct	0
AT1G05210	CNS_009782	tcttcttcttcttct	0
AT1G05210	CNS_010550	tgaggttcgatcttgactcctccgctttt	0
AT1G05210	CNS_010551	tgaggttcgttcttgactcctcccctttt	0
AT1G05210	CNS_010554	caggggaagtcaaattcccgaacctcgtaaaa	0
AT1G05220	CNS_009777	cttcttcttcttctg	0
AT1G05220	CNS_009778	cttcttcttcttctg	0
AT1G05220	CNS_009779	tcttcttcttcttct	0
AT1G05220	CNS_009780	tcttcttcttcttct	0
AT1G05220	CNS_009781	tcttcttcttcttct	0
AT1G05220	CNS_009782	tcttcttcttcttct	0
AT1G05220	CNS_010550	tgaggttcgatcttgactcctccgctttt	0
AT1G05220	CNS_010551	tgaggttcgttcttgactcctcccctttt	0
AT1G05220	CNS_010554	caggggaagtcaaattcccgaacctcgtaaaa	0
AT1G05230	CNS_009777	cttcttcttcttctg	0
AT1G05230	CNS_009778	cttcttcttcttctg	0
AT1G05230	CNS_009779	tcttcttcttcttct	0
AT1G05230	CNS_009780	tcttcttcttcttct	0
AT1G05230	CNS_009781	tcttcttcttcttct	0
AT1G05230	CNS_009782	tcttcttcttcttct	0
AT1G05230	CNS_008534	atatatatagagagagag	0
AT1G05230	CNS_010548	aagagaagacgaaaagagaaatgttggactcatttgttcaaagcaaataaaat	0
AT1G05230	CNS_010550	tgaggttcgatcttgactcctccgctttt	0
AT1G05230	CNS_010551	tgaggttcgttcttgactcctcccctttt	0
AT1G05230	CNS_010552	gtgatgtattaattttttccagctatttcttatcatc	0
AT1G05230	CNS_010553	gtgatgtattaaaattttcccactatttgttatcatc	0
AT1G05230	CNS_010554	caggggaagtcaaattcccgaacctcgtaaaa	0
AT1G05230	CNS_010556	aataaccaacccaaaaataatgaatt	0
AT1G05240	CNS_006877	tttctttctttttct	0
AT1G05240	CNS_006878	tttctttctttttct	0
AT1G05240	CNS_007181	tttaaataaaataaaa	0
AT1G05240	CNS_007182	tttaaataaaataaaa	0
AT1G05250	CNS_006877	tttctttctttttct	0
AT1G05250	CNS_006878	tttctttctttttct	0
AT1G05270	CNS_011134	agttagggtttttga	1
AT1G05270	CNS_011135	agttagggtttttga	1
AT1G05280	CNS_011134	agttagggtttttga	1
AT1G05280	CNS_011135	agttagggtttttga	1
AT1G05291	CNS_010296	aaataaaaataaaaa	0
AT1G05291	CNS_010297	aaataaaaataaaaa	0
AT1G05300	CNS_010296	aaataaaaataaaaa	0
AT1G05300	CNS_010297	aaataaaaataaaaa	0
AT1G05300	CNS_010560	atgtcgagagaatgtcgacataaattgtacggaactatctaaaacacaatttcccttctctctt	0
AT1G05300	CNS_010562	tatgtcgatattatgactc	0
AT1G05300	CNS_010564	aaacaaaaacaagtt	0
AT1G05300	CNS_010565	aaacaaaaacaagtt	0
AT1G05310	CNS_010560	atgtcgagagaatgtcgacataaattgtacggaactatctaaaacacaatttcccttctctctt	0
AT1G05310	CNS_010562	tatgtcgatattatgactc	0
AT1G05320	CNS_010570	ttggtcactaattgatgatgtttt	0
AT1G05330	CNS_010570	ttggtcactaattgatgatgtttt	0
AT1G05330	CNS_010572	gtcggtttatgagaaccgcgtg	0
AT1G05340	CNS_010570	ttggtcactaattgatgatgtttt	0
AT1G05340	CNS_010572	gtcggtttatgagaaccgcgtg	0
AT1G05350	CNS_009373	aaaatatataaaata	0
AT1G05350	CNS_009374	aaaatatataaaata	0
AT1G05350	CNS_010572	gtcggtttatgagaaccgcgtg	0
AT1G05360	CNS_010927	tttcaactttcaatt	0
AT1G05360	CNS_010928	tttcaactttcaatt	0
AT1G05370	CNS_008207	tctctttctctctct	0
AT1G05370	CNS_008208	tctctttctctctct	0
AT1G05370	CNS_010927	tttcaactttcaatt	0
AT1G05370	CNS_010928	tttcaactttcaatt	0
AT1G05420	CNS_010574	ttctttccatgagatatttcacataacacaaggtgagacaaaaacaaaataggagaatcctaagagacggatgttgg	1
AT1G05420	CNS_010575	ttctttccataagatttacacgtaacacaatgtgagacaaaacaaaataattgagaatcctaagagacggatgttgg	1
AT1G05460	CNS_010576	aagacaaagcatgaggaaacagataaaagacaaagcatgatttacacaaaacactctcttcactttca	0
AT1G05470	CNS_010576	aagacaaagcatgaggaaacagataaaagacaaagcatgatttacacaaaacactctcttcactttca	0
AT1G05470	CNS_010578	cttatataataagcattacaatat	0
AT1G05470	CNS_010580	ggcaaagtaaaagcagcgtattttgaaca	0
AT1G05470	CNS_010581	ggcaaagtaaaagcagaggattttgaaca	0
AT1G05470	CNS_010582	aaaaaacttttgttcacctgacaaaagcc	0
AT1G05470	CNS_010583	aaaaaactttaattgacctgacaaaagcc	0
AT1G05470	CNS_010584	cctgcaaaccggaaattaaacggtacgattagttaaaaaccgaaccggaaacaga	0
AT1G05470	CNS_010586	ctttgaggttgtcaagcaacccaaacttttttcagtccaacgataattacaa	0
AT1G05470	CNS_010588	acatatgtgtatgtgtgtgt	0
AT1G05470	CNS_010590	actcaatccatcaaaaacaaag	0
AT1G05530	CNS_008619	aaaaattattttata	0
AT1G05530	CNS_008620	aaaaattattttata	0
AT1G05540	CNS_008619	aaaaattattttata	0
AT1G05540	CNS_008620	aaaaattattttata	0
AT1G05550	CNS_005123	atatatatatttttt	0
AT1G05550	CNS_005124	atatatatatttttt	0
AT1G05550	CNS_006187	aaaataaaataaaat	0
AT1G05550	CNS_006188	aaaataaaataaaat	0
AT1G05550	CNS_005088	aaatgttttattttt	0
AT1G05550	CNS_005089	aaatgttttattttt	0
AT1G05560	CNS_006187	aaaataaaataaaat	0
AT1G05560	CNS_006188	aaaataaaataaaat	0
AT1G05560	CNS_005088	aaatgttttattttt	0
AT1G05560	CNS_005089	aaatgttttattttt	0
AT1G05560	CNS_010594	gaggagtttgatggagga	0
AT1G05562	CNS_006187	aaaataaaataaaat	0
AT1G05562	CNS_006188	aaaataaaataaaat	0
AT1G05562	CNS_005088	aaatgttttattttt	0
AT1G05562	CNS_005089	aaatgttttattttt	0
AT1G05562	CNS_010594	gaggagtttgatggagga	0
AT1G05570	CNS_010592	ctgttgcaagtagaccaacctcagttatttccttaaattcatgctaaacttagcagagaaattcatcatggtaatgctaca	0
AT1G05570	CNS_010594	gaggagtttgatggagga	0
AT1G05570	CNS_010596	aacaaaaacaaggtagtttaaggaatgctttca	0
AT1G05570	CNS_010598	ctgcagcattatgaacatgaatcaagaaattaaagatacagaaaacttgagg	0
AT1G05570	CNS_010602	aaagcaacggctacaagacaggcgccaa	0
AT1G05570	CNS_010603	aaagcaacgggaacaagacaggcgccaa	0
AT1G05570	CNS_010604	ggaaactaaagaagtgagtgtatgcc	0
AT1G05570	CNS_010606	gaagatggaaagtatgagaa	0
AT1G05570	CNS_010607	gaagatggaaagtatgagaa	0
AT1G05570	CNS_010608	ctatggaatggagactctaaatcagagtgcttcaaaccaaaatgatc	0
AT1G05570	CNS_010610	gaaatagcaagcttaactaatg	0
AT1G05570	CNS_010612	ttaacattcatggactagcatttttcaagata	0
AT1G05575	CNS_000697	aacaacaacaacaaaaaa	0
AT1G05575	CNS_009851	acaacaacaacaaaa	0
AT1G05575	CNS_009852	acaacaacaacaaaa	0
AT1G05575	CNS_010614	tatttgaccagaggcagagacctcgaag	0
AT1G05577	CNS_000697	aacaacaacaacaaaaaa	0
AT1G05577	CNS_009851	acaacaacaacaaaa	0
AT1G05577	CNS_009852	acaacaacaacaaaa	0
AT1G05577	CNS_010614	tatttgaccagaggcagagacctcgaag	0
AT1G05580	CNS_005618	tttacttgtgtctgtt	1
AT1G05580	CNS_005619	tttacttgtgtctgtt	1
AT1G05590	CNS_005618	tttacttgtgtctgtt	1
AT1G05590	CNS_005619	tttacttgtgtctgtt	1
AT1G05610	CNS_000888	aaaaaagaagaagaa	0
AT1G05610	CNS_000889	aaaaaagaagaagaa	0
AT1G05610	CNS_001390	ttcttcttcttcttct	0
AT1G05610	CNS_001391	ttcttcttcttcttct	0
AT1G05610	CNS_003517	gaagaagaagaagaa	0
AT1G05610	CNS_003518	gaagaagaagaagaa	0
AT1G05610	CNS_003613	aaagaagaagaagaa	0
AT1G05610	CNS_005528	gaagaagaagaagaa	0
AT1G05610	CNS_005529	gaagaagaagaagaa	0
AT1G05610	CNS_005530	gaagaagaagaagaa	0
AT1G05610	CNS_005531	gaagaagaagaagaa	0
AT1G05610	CNS_009779	tcttcttcttcttct	0
AT1G05610	CNS_009780	tcttcttcttcttct	0
AT1G05610	CNS_009781	tcttcttcttcttct	0
AT1G05610	CNS_009782	tcttcttcttcttct	0
AT1G05615	CNS_000888	aaaaaagaagaagaa	0
AT1G05615	CNS_000889	aaaaaagaagaagaa	0
AT1G05615	CNS_001390	ttcttcttcttcttct	0
AT1G05615	CNS_001391	ttcttcttcttcttct	0
AT1G05615	CNS_003517	gaagaagaagaagaa	0
AT1G05615	CNS_003518	gaagaagaagaagaa	0
AT1G05615	CNS_003613	aaagaagaagaagaa	0
AT1G05615	CNS_005528	gaagaagaagaagaa	0
AT1G05615	CNS_005529	gaagaagaagaagaa	0
AT1G05615	CNS_005530	gaagaagaagaagaa	0
AT1G05615	CNS_005531	gaagaagaagaagaa	0
AT1G05615	CNS_009779	tcttcttcttcttct	0
AT1G05615	CNS_009780	tcttcttcttcttct	0
AT1G05615	CNS_009781	tcttcttcttcttct	0
AT1G05615	CNS_009782	tcttcttcttcttct	0
AT1G05620	CNS_008207	tctctttctctctct	0
AT1G05620	CNS_008208	tctctttctctctct	0
AT1G05630	CNS_008207	tctctttctctctct	0
AT1G05630	CNS_008208	tctctttctctctct	0
AT1G05630	CNS_010616	ttgctttgagactgttcctcagg	0
AT1G05630	CNS_010617	ttgctttgagactgttcttcagg	0
AT1G05640	CNS_010616	ttgctttgagactgttcctcagg	0
AT1G05640	CNS_010617	ttgctttgagactgttcttcagg	0
AT1G05660	CNS_010296	aaataaaaataaaaa	0
AT1G05660	CNS_010297	aaataaaaataaaaa	0
AT1G05670	CNS_010296	aaataaaaataaaaa	0
AT1G05670	CNS_010297	aaataaaaataaaaa	0
AT1G05680	CNS_005707	ttgtaaataagttccaactccagaattcatttaacaaaatggctgcaaaaatgtatatgtagat	0
AT1G05680	CNS_010618	ttgatgtcattgcttatg	0
AT1G05680	CNS_010619	ttgatgtcattgcttatg	0
AT1G05690	CNS_005707	ttgtaaataagttccaactccagaattcatttaacaaaatggctgcaaaaatgtatatgtagat	0
AT1G05690	CNS_010618	ttgatgtcattgcttatg	0
AT1G05690	CNS_010619	ttgatgtcattgcttatg	0
AT1G05700	CNS_008120	aataataataataaa	0
AT1G05700	CNS_008121	aataataataataaa	0
AT1G05700	CNS_010620	aataataaaagcaacttctacctgggactg	0
AT1G05700	CNS_010624	ctctctcaatgggttgtataatagctgtcaaatt	0
AT1G05710	CNS_008120	aataataataataaa	0
AT1G05710	CNS_008121	aataataataataaa	0
AT1G05710	CNS_010620	aataataaaagcaacttctacctgggactg	0
AT1G05710	CNS_010622	tctcccaatgcattggttggtccaaaacaagat	0
AT1G05710	CNS_010624	ctctctcaatgggttgtataatagctgtcaaatt	0
AT1G05710	CNS_010626	aagcaaggtatgataacatatttaa	0
AT1G05710	CNS_010628	ttaagctgatgtgaactt	0
AT1G05710	CNS_010630	ctaaaacctctaaaaccctagaatcaaaat	0
AT1G05720	CNS_010622	tctcccaatgcattggttggtccaaaacaagat	0
AT1G05720	CNS_010626	aagcaaggtatgataacatatttaa	0
AT1G05720	CNS_010628	ttaagctgatgtgaactt	0
AT1G05720	CNS_010630	ctaaaacctctaaaaccctagaatcaaaat	0
AT1G05730	CNS_010630	ctaaaacctctaaaaccctagaatcaaaat	0
AT1G05740	CNS_010630	ctaaaacctctaaaaccctagaatcaaaat	0
AT1G05780	CNS_005123	atatatatatttttt	0
AT1G05780	CNS_005124	atatatatatttttt	0
AT1G05780	CNS_008048	atatttatttatatatttttt	0
AT1G05785	CNS_005123	atatatatatttttt	0
AT1G05785	CNS_005124	atatatatatttttt	0
AT1G05785	CNS_008048	atatttatttatatatttttt	0
AT1G05790	CNS_000890	ataattaataaaaaa	0
AT1G05790	CNS_000891	ataattaataaaaaa	0
AT1G05800	CNS_006673	aaaataaaataaaaa	0
AT1G05800	CNS_006674	aaaataaaataaaaa	0
AT1G05800	CNS_010632	atttctcagtcaatactcgccaaa	0
AT1G05800	CNS_010634	aaccgaccacataaaatatt	0
AT1G05800	CNS_010635	aaccgaccacataaattatt	0
AT1G05820	CNS_003613	aaagaagaagaagaa	0
AT1G05830	CNS_003613	aaagaagaagaagaa	0
AT1G05830	CNS_010636	gttttgtaacaatccatttcttgtacagatactaatta	0
AT1G05830	CNS_010638	atctagttatactaccgaactgttgaaattaatgttaca	0
AT1G05830	CNS_010640	acaaaagagctggttctaact	0
AT1G05830	CNS_010642	atttaatttacttagtatctgcaa	0
AT1G05835	CNS_010636	gttttgtaacaatccatttcttgtacagatactaatta	0
AT1G05835	CNS_010642	atttaatttacttagtatctgcaa	0
AT1G05840	CNS_010636	gttttgtaacaatccatttcttgtacagatactaatta	0
AT1G05840	CNS_010642	atttaatttacttagtatctgcaa	0
AT1G05840	CNS_010927	tttcaactttcaatt	0
AT1G05840	CNS_010928	tttcaactttcaatt	0
AT1G05850	CNS_010927	tttcaactttcaatt	0
AT1G05850	CNS_010928	tttcaactttcaatt	0
AT1G05860	CNS_010644	acagttagattagttacctcagc	0
AT1G05870	CNS_010644	acagttagattagttacctcagc	0
AT1G05890	CNS_010648	gtaagacctcttgtacttatttgatcatttgtgg	0
AT1G05890	CNS_010650	tttgctttgagcaaagta	0
AT1G05894	CNS_003851	aattaaatattattt	0
AT1G05894	CNS_010652	ttttatgtggaagtatacaatgagata	0
AT1G05900	CNS_003851	aattaaatattattt	0
AT1G05900	CNS_010652	ttttatgtggaagtatacaatgagata	0
AT1G05900	CNS_010654	aaacccattttttgattagt	0
AT1G05910	CNS_010654	aaacccattttttgattagt	0
AT1G05930	CNS_006673	aaaataaaataaaaa	0
AT1G05930	CNS_006674	aaaataaaataaaaa	0
AT1G05940	CNS_006673	aaaataaaataaaaa	0
AT1G05940	CNS_006674	aaaataaaataaaaa	0
AT1G05950	CNS_008120	aataataataataaa	0
AT1G05950	CNS_008121	aataataataataaa	0
AT1G05960	CNS_008120	aataataataataaa	0
AT1G05960	CNS_008121	aataataataataaa	0
AT1G05990	CNS_001975	aaaaaggaagaaaaaa	0
AT1G05990	CNS_001976	aaaaaggaagaaaaaa	0
AT1G06000	CNS_001975	aaaaaggaagaaaaaa	0
AT1G06000	CNS_001976	aaaaaggaagaaaaaa	0
AT1G06002	CNS_001975	aaaaaggaagaaaaaa	0
AT1G06002	CNS_001976	aaaaaggaagaaaaaa	0
AT1G06060	CNS_007200	ttctatgtttttaag	0
AT1G06060	CNS_010656	aggatgaaaagagaacaagattacaacc	0
AT1G06070	CNS_007200	ttctatgtttttaag	0
AT1G06070	CNS_010656	aggatgaaaagagaacaagattacaacc	0
AT1G06080	CNS_006641	aataataataataata	0
AT1G06080	CNS_006642	aataataataataata	0
AT1G06080	CNS_006643	aataataataataata	0
AT1G06080	CNS_006644	aataataataataata	0
AT1G06080	CNS_004154	ttttgtaagaaattt	0
AT1G06080	CNS_004155	ttttgtaagaaattt	0
AT1G06110	CNS_003276	aacaaaatgtttaaa	0
AT1G06110	CNS_003277	aacaaaatgtttaaa	0
AT1G06120	CNS_003276	aacaaaatgtttaaa	0
AT1G06120	CNS_003277	aacaaaatgtttaaa	0
AT1G06130	CNS_003276	aacaaaatgtttaaa	0
AT1G06130	CNS_003277	aacaaaatgtttaaa	0
AT1G06148	CNS_003613	aaagaagaagaagaa	0
AT1G06148	CNS_005476	aaaataaaataaaac	0
AT1G06148	CNS_005477	aaaataaaataaaac	0
AT1G06148	CNS_010662	taatggccagcaaaatgattcaccaagtgaaattttgttcct	0
AT1G06148	CNS_010664	ggaatgtgtgatgggattgtggtccatacaaaatctatggaatctaatgattatt	0
AT1G06148	CNS_010670	gctcattttagcaacg	0
AT1G06148	CNS_010671	gctcattttagcaacg	0
AT1G06148	CNS_010672	tttaaagaagaagaagaaa	0
AT1G06148	CNS_010674	acacgtgcttaaattgaagatgcatgcacttt	0
AT1G06148	CNS_010675	acacgtgctttaattgaagatgcatgcacttt	0
AT1G06148	CNS_010686	agaaaaatagatcat	0
AT1G06148	CNS_010687	agaaaaatagatcat	0
AT1G06149	CNS_010662	taatggccagcaaaatgattcaccaagtgaaattttgttcct	0
AT1G06149	CNS_010664	ggaatgtgtgatgggattgtggtccatacaaaatctatggaatctaatgattatt	0
AT1G06149	CNS_010666	ctgcaggaaaattatacaacgaatcatggt	0
AT1G06149	CNS_010668	gaacaccgcatacagttagaacatcttacttac	0
AT1G06149	CNS_010670	gctcattttagcaacg	0
AT1G06149	CNS_010671	gctcattttagcaacg	0
AT1G06149	CNS_010686	agaaaaatagatcat	0
AT1G06149	CNS_010687	agaaaaatagatcat	0
AT1G06150	CNS_010662	taatggccagcaaaatgattcaccaagtgaaattttgttcct	0
AT1G06150	CNS_010664	ggaatgtgtgatgggattgtggtccatacaaaatctatggaatctaatgattatt	0
AT1G06150	CNS_010666	ctgcaggaaaattatacaacgaatcatggt	0
AT1G06150	CNS_010668	gaacaccgcatacagttagaacatcttacttac	0
AT1G06150	CNS_010670	gctcattttagcaacg	0
AT1G06150	CNS_010671	gctcattttagcaacg	0
AT1G06150	CNS_010686	agaaaaatagatcat	0
AT1G06150	CNS_010687	agaaaaatagatcat	0
AT1G06160	CNS_010660	ttttttcttcttctt	0
AT1G06160	CNS_010661	ttttttcttcttctt	0
AT1G06160	CNS_009476	aaaatatattaaaat	0
AT1G06160	CNS_009477	aaaatatattaaaat	0
AT1G06160	CNS_010676	tttattttatatttatta	0
AT1G06160	CNS_010680	tgtggacaccaaatgataaagagacaagtcgtat	0
AT1G06160	CNS_010682	tgagctcatctattttgtc	0
AT1G06160	CNS_010684	ctttaaattgcaatgttttta	0
AT1G06160	CNS_010692	acaaatgtaaaatgtacg	0
AT1G06170	CNS_009263	aaataaaaataaaaac	0
AT1G06170	CNS_010296	aaataaaaataaaaa	0
AT1G06170	CNS_010297	aaataaaaataaaaa	0
AT1G06170	CNS_010676	tttattttatatttatta	0
AT1G06170	CNS_010688	gttttggttggatcatgaaatttttgtttgtggc	1
AT1G06170	CNS_010690	ctttaggggtatttctgtc	0
AT1G06170	CNS_010692	acaaatgtaaaatgtacg	0
AT1G06180	CNS_009263	aaataaaaataaaaac	0
AT1G06180	CNS_010296	aaataaaaataaaaa	0
AT1G06180	CNS_010297	aaataaaaataaaaa	0
AT1G06180	CNS_010690	ctttaggggtatttctgtc	0
AT1G06190	CNS_010698	aacatttgccacaaacac	0
AT1G06200	CNS_010694	tctcagcctcgtcgccgccgttgtcga	0
AT1G06200	CNS_010695	tctccgcctcgtcgccgccgtggtcga	0
AT1G06200	CNS_010696	attcaagaatcacaagctat	0
AT1G06200	CNS_010697	attcaagaatcaaaagctat	0
AT1G06200	CNS_010698	aacatttgccacaaacac	0
AT1G06210	CNS_010694	tctcagcctcgtcgccgccgttgtcga	0
AT1G06210	CNS_010695	tctccgcctcgtcgccgccgtggtcga	0
AT1G06210	CNS_010696	attcaagaatcacaagctat	0
AT1G06210	CNS_010697	attcaagaatcaaaagctat	0
AT1G06225	CNS_004787	ttcttctccttcttcttc	0
AT1G06225	CNS_004789	ttcttctccttcttcttc	0
AT1G06225	CNS_004791	ttcttctccttcttcttc	0
AT1G06225	CNS_004793	ttcttctccttcttcttc	0
AT1G06225	CNS_004795	ttcttctccttcttcttc	0
AT1G06225	CNS_004797	ttcttctccttcttcttc	0
AT1G06230	CNS_004787	ttcttctccttcttcttc	0
AT1G06230	CNS_004789	ttcttctccttcttcttc	0
AT1G06230	CNS_004791	ttcttctccttcttcttc	0
AT1G06230	CNS_004793	ttcttctccttcttcttc	0
AT1G06230	CNS_004795	ttcttctccttcttcttc	0
AT1G06230	CNS_004797	ttcttctccttcttcttc	0
AT1G06240	CNS_000285	ttggataatgcgtgaaggaaatggtcctt	0
AT1G06250	CNS_000285	ttggataatgcgtgaaggaaatggtcctt	0
[truncated: 95,433 more rows]
