# Supplementary material for: Conserved Non-Coding Regulatory Signatures in Arabidopsis Co-Expressed Gene Modules
Source: PLoS One. 2012 Sep 14;7(9):e45041. doi: 10.1371/journal.pone.0045041 (PMC3443200; doi:10.1371/journal.pone.0045041)
Supplement: Table S4 — Enriched Function Annotation and Regulatory Element Signatures in MCL/LCM Modules (Bonferroni p-value < = 0.001). (XLSX) [file pone.0045041.s004.xlsx]

## Sheet: SuppTable4
Supplemental Table S4: Enriched Function Annotation and Regulatory Element Signatures in MCL/LCM Modules (Bonferroni p-value <=0.001)
Module	Fisher's p	Bonferroni p	Benjamini p	FDR	Term Type	Term Accession	Term Description
Aerial_MCL100	0.000419133	0.000838267	0.000119752	0	CNS	CNS_009771	5'_upstream CNS (in alpha duplicate)
Aerial_MCL100	0.000419133	0.000838267	0.000139711	0	CNS	CNS_009773	5'_upstream CNS (in alpha duplicate)
Aerial_MCL106	0.000419133	0.000838267	0.000838267	0.000419133	CNS	CNS_002794	5'_upstream CNS (in alpha duplicate)
Aerial_MCL106	0.000419133	0.000838267	0.000419133	0.000838267	CNS	CNS_003650	5'_upstream CNS (in alpha duplicate)
Aerial_MCL109	0.0002096	0.0002096	1.4e-05	0	CNS	CNS_003620	5'_upstream CNS (in alpha duplicate)
Aerial_MCL110	0.000419133	0.000838267	4.41e-05	0	CNS	CNS_000943	5'_upstream CNS (in alpha duplicate)
Aerial_MCL110	0.000419133	0.000838267	4.66e-05	0	CNS	CNS_003621	5'_UTR CNS (in alpha duplicate)
Aerial_MCL111	0.0002096	0.0002096	6.99e-05	0	CNS	CNS_002368	Intronic CNS (in alpha duplicate)
Aerial_MCL115	0.000419133	0.000838267	0.000167653	0	CNS	CNS_009114	5'_upstream CNS (in alpha duplicate)
Aerial_MCL115	0.000419133	0.000838267	0.000209567	0	CNS	CNS_009116	5'_upstream CNS (in alpha duplicate)
Aerial_MCL116	0.0002096	0.0002096	0.0002096	0.0002096	CNS	CNS_011373	5'_upstream CNS (in alpha duplicate)
Aerial_MCL12	0.0002096	0.0002096	0.0001048	0	CNS	CNS_009201	5'_upstream CNS (in alpha duplicate)
Aerial_MCL129	0.000419133	0.000838267	0.000209567	0	CNS	CNS_002406	5'_UTR CNS (in alpha duplicate)
Aerial_MCL129	0.000419133	0.000838267	0.000167653	0	CNS	CNS_002408	5'_upstream CNS (in alpha duplicate)
Aerial_MCL131	0.0002096	0.0002096	0.0001048	0	CNS	CNS_007502	Intronic CNS (in alpha duplicate)
Aerial_MCL134	0.0002096	0.0002096	0.0002096	0.0002096	CNS	CNS_004428	Intronic CNS (in alpha duplicate)
Aerial_MCL138	0.0002096	0.0002096	0.0001048	0	CNS	CNS_009812	5'_upstream CNS (in alpha duplicate)
Aerial_MCL143	0.0002096	0.0002096	0.0002096	0.0002096	CNS	CNS_000964	Intronic CNS (in alpha duplicate)
Aerial_MCL15	0.0002096	0.0002096	2.62e-05	0	CNS	CNS_008511	5'_upstream CNS (in alpha duplicate)
Aerial_MCL150	0.0002096	0.0002096	2.99e-05	0	CNS	CNS_008516	5'_upstream CNS (in alpha duplicate)
Aerial_MCL151	0.0002096	0.0002096	0.0002096	0.0002096	CNS	CNS_004417	5'_upstream CNS (in alpha duplicate)
Aerial_MCL152	0.0002096	0.0002096	0.0002096	0.0002096	CNS	CNS_005332	Intronic CNS (in alpha duplicate)
Aerial_MCL154	0.0002096	0.0002096	6.99e-05	0	CNS	CNS_008075	Intronic CNS (in alpha duplicate)
Aerial_MCL159	0.0002096	0.0002096	6.99e-05	0	CNS	CNS_004247	3'_downstream CNS (in alpha duplicate)
Aerial_MCL162	0.000419133	0.000838267	0.000279422	0	CNS	CNS_006897	5'_upstream CNS (in alpha duplicate)
Aerial_MCL162	0.000419133	0.000838267	0.000419133	0.000838267	CNS	CNS_006899	5'_upstream CNS (in alpha duplicate)
Aerial_MCL164	0.000419133	0.000838267	6.45e-05	0	CNS	CNS_000942	5'_upstream CNS (in alpha duplicate)
Aerial_MCL164	0.000419133	0.000838267	6.99e-05	0	CNS	CNS_006591	5'_upstream CNS (in alpha duplicate)
Aerial_MCL176	0.000419133	0.000838267	0.000209567	0	CNS	CNS_004278	5'_upstream CNS (in alpha duplicate)
Aerial_MCL176	0.000419133	0.000838267	0.000167653	0	CNS	CNS_004280	5'_UTR CNS (in alpha duplicate)
Aerial_MCL178	0.0002096	0.0002096	0.0002096	0.0002096	CNS	CNS_011374	5'_UTR CNS (in alpha duplicate)
Aerial_MCL18	0.0002096	0.0002096	1.31e-05	0	CNS	CNS_004433	5'_upstream CNS (in alpha duplicate)
Aerial_MCL180	0.0002096	0.0002096	0.0001048	0	CNS	CNS_009153	5'_UTR CNS (in alpha duplicate)
Aerial_MCL181	0.000419133	0.000838267	0.000419133	0.000838267	CNS	CNS_004462	Intronic CNS (in alpha duplicate)
Aerial_MCL181	0.000419133	0.000838267	0.000838267	0.000419133	CNS	CNS_004464	3'_downstream CNS (in alpha duplicate)
Aerial_MCL184	0.000419133	0.000838267	0.000419133	0.000838267	CNS	CNS_004268	Intronic CNS (in alpha duplicate)
Aerial_MCL184	0.000419133	0.000838267	0.000838267	0.000419133	CNS	CNS_011297	3'_downstream CNS (in alpha duplicate)
Aerial_MCL187	0.000419133	0.000838267	0.000209567	0	CNS	CNS_007629	3'_downstream CNS (in alpha duplicate)
Aerial_MCL187	0.000419133	0.000838267	0.000279422	0	CNS	CNS_008233	3'_downstream CNS (in alpha duplicate)
Aerial_MCL200	0.000419133	0.000838267	0.000279422	0	CNS	CNS_010144	Intronic CNS (in alpha duplicate)
Aerial_MCL200	0.000419133	0.000838267	0.000419133	0.000838267	CNS	CNS_010146	Intronic CNS (in alpha duplicate)
Aerial_MCL201	0.000419133	0.000838267	0.000119752	0	CNS	CNS_009796	Intronic CNS (in alpha duplicate)
Aerial_MCL201	0.000419133	0.000838267	0.000104783	0	CNS	CNS_009798	Intronic CNS (in alpha duplicate)
Aerial_MCL211	0.0002096	0.0002096	6.99e-05	0	CNS	CNS_009089	5'_upstream CNS (in alpha duplicate)
Aerial_MCL217	0.0002096	0.0002096	0.0001048	0	CNS	CNS_003163	Intronic CNS (in alpha duplicate)
Aerial_MCL222	0.000419133	0.000838267	0.000209567	0	CNS	CNS_008887	Intronic CNS (in alpha duplicate)
Aerial_MCL222	0.000419133	0.000838267	0.000279422	0	CNS	CNS_008889	Intronic CNS (in alpha duplicate)
Aerial_MCL224	0.0002096	0.0002096	0.0001048	0	CNS	CNS_001311	Intronic CNS (in alpha duplicate)
Aerial_MCL230	0.0002096	0.0002096	0.0001048	0	CNS	CNS_001857	5'_UTR CNS (in alpha duplicate)
Aerial_MCL233	0.000419133	0.000838267	0.000209567	0	CNS	CNS_003607	5'_upstream CNS (in alpha duplicate)
Aerial_MCL233	0.000419133	0.000838267	0.000279422	0	CNS	CNS_003609	5'_upstream CNS (in alpha duplicate)
Aerial_MCL237	0.000419133	0.000838267	0.000167653	0	CNS	CNS_004719	5'_upstream CNS (in alpha duplicate)
Aerial_MCL237	0.000419133	0.000838267	0.000209567	0	CNS	CNS_004721	5'_UTR CNS (in alpha duplicate)
Aerial_MCL240	0.000419133	0.000838267	0.000838267	0.000419133	CNS	CNS_003608	5'_UTR CNS (in alpha duplicate)
Aerial_MCL240	0.000419133	0.000838267	0.000419133	0.000838267	CNS	CNS_003610	5'_upstream CNS (in alpha duplicate)
Aerial_MCL241	0.0002096	0.0002096	0.0001048	0	CNS	CNS_007503	Intronic CNS (in alpha duplicate)
Aerial_MCL243	0.000419133	0.000838267	0.000209567	0	CNS	CNS_004396	5'_UTR CNS (in alpha duplicate)
Aerial_MCL243	0.000419133	0.000838267	0.000167653	0	CNS	CNS_004398	Intronic CNS (in alpha duplicate)
Aerial_MCL250	0.0002096	0.0002096	5.24e-05	0	CNS	CNS_000863	5'_upstream CNS (in alpha duplicate)
Aerial_MCL254	0.0002096	0.0002096	0.0001048	0	CNS	CNS_006945	3'_downstream CNS (in alpha duplicate)
Aerial_MCL260	0.0002096	0.0002096	3.49e-05	0	CNS	CNS_011016	3'_downstream CNS (in alpha duplicate)
Aerial_MCL263	0.0002096	0.0002096	6.99e-05	0	CNS	CNS_004716	5'_upstream CNS (in alpha duplicate)
Aerial_MCL267	0.0002096	0.0002096	0.0001048	0	CNS	CNS_006169	Intronic CNS (in alpha duplicate)
Aerial_MCL268	0.000419133	0.000838267	0.000209567	0	CNS	CNS_004262	5'_upstream CNS (in alpha duplicate)
Aerial_MCL268	0.000419133	0.000838267	0.000279422	0	CNS	CNS_004264	5'_UTR CNS (in alpha duplicate)
Aerial_MCL28	0.000419133	0.000838267	6.99e-05	0	CNS	CNS_001363	5'_UTR CNS (in alpha duplicate)
Aerial_MCL28	0.000419133	0.000838267	6.45e-05	0	CNS	CNS_007357	5'_upstream CNS (in alpha duplicate)
Aerial_MCL280	0.000419133	0.000838267	0.000104783	0	CNS	CNS_005158	3'_downstream CNS (in alpha duplicate)
Aerial_MCL280	0.000419133	0.000838267	9.31e-05	0	CNS	CNS_005160	3'_downstream CNS (in alpha duplicate)
Aerial_MCL283	0.000419133	0.000838267	0.000139711	0	CNS	CNS_001870	3'_downstream CNS (in alpha duplicate)
Aerial_MCL283	0.000419133	0.000838267	0.000167653	0	CNS	CNS_001872	3'_downstream CNS (in alpha duplicate)
Aerial_MCL286	0.0002096	0.0002096	5.24e-05	0	CNS	CNS_004041	Intronic CNS (in alpha duplicate)
Aerial_MCL294	0.000419133	0.000838267	0.000209567	0	CNS	CNS_010502	5'_UTR CNS (in alpha duplicate)
Aerial_MCL294	0.000419133	0.000838267	0.000279422	0	CNS	CNS_010504	5'_upstream CNS (in alpha duplicate)
Aerial_MCL318	0.000419133	0.000838267	0.000139711	0	CNS	CNS_010566	Intronic CNS (in alpha duplicate)
Aerial_MCL318	0.000419133	0.000838267	0.000167653	0	CNS	CNS_010568	Intronic CNS (in alpha duplicate)
Aerial_MCL319	0.0002096	0.0002096	0.0001048	0	CNS	CNS_008664	Intronic CNS (in alpha duplicate)
Aerial_MCL324	0.0002096	0.0002096	3.49e-05	0	CNS	CNS_000802	5'_upstream CNS (in alpha duplicate)
Aerial_MCL328	0.0002096	0.0002096	6.99e-05	0	CNS	CNS_006513	5'_UTR CNS (in alpha duplicate)
Aerial_MCL33	0.0002096	0.0002096	0.0002096	0.0002096	CNS	CNS_001718	Intronic CNS (in alpha duplicate)
Aerial_MCL338	0.000419133	0.000838267	0.000419133	0.000838267	CNS	CNS_000627	Intronic CNS (in alpha duplicate)
Aerial_MCL338	0.000419133	0.000838267	0.000838267	0.000419133	CNS	CNS_000629	Intronic CNS (in alpha duplicate)
Aerial_MCL37	0.0002096	0.0002096	0.0002096	0.0002096	CNS	CNS_008941	5'_upstream CNS (in alpha duplicate)
Aerial_MCL47	0.000419133	0.000838267	0.000838267	0.000419133	CNS	CNS_002055	5'_upstream CNS (in alpha duplicate)
Aerial_MCL47	0.000419133	0.000838267	0.000419133	0.000838267	CNS	CNS_002057	3'_downstream CNS (in alpha duplicate)
Aerial_MCL49	0.0002096	0.0002096	0.0002096	0.0002096	CNS	CNS_008088	5'_upstream CNS (in alpha duplicate)
Aerial_MCL50	0.0002096	0.0002096	0.0002096	0.0002096	CNS	CNS_010912	5'_upstream CNS (in alpha duplicate)
Aerial_MCL51	0.0002096	0.0002096	0.0002096	0.0002096	CNS	CNS_008707	5'_upstream CNS (in alpha duplicate)
Aerial_MCL56	0.000419133	0.000838267	0.000139711	0	CNS	CNS_008090	5'_upstream CNS (in alpha duplicate)
Aerial_MCL56	0.000419133	0.000838267	0.000167653	0	CNS	CNS_008092	5'_UTR CNS (in alpha duplicate)
Aerial_MCL61	0.0002096	0.0002096	6.99e-05	0	CNS	CNS_004957	Intronic CNS (in alpha duplicate)
Aerial_MCL65	0.0002096	0.0002096	0.0002096	0.0002096	CNS	CNS_006334	3'_downstream CNS (in alpha duplicate)
Aerial_MCL67	0.0002096	0.0002096	6.99e-05	0	CNS	CNS_004224	5'_upstream CNS (in alpha duplicate)
Aerial_MCL71	0.0002096	0.0002096	0.0002096	0.0002096	CNS	CNS_000481	5'_upstream CNS (in alpha duplicate)
Aerial_MCL73	0.000419133	0.000838267	0.000119752	0	CNS	CNS_000549	Intronic CNS (in alpha duplicate)
Aerial_MCL73	0.000419133	0.000838267	0.000104783	0	CNS	CNS_000776	5'_UTR CNS (in alpha duplicate)
Aerial_MCL75	0.0002096	0.0002096	0.0002096	0.0002096	CNS	CNS_004042	Intronic CNS (in alpha duplicate)
Aerial_MCL82	0.0002096	0.0002096	3.49e-05	0	CNS	CNS_000923	Intronic CNS (in alpha duplicate)
Aerial_MCL83	0.000419133	0.000838267	0.000419133	0.000838267	CNS	CNS_006400	5'_upstream CNS (in alpha duplicate)
Aerial_MCL83	0.000419133	0.000838267	0.000838267	0.000419133	CNS	CNS_006402	5'_UTR CNS (in alpha duplicate)
Aerial_MCL87	0.000419133	0.000838267	0.000838267	0.000419133	CNS	CNS_005168	Intronic CNS (in alpha duplicate)
Aerial_MCL87	0.000419133	0.000838267	0.000419133	0.000838267	CNS	CNS_005873	5'_upstream CNS (in alpha duplicate)
Aerial_MCL89	0.000419133	0.000838267	0.000279422	0	CNS	CNS_000010	5'_upstream CNS (in alpha duplicate)
Aerial_MCL89	0.000419133	0.000838267	0.000419133	0.000838267	CNS	CNS_005637	5'_upstream CNS (in alpha duplicate)
Aerial_MCL90	0.0002096	0.0002096	6.99e-05	0	CNS	CNS_001804	5'_upstream CNS (in alpha duplicate)
Aerial_MCL94	0.000419133	0.000838267	0.000279422	0	CNS	CNS_008888	Intronic CNS (in alpha duplicate)
Aerial_MCL94	0.000419133	0.000838267	0.000419133	0.000838267	CNS	CNS_008890	Intronic CNS (in alpha duplicate)
Flower_MCL100	0.000419133	0.000838267	0.000419133	0.000838267	CNS	CNS_008217	3'_downstream CNS (in alpha duplicate)
Flower_MCL100	0.000419133	0.000838267	0.000838267	0.000419133	CNS	CNS_008219	3'_downstream CNS (in alpha duplicate)
Flower_MCL13	0.000419133	0.000838267	0.000104783	0	CNS	CNS_006593	Intronic CNS (in alpha duplicate)
Flower_MCL13	0.000419133	0.000838267	0.000119752	0	CNS	CNS_007487	5'_upstream CNS (in alpha duplicate)
Flower_MCL17	0.0002096	0.0002096	1.23e-05	0	CNS	CNS_006591	5'_upstream CNS (in alpha duplicate)
Flower_MCL19	0.0002096	0.0002096	0.0001048	0	CNS	CNS_001960	5'_upstream CNS (in alpha duplicate)
Flower_MCL21	0.000419133	0.000838267	0.000119752	0	CNS	CNS_006839	3'_downstream CNS (in alpha duplicate)
Flower_MCL21	0.000419133	0.000838267	0.000104783	0	CNS	CNS_010838	5'_upstream CNS (in alpha duplicate)
Flower_MCL22	0.0002096	0.0002096	6.99e-05	0	CNS	CNS_000189	Intronic CNS (in alpha duplicate)
Flower_MCL32	0.000419133	0.000838267	0.000104783	0	CNS	CNS_005718	5'_upstream CNS (in alpha duplicate)
Flower_MCL32	0.000419133	0.000838267	0.000119752	0	CNS	CNS_005720	5'_upstream CNS (in alpha duplicate)
Flower_MCL35	0.000419133	0.000838267	6.99e-05	0	CNS	CNS_003621	5'_UTR CNS (in alpha duplicate)
Flower_MCL35	0.000419133	0.000838267	6.45e-05	0	CNS	CNS_006432	5'_upstream CNS (in alpha duplicate)
Flower_MCL36	0.0002096	0.0002096	0.0001048	0	CNS	CNS_003688	5'_upstream CNS (in alpha duplicate)
Flower_MCL37	0.0002096	0.0002096	0.0002096	0.0002096	CNS	CNS_000549	Intronic CNS (in alpha duplicate)
Flower_MCL43	0.000419133	0.000838267	0.000167653	0	CNS	CNS_003424	Intronic CNS (in alpha duplicate)
Flower_MCL43	0.000419133	0.000838267	0.000139711	0	CNS	CNS_003426	5'_upstream CNS (in alpha duplicate)
Flower_MCL44	0.000419133	0.000838267	5.99e-05	0	CNS	CNS_008974	5'_upstream CNS (in alpha duplicate)
Flower_MCL44	0.000419133	0.000838267	5.59e-05	0	CNS	CNS_008976	5'_upstream CNS (in alpha duplicate)
Flower_MCL45	0.0002096	0.0002096	0.0002096	0.0002096	CNS	CNS_005717	5'_upstream CNS (in alpha duplicate)
Flower_MCL53	0.0002096	0.0002096	0.0002096	0.0002096	CNS	CNS_007500	Intronic CNS (in alpha duplicate)
Flower_MCL57	0.000419133	0.000838267	0.000209567	0	CNS	CNS_000558	5'_UTR CNS (in alpha duplicate)
Flower_MCL57	0.000419133	0.000838267	0.000167653	0	CNS	CNS_000560	5'_upstream CNS (in alpha duplicate)
Flower_MCL82	0.0002096	0.0002096	0.0002096	0.0002096	CNS	CNS_008534	3'_downstream CNS (in alpha duplicate)
Flower_MCL91	0.0002096	0.0002096	0.0001048	0	CNS	CNS_007316	5'_upstream CNS (in alpha duplicate)
Global_MCL101	0.000419133	0.000838267	0.000167653	0	CNS	CNS_001870	3'_downstream CNS (in alpha duplicate)
Global_MCL101	0.000419133	0.000838267	0.000209567	0	CNS	CNS_001872	3'_downstream CNS (in alpha duplicate)
Global_MCL110	0.000419133	0.000838267	6.99e-05	0	CNS	CNS_000011	5'_upstream CNS (in alpha duplicate)
Global_MCL110	0.000419133	0.000838267	7.62e-05	0	CNS	CNS_000012	5'_upstream CNS (in alpha duplicate)
Global_MCL111	0.0002096	0.0002096	0.0002096	0.0002096	CNS	CNS_009812	5'_upstream CNS (in alpha duplicate)
Global_MCL112	0.0002096	0.0002096	0.0002096	0.0002096	CNS	CNS_009201	5'_upstream CNS (in alpha duplicate)
Global_MCL114	0.0002096	0.0002096	5.24e-05	0	CNS	CNS_006839	3'_downstream CNS (in alpha duplicate)
Global_MCL119	0.000419133	0.000838267	0.000104783	0	CNS	CNS_002080	5'_UTR CNS (in alpha duplicate)
Global_MCL119	0.000419133	0.000838267	0.000119752	0	CNS	CNS_002081	5'_UTR CNS (in alpha duplicate)
Global_MCL123	0.000419133	0.000838267	0.000139711	0	CNS	CNS_008625	3'_downstream CNS (in alpha duplicate)
Global_MCL123	0.000419133	0.000838267	0.000167653	0	CNS	CNS_008627	Intronic CNS (in alpha duplicate)
Global_MCL127	0.0002096	0.0002096	0.0002096	0.0002096	CNS	CNS_007258	5'_UTR CNS (in alpha duplicate)
Global_MCL139	0.0002096	0.0002096	0.0002096	0.0002096	CNS	CNS_005332	Intronic CNS (in alpha duplicate)
Global_MCL144	0.0002096	0.0002096	0.0002096	0.0002096	CNS	CNS_007498	5'_upstream CNS (in alpha duplicate)
Global_MCL150	0.0002096	0.0002096	0.0001048	0	CNS	CNS_005641	5'_upstream CNS (in alpha duplicate)
Global_MCL158	0.000419133	0.000838267	0.000279422	0	CNS	CNS_004080	3'_downstream CNS (in alpha duplicate)
Global_MCL158	0.000419133	0.000838267	0.000209567	0	CNS	CNS_004082	3'_downstream CNS (in alpha duplicate)
Global_MCL160	0.0002096	0.0002096	0.0001048	0	CNS	CNS_006901	Intronic CNS (in alpha duplicate)
Global_MCL173	0.0002096	0.0002096	3.49e-05	0	CNS	CNS_002973	5'_UTR CNS (in alpha duplicate)
Global_MCL174	0.0002096	0.0002096	0.0002096	0.0002096	CNS	CNS_001884	5'_UTR CNS (in alpha duplicate)
Global_MCL189	0.000419133	0.000838267	0.000279422	0	CNS	CNS_002122	5'_upstream CNS (in alpha duplicate)
Global_MCL189	0.000419133	0.000838267	0.000419133	0.000838267	CNS	CNS_002124	5'_upstream CNS (in alpha duplicate)
Global_MCL200	0.0002096	0.0002096	0.0001048	0	CNS	CNS_000917	Intronic CNS (in alpha duplicate)
Global_MCL203	0.000419133	0.000838267	0.000209567	0	CNS	CNS_004396	5'_UTR CNS (in alpha duplicate)
Global_MCL203	0.000419133	0.000838267	0.000167653	0	CNS	CNS_004398	Intronic CNS (in alpha duplicate)
Global_MCL206	0.000419133	0.000838267	0.000139711	0	CNS	CNS_004719	5'_upstream CNS (in alpha duplicate)
Global_MCL206	0.000419133	0.000838267	0.000167653	0	CNS	CNS_004721	5'_UTR CNS (in alpha duplicate)
Global_MCL215	0.0002096	0.0002096	6.99e-05	0	CNS	CNS_004042	Intronic CNS (in alpha duplicate)
Global_MCL227	0.000419133	0.000838267	9.31e-05	0	CNS	CNS_010975	5'_UTR CNS (in alpha duplicate)
Global_MCL227	0.000419133	0.000838267	8.38e-05	0	CNS	CNS_010977	Intronic CNS (in alpha duplicate)
Global_MCL23	0.000419133	0.000838267	6.45e-05	0	CNS	CNS_010190	5'_upstream CNS (in alpha duplicate)
Global_MCL23	0.000419133	0.000838267	6.99e-05	0	CNS	CNS_010192	3'_downstream CNS (in alpha duplicate)
Global_MCL232	0.0002096	0.0002096	5.24e-05	0	CNS	CNS_006594	Intronic CNS (in alpha duplicate)
Global_MCL33	0.000419133	0.000838267	0.000419133	0.000838267	CNS	CNS_000894	3'_downstream CNS (in alpha duplicate)
Global_MCL33	0.000419133	0.000838267	0.000838267	0.000419133	CNS	CNS_000896	3'_downstream CNS (in alpha duplicate)
Global_MCL36	0.000419133	0.000838267	0.000838267	0.000419133	CNS	CNS_001864	5'_UTR CNS (in alpha duplicate)
Global_MCL36	0.000419133	0.000838267	0.000419133	0.000838267	CNS	CNS_001866	Intronic CNS (in alpha duplicate)
Global_MCL42	0.0002096	0.0002096	6.99e-05	0	CNS	CNS_007499	5'_upstream CNS (in alpha duplicate)
Global_MCL49	0.0002096	0.0002096	0.0002096	0.0002096	CNS	CNS_005046	3'_downstream CNS (in alpha duplicate)
Global_MCL51	0.0002096	0.0002096	2.99e-05	0	CNS	CNS_010838	5'_upstream CNS (in alpha duplicate)
Global_MCL57	0.000419133	0.000838267	0.000279422	0	CNS	CNS_003424	Intronic CNS (in alpha duplicate)
Global_MCL57	0.000419133	0.000838267	0.000209567	0	CNS	CNS_003426	5'_upstream CNS (in alpha duplicate)
Global_MCL58	0.000419133	0.000838267	6.99e-05	0	CNS	CNS_003394	3'_downstream CNS (in alpha duplicate)
Global_MCL58	0.000419133	0.000838267	7.62e-05	0	CNS	CNS_003396	3'_downstream CNS (in alpha duplicate)
Global_MCL60	0.000419133	0.000838267	0.000279422	0	CNS	CNS_010313	Intronic CNS (in alpha duplicate)
Global_MCL60	0.000419133	0.000838267	0.000209567	0	CNS	CNS_010315	5'_UTR CNS (in alpha duplicate)
Global_MCL63	0.0002096	0.0002096	0.0001048	0	CNS	CNS_010148	5'_upstream CNS (in alpha duplicate)
Global_MCL72	0.0002096	0.0002096	0.0002096	0.0002096	CNS	CNS_003933	5'_upstream CNS (in alpha duplicate)
Global_MCL80	0.0002096	0.0002096	6.99e-05	0	CNS	CNS_001892	Intronic CNS (in alpha duplicate)
Global_MCL84	0.0002096	0.0002096	0.0002096	0.0002096	CNS	CNS_004727	5'_upstream CNS (in alpha duplicate)
Global_MCL94	0.0002096	0.0002096	4.19e-05	0	CNS	CNS_006335	5'_upstream CNS (in alpha duplicate)
Global_MCL96	0.000419133	0.000838267	0.000209567	0	CNS	CNS_011431	5'_upstream CNS (in alpha duplicate)
Global_MCL96	0.000419133	0.000838267	0.000279422	0	CNS	CNS_011433	5'_upstream CNS (in alpha duplicate)
Global_MCL98	0.0002096	0.0002096	0.0002096	0.0002096	CNS	CNS_006403	5'_upstream CNS (in alpha duplicate)
Leaf_MCL101	0.000419133	0.000838267	9.31e-05	0	CNS	CNS_010975	5'_UTR CNS (in alpha duplicate)
Leaf_MCL101	0.000419133	0.000838267	8.38e-05	0	CNS	CNS_010977	Intronic CNS (in alpha duplicate)
Leaf_MCL106	0.000419133	0.000838267	9.31e-05	0	CNS	CNS_009704	5'_upstream CNS (in alpha duplicate)
Leaf_MCL106	0.000419133	0.000838267	8.38e-05	0	CNS	CNS_009705	Intronic CNS (in alpha duplicate)
Leaf_MCL107	0.000419133	0.000838267	0.000139711	0	CNS	CNS_005528	5'_upstream CNS (in alpha duplicate)
Leaf_MCL107	0.000419133	0.000838267	0.000167653	0	CNS	CNS_005530	5'_upstream CNS (in alpha duplicate)
Leaf_MCL11	0.0002096	0.0002096	0.0001048	0	CNS	CNS_003691	5'_upstream CNS (in alpha duplicate)
Leaf_MCL114	0.000419133	0.000838267	0.000209567	0	CNS	CNS_005334	5'_UTR CNS (in alpha duplicate)
Leaf_MCL114	0.000419133	0.000838267	0.000167653	0	CNS	CNS_005336	3'_downstream CNS (in alpha duplicate)
Leaf_MCL118	0.0002096	0.0002096	3.49e-05	0	CNS	CNS_003620	5'_upstream CNS (in alpha duplicate)
Leaf_MCL138	0.0002096	0.0002096	0.0002096	0.0002096	CNS	CNS_009201	5'_upstream CNS (in alpha duplicate)
Leaf_MCL14	0.0002096	0.0002096	9.53e-06	0	CNS	CNS_005381	5'_upstream CNS (in alpha duplicate)
Leaf_MCL143	0.0002096	0.0002096	0.0002096	0.0002096	CNS	CNS_004596	3'_downstream CNS (in alpha duplicate)
Leaf_MCL15	0.000419133	0.000838267	4.19e-05	0	CNS	CNS_000943	5'_upstream CNS (in alpha duplicate)
Leaf_MCL15	0.000419133	0.000838267	4.41e-05	0	CNS	CNS_006591	5'_upstream CNS (in alpha duplicate)
Leaf_MCL17	0.000419133	0.000838267	0.000104783	0	CNS	CNS_006839	3'_downstream CNS (in alpha duplicate)
Leaf_MCL17	0.000419133	0.000838267	9.31e-05	0	CNS	CNS_010838	5'_upstream CNS (in alpha duplicate)
Leaf_MCL19	0.0002096	0.0002096	0.0001048	0	CNS	CNS_004235	5'_upstream CNS (in alpha duplicate)
Leaf_MCL2	0.000419133	0.000838267	3.35e-05	0	CNS	CNS_007776	5'_UTR CNS (in alpha duplicate)
Leaf_MCL2	0.000419133	0.000838267	3.22e-05	0	CNS	CNS_007777	5'_UTR CNS (in alpha duplicate)
Leaf_MCL21	0.0002096	0.0002096	0.0001048	0	CNS	CNS_007489	5'_upstream CNS (in alpha duplicate)
Leaf_MCL23	0.000419133	0.000838267	0.000419133	0.000838267	CNS	CNS_004396	5'_UTR CNS (in alpha duplicate)
Leaf_MCL23	0.000419133	0.000838267	0.000279422	0	CNS	CNS_004398	Intronic CNS (in alpha duplicate)
Leaf_MCL25	0.000419133	0.000838267	0.000119752	0	CNS	CNS_000189	Intronic CNS (in alpha duplicate)
Leaf_MCL25	0.000419133	0.000838267	0.000139711	0	CNS	CNS_007316	5'_upstream CNS (in alpha duplicate)
Leaf_MCL27	0.0002096	0.0002096	6.99e-05	0	CNS	CNS_008659	5'_UTR CNS (in alpha duplicate)
Leaf_MCL31	0.0002096	0.0002096	0.0002096	0.0002096	CNS	CNS_005414	5'_upstream CNS (in alpha duplicate)
Leaf_MCL44	0.000419133	0.000838267	0.000119752	0	CNS	CNS_000559	5'_UTR CNS (in alpha duplicate)
Leaf_MCL44	0.000419133	0.000838267	0.000104783	0	CNS	CNS_000561	5'_upstream CNS (in alpha duplicate)
Leaf_MCL49	0.000419133	0.000838267	0.000419133	0.000838267	CNS	CNS_000580	3'_downstream CNS (in alpha duplicate)
Leaf_MCL49	0.000419133	0.000838267	0.000838267	0.000419133	CNS	CNS_000582	3'_downstream CNS (in alpha duplicate)
Leaf_MCL53	0.0002096	0.0002096	0.0002096	0.0002096	CNS	CNS_004417	5'_upstream CNS (in alpha duplicate)
Leaf_MCL54	0.000419133	0.000838267	8.38e-05	0	CNS	CNS_003688	5'_upstream CNS (in alpha duplicate)
Leaf_MCL54	0.000419133	0.000838267	7.62e-05	0	CNS	CNS_003689	5'_upstream CNS (in alpha duplicate)
Leaf_MCL62	0.000419133	0.000838267	0.000419133	0.000838267	CNS	CNS_004268	Intronic CNS (in alpha duplicate)
Leaf_MCL62	0.000419133	0.000838267	0.000279422	0	CNS	CNS_008707	5'_upstream CNS (in alpha duplicate)
Leaf_MCL65	0.0002096	0.0002096	0.0001048	0	CNS	CNS_001889	5'_upstream CNS (in alpha duplicate)
Leaf_MCL76	0.0002096	0.0002096	0.0002096	0.0002096	CNS	CNS_011297	3'_downstream CNS (in alpha duplicate)
Leaf_MCL78	0.0002096	0.0002096	0.0002096	0.0002096	CNS	CNS_004957	Intronic CNS (in alpha duplicate)
Leaf_MCL82	0.0002096	0.0002096	0.0002096	0.0002096	CNS	CNS_001373	Intronic CNS (in alpha duplicate)
Leaf_MCL9	0.0002096	0.0002096	9.53e-06	0	CNS	CNS_010835	Intronic CNS (in alpha duplicate)
Leaf_MCL96	0.0002096	0.0002096	6.99e-05	0	CNS	CNS_010148	5'_upstream CNS (in alpha duplicate)
Leaf_MCL98	0.000419133	0.000838267	0.000167653	0	CNS	CNS_005979	Intronic CNS (in alpha duplicate)
Leaf_MCL98	0.000419133	0.000838267	0.000209567	0	CNS	CNS_009543	3'_downstream CNS (in alpha duplicate)
Leaf_MCL99	0.0002096	0.0002096	0.0002096	0.0002096	CNS	CNS_004627	5'_upstream CNS (in alpha duplicate)
Root_MCL105	0.000419133	0.000838267	0.000209567	0	CNS	CNS_001968	Intronic CNS (in alpha duplicate)
Root_MCL105	0.000419133	0.000838267	0.000279422	0	CNS	CNS_001970	5'_upstream CNS (in alpha duplicate)
Root_MCL114	0.0002096	0.0002096	0.0001048	0	CNS	CNS_009088	5'_upstream CNS (in alpha duplicate)
Root_MCL118	0.0002096	0.0002096	6.99e-05	0	CNS	CNS_007994	Intronic CNS (in alpha duplicate)
Root_MCL121	0.000419133	0.000838267	0.000838267	0.000419133	CNS	CNS_002406	5'_UTR CNS (in alpha duplicate)
Root_MCL121	0.000419133	0.000838267	0.000419133	0.000838267	CNS	CNS_002408	5'_upstream CNS (in alpha duplicate)
Root_MCL124	0.000419133	0.000838267	0.000119752	0	CNS	CNS_005528	5'_upstream CNS (in alpha duplicate)
Root_MCL124	0.000419133	0.000838267	0.000139711	0	CNS	CNS_005530	5'_upstream CNS (in alpha duplicate)
Root_MCL125	0.0002096	0.0002096	0.0002096	0.0002096	CNS	CNS_002964	5'_upstream CNS (in alpha duplicate)
Root_MCL126	0.000419133	0.000838267	0.000279422	0	CNS	CNS_001448	5'_upstream CNS (in alpha duplicate)
Root_MCL126	0.000419133	0.000838267	0.000209567	0	CNS	CNS_001450	5'_upstream CNS (in alpha duplicate)
Root_MCL130	0.0002096	0.0002096	0.0001048	0	CNS	CNS_010142	5'_upstream CNS (in alpha duplicate)
Root_MCL138	0.0002096	0.0002096	0.0002096	0.0002096	CNS	CNS_001122	Intronic CNS (in alpha duplicate)
Root_MCL139	0.000419133	0.000838267	0.000838267	0.000419133	CNS	CNS_005636	5'_upstream CNS (in alpha duplicate)
Root_MCL139	0.000419133	0.000838267	0.000419133	0.000838267	CNS	CNS_008955	3'_downstream CNS (in alpha duplicate)
Root_MCL149	0.0002096	0.0002096	0.0002096	0.0002096	CNS	CNS_008351	5'_upstream CNS (in alpha duplicate)
Root_MCL151	0.000419133	0.000838267	0.000419133	0.000838267	CNS	CNS_000633	5'_upstream CNS (in alpha duplicate)
Root_MCL151	0.000419133	0.000838267	0.000838267	0.000419133	CNS	CNS_000635	5'_upstream CNS (in alpha duplicate)
Root_MCL159	0.0002096	0.0002096	0.0002096	0.0002096	CNS	CNS_005332	Intronic CNS (in alpha duplicate)
Root_MCL162	0.0002096	0.0002096	0.0002096	0.0002096	CNS	CNS_005855	Intronic CNS (in alpha duplicate)
Root_MCL169	0.0002096	0.0002096	6.99e-05	0	CNS	CNS_001768	Intronic CNS (in alpha duplicate)
Root_MCL17	0.0002096	0.0002096	4.19e-05	0	CNS	CNS_009688	5'_UTR CNS (in alpha duplicate)
Root_MCL170	0.0002096	0.0002096	6.99e-05	0	CNS	CNS_006334	3'_downstream CNS (in alpha duplicate)
Root_MCL177	0.0002096	0.0002096	0.0001048	0	CNS	CNS_000776	5'_UTR CNS (in alpha duplicate)
Root_MCL185	0.000419133	0.000838267	0.000209567	0	CNS	CNS_005690	5'_upstream CNS (in alpha duplicate)
Root_MCL185	0.000419133	0.000838267	0.000167653	0	CNS	CNS_005692	Intronic CNS (in alpha duplicate)
Root_MCL194	0.000419133	0.000838267	9.31e-05	0	CNS	CNS_006693	5'_UTR CNS (in alpha duplicate)
Root_MCL194	0.000419133	0.000838267	8.38e-05	0	CNS	CNS_006695	5'_upstream CNS (in alpha duplicate)
Root_MCL196	0.0002096	0.0002096	6.99e-05	0	CNS	CNS_007500	Intronic CNS (in alpha duplicate)
Root_MCL200	0.0002096	0.0002096	0.0002096	0.0002096	CNS	CNS_004269	5'_UTR CNS (in alpha duplicate)
Root_MCL202	0.000419133	0.000838267	0.000419133	0.000838267	CNS	CNS_001449	5'_upstream CNS (in alpha duplicate)
Root_MCL202	0.000419133	0.000838267	0.000279422	0	CNS	CNS_001451	5'_upstream CNS (in alpha duplicate)
Root_MCL206	0.0002096	0.0002096	0.0001048	0	CNS	CNS_004256	5'_upstream CNS (in alpha duplicate)
Root_MCL210	0.0002096	0.0002096	6.99e-05	0	CNS	CNS_006141	5'_upstream CNS (in alpha duplicate)
Root_MCL215	0.0002096	0.0002096	4.19e-05	0	CNS	CNS_006592	5'_upstream CNS (in alpha duplicate)
Root_MCL216	0.0002096	0.0002096	5.24e-05	0	CNS	CNS_000942	5'_upstream CNS (in alpha duplicate)
Root_MCL226	0.000419133	0.000838267	0.000209567	0	CNS	CNS_011353	3'_downstream CNS (in alpha duplicate)
Root_MCL226	0.000419133	0.000838267	0.000167653	0	CNS	CNS_011355	5'_upstream CNS (in alpha duplicate)
Root_MCL228	0.0002096	0.0002096	6.99e-05	0	CNS	CNS_008338	5'_upstream CNS (in alpha duplicate)
Root_MCL229	0.000419133	0.000838267	0.000167653	0	CNS	CNS_000895	3'_downstream CNS (in alpha duplicate)
Root_MCL229	0.000419133	0.000838267	0.000209567	0	CNS	CNS_000897	Intronic CNS (in alpha duplicate)
Root_MCL240	0.000419133	0.000838267	0.000419133	0.000838267	CNS	CNS_006602	3'_downstream CNS (in alpha duplicate)
Root_MCL240	0.000419133	0.000838267	0.000279422	0	CNS	CNS_006604	3'_downstream CNS (in alpha duplicate)
Root_MCL241	0.0002096	0.0002096	0.0002096	0.0002096	CNS	CNS_007543	Intronic CNS (in alpha duplicate)
Root_MCL249	0.0002096	0.0002096	4.19e-05	0	CNS	CNS_007165	5'_UTR CNS (in alpha duplicate)
Root_MCL26	0.0002096	0.0002096	5.24e-05	0	CNS	CNS_007993	3'_downstream CNS (in alpha duplicate)
Root_MCL27	0.000419133	0.000838267	6.45e-05	0	CNS	CNS_004433	5'_upstream CNS (in alpha duplicate)
Root_MCL27	0.000419133	0.000838267	5.99e-05	0	CNS	CNS_007142	3'_downstream CNS (in alpha duplicate)
Root_MCL276	0.000419133	0.000838267	9.31e-05	0	CNS	CNS_005598	5'_UTR CNS (in alpha duplicate)
Root_MCL276	0.000419133	0.000838267	0.000104783	0	CNS	CNS_005599	5'_UTR CNS (in alpha duplicate)
Root_MCL28	0.0002096	0.0002096	2.99e-05	0	CNS	CNS_010838	5'_upstream CNS (in alpha duplicate)
Root_MCL281	0.000419133	0.000838267	0.000119752	0	CNS	CNS_010190	5'_upstream CNS (in alpha duplicate)
Root_MCL281	0.000419133	0.000838267	0.000139711	0	CNS	CNS_010192	3'_downstream CNS (in alpha duplicate)
Root_MCL29	0.0002096	0.0002096	1.91e-05	0	CNS	CNS_004235	5'_upstream CNS (in alpha duplicate)
Root_MCL292	0.0002096	0.0002096	0.0002096	0.0002096	CNS	CNS_003977	5'_upstream CNS (in alpha duplicate)
Root_MCL293	0.000419133	0.000838267	0.000167653	0	CNS	CNS_006605	Intronic CNS (in alpha duplicate)
Root_MCL293	0.000419133	0.000838267	0.000209567	0	CNS	CNS_006607	Intronic CNS (in alpha duplicate)
Root_MCL30	0.0002096	0.0002096	5.24e-05	0	CNS	CNS_010631	5'_UTR CNS (in alpha duplicate)
Root_MCL31	0.000419133	0.000838267	8.38e-05	0	CNS	CNS_004011	5'_upstream CNS (in alpha duplicate)
Root_MCL31	0.000419133	0.000838267	7.62e-05	0	CNS	CNS_004012	5'_upstream CNS (in alpha duplicate)
Root_MCL33	0.0002096	0.0002096	3.49e-05	0	CNS	CNS_008088	5'_upstream CNS (in alpha duplicate)
Root_MCL34	0.0002096	0.0002096	0.0002096	0.0002096	CNS	CNS_007542	Intronic CNS (in alpha duplicate)
Root_MCL39	0.0002096	0.0002096	0.0002096	0.0002096	CNS	CNS_004959	5'_UTR CNS (in alpha duplicate)
Root_MCL40	0.0002096	0.0002096	0.0002096	0.0002096	CNS	CNS_006595	3'_UTR
Root_MCL48	0.0002096	0.0002096	6.99e-05	0	CNS	CNS_009152	3'_downstream CNS (in alpha duplicate)
Root_MCL49	0.000419133	0.000838267	0.000419133	0.000838267	CNS	CNS_008974	5'_upstream CNS (in alpha duplicate)
Root_MCL49	0.000419133	0.000838267	0.000279422	0	CNS	CNS_008976	5'_upstream CNS (in alpha duplicate)
Root_MCL51	0.000419133	0.000838267	8.38e-05	0	CNS	CNS_005471	5'_upstream CNS (in alpha duplicate)
Root_MCL51	0.000419133	0.000838267	9.31e-05	0	CNS	CNS_005473	5'_upstream CNS (in alpha duplicate)
Root_MCL53	0.0002096	0.0002096	0.0002096	0.0002096	CNS	CNS_003933	5'_upstream CNS (in alpha duplicate)
Root_MCL57	0.000419133	0.000838267	0.000104783	0	CNS	CNS_005333	5'_UTR CNS (in alpha duplicate)
Root_MCL57	0.000419133	0.000838267	0.000119752	0	CNS	CNS_005335	5'_upstream CNS (in alpha duplicate)
Root_MCL60	0.0002096	0.0002096	4.19e-05	0	CNS	CNS_011227	Intronic CNS (in alpha duplicate)
Root_MCL66	0.000419133	0.000838267	0.000419133	0.000838267	CNS	CNS_000581	Intronic CNS (in alpha duplicate)
Root_MCL66	0.000419133	0.000838267	0.000838267	0.000419133	CNS	CNS_000583	3'_downstream CNS (in alpha duplicate)
Root_MCL74	0.0002096	0.0002096	3.49e-05	0	CNS	CNS_005716	5'_upstream CNS (in alpha duplicate)
Root_MCL76	0.0002096	0.0002096	0.0002096	0.0002096	CNS	CNS_001857	5'_UTR CNS (in alpha duplicate)
Root_MCL79	0.0002096	0.0002096	0.0002096	0.0002096	CNS	CNS_000028	5'_UTR CNS (in alpha duplicate)
Root_MCL84	0.0002096	0.0002096	0.0002096	0.0002096	CNS	CNS_009201	5'_upstream CNS (in alpha duplicate)
Root_MCL86	0.000419133	0.000838267	0.000104783	0	CNS	CNS_004805	Intronic CNS (in alpha duplicate)
Root_MCL86	0.000419133	0.000838267	0.000119752	0	CNS	CNS_004807	5'_upstream CNS (in alpha duplicate)
Root_MCL91	0.0002096	0.0002096	0.0002096	0.0002096	CNS	CNS_005146	5'_upstream CNS (in alpha duplicate)
Root_MCL95	0.000419133	0.000838267	0.000838267	0.000419133	CNS	CNS_004298	Intronic CNS (in alpha duplicate)
Root_MCL95	0.000419133	0.000838267	0.000419133	0.000838267	CNS	CNS_005760	Intronic CNS (in alpha duplicate)
Rosette_MCL100	0.0002096	0.0002096	0.0002096	0.0002096	CNS	CNS_006901	Intronic CNS (in alpha duplicate)
Rosette_MCL108	0.0002096	0.0002096	0.0002096	0.0002096	CNS	CNS_009843	3'_downstream CNS (in alpha duplicate)
Rosette_MCL110	0.000419133	0.000838267	0.000838267	0.000419133	CNS	CNS_006930	5'_upstream CNS (in alpha duplicate)
Rosette_MCL110	0.000419133	0.000838267	0.000419133	0.000838267	CNS	CNS_006932	Intronic CNS (in alpha duplicate)
Rosette_MCL115	0.000419133	0.000838267	0.000419133	0.000838267	CNS	CNS_004763	5'_upstream CNS (in alpha duplicate)
Rosette_MCL115	0.000419133	0.000838267	0.000838267	0.000419133	CNS	CNS_004765	5'_upstream CNS (in alpha duplicate)
Rosette_MCL12	0.0002096	0.0002096	8.06e-06	0	CNS	CNS_010835	Intronic CNS (in alpha duplicate)
Rosette_MCL126	0.0002096	0.0002096	0.0002096	0.0002096	CNS	CNS_001890	3'_downstream CNS (in alpha duplicate)
Rosette_MCL127	0.000419133	0.000838267	0.000419133	0.000838267	CNS	CNS_001858	5'_upstream CNS (in alpha duplicate)
Rosette_MCL127	0.000419133	0.000838267	0.000838267	0.000419133	CNS	CNS_004596	3'_downstream CNS (in alpha duplicate)
Rosette_MCL128	0.0002096	0.0002096	0.0002096	0.0002096	CNS	CNS_003934	5'_upstream CNS (in alpha duplicate)
Rosette_MCL129	0.0002096	0.0002096	0.0002096	0.0002096	CNS	CNS_008707	5'_upstream CNS (in alpha duplicate)
Rosette_MCL138	0.0002096	0.0002096	0.0001048	0	CNS	CNS_011429	5'_UTR CNS (in alpha duplicate)
Rosette_MCL148	0.000419133	0.000838267	8.38e-05	0	CNS	CNS_000942	5'_upstream CNS (in alpha duplicate)
Rosette_MCL148	0.000419133	0.000838267	9.31e-05	0	CNS	CNS_006431	5'_upstream CNS (in alpha duplicate)
Rosette_MCL156	0.0002096	0.0002096	5.24e-05	0	CNS	CNS_009284	5'_upstream CNS (in alpha duplicate)
Rosette_MCL159	0.000419133	0.000838267	0.000167653	0	CNS	CNS_001864	5'_UTR CNS (in alpha duplicate)
Rosette_MCL159	0.000419133	0.000838267	0.000139711	0	CNS	CNS_001866	Intronic CNS (in alpha duplicate)
Rosette_MCL164	0.0002096	0.0002096	0.0001048	0	CNS	CNS_007188	Intronic CNS (in alpha duplicate)
Rosette_MCL165	0.0002096	0.0002096	0.0002096	0.0002096	CNS	CNS_004145	5'_UTR CNS (in alpha duplicate)
Rosette_MCL168	0.0002096	0.0002096	0.0002096	0.0002096	CNS	CNS_010248	5'_UTR CNS (in alpha duplicate)
Rosette_MCL172	0.000419133	0.000838267	0.000838267	0.000419133	CNS	CNS_007324	3'_downstream CNS (in alpha duplicate)
Rosette_MCL172	0.000419133	0.000838267	0.000419133	0.000838267	CNS	CNS_007326	3'_downstream CNS (in alpha duplicate)
Rosette_MCL204	0.0002096	0.0002096	0.0001048	0	CNS	CNS_003185	Intronic CNS (in alpha duplicate)
Rosette_MCL207	0.000419133	0.000838267	0.000167653	0	CNS	CNS_008978	5'_UTR CNS (in alpha duplicate)
Rosette_MCL207	0.000419133	0.000838267	0.000209567	0	CNS	CNS_008980	5'_UTR CNS (in alpha duplicate)
Rosette_MCL208	0.000419133	0.000838267	0.000209567	0	CNS	CNS_004317	5'_upstream CNS (in alpha duplicate)
Rosette_MCL208	0.000419133	0.000838267	0.000167653	0	CNS	CNS_004319	5'_UTR CNS (in alpha duplicate)
Rosette_MCL21	0.000419133	0.000838267	4.66e-05	0	CNS	CNS_007191	5'_upstream CNS (in alpha duplicate)
Rosette_MCL21	0.000419133	0.000838267	4.93e-05	0	CNS	CNS_007193	3'_downstream CNS (in alpha duplicate)
Rosette_MCL216	0.0002096	0.0002096	5.24e-05	0	CNS	CNS_011024	Intronic CNS (in alpha duplicate)
Rosette_MCL219	0.0002096	0.0002096	5.24e-05	0	CNS	CNS_000793	5'_UTR CNS (in alpha duplicate)
Rosette_MCL220	0.000419133	0.000838267	0.000167653	0	CNS	CNS_004617	5'_UTR CNS (in alpha duplicate)
Rosette_MCL220	0.000419133	0.000838267	0.000139711	0	CNS	CNS_004619	5'_UTR CNS (in alpha duplicate)
Rosette_MCL223	0.000419133	0.000838267	0.000209567	0	CNS	CNS_007342	5'_UTR CNS (in alpha duplicate)
Rosette_MCL223	0.000419133	0.000838267	0.000167653	0	CNS	CNS_007344	Intronic CNS (in alpha duplicate)
Rosette_MCL230	0.0002096	0.0002096	0.0001048	0	CNS	CNS_010614	5'_upstream CNS (in alpha duplicate)
Rosette_MCL24	0.0002096	0.0002096	0.0002096	0.0002096	CNS	CNS_011017	3'_downstream CNS (in alpha duplicate)
Rosette_MCL244	0.000419133	0.000838267	0.000209567	0	CNS	CNS_004396	5'_UTR CNS (in alpha duplicate)
Rosette_MCL244	0.000419133	0.000838267	0.000167653	0	CNS	CNS_004398	Intronic CNS (in alpha duplicate)
Rosette_MCL252	0.000419133	0.000838267	0.000104783	0	CNS	CNS_001714	Intronic CNS (in alpha duplicate)
Rosette_MCL252	0.000419133	0.000838267	9.31e-05	0	CNS	CNS_001716	Intronic CNS (in alpha duplicate)
Rosette_MCL257	0.0002096	0.0002096	0.0001048	0	CNS	CNS_003319	5'_upstream CNS (in alpha duplicate)
Rosette_MCL26	0.0002096	0.0002096	0.0002096	0.0002096	CNS	CNS_008666	Intronic CNS (in alpha duplicate)
Rosette_MCL268	0.0002096	0.0002096	0.0002096	0.0002096	CNS	CNS_000193	Intronic CNS (in alpha duplicate)
Rosette_MCL273	0.0002096	0.0002096	0.0002096	0.0002096	CNS	CNS_001933	5'_UTR CNS (in alpha duplicate)
Rosette_MCL284	0.0002096	0.0002096	0.0002096	0.0002096	CNS	CNS_000023	5'_upstream CNS (in alpha duplicate)
Rosette_MCL31	0.0002096	0.0002096	0.0002096	0.0002096	CNS	CNS_003688	5'_upstream CNS (in alpha duplicate)
Rosette_MCL34	0.000419133	0.000838267	5.59e-05	0	CNS	CNS_000803	5'_upstream CNS (in alpha duplicate)
Rosette_MCL34	0.000419133	0.000838267	5.24e-05	0	CNS	CNS_010836	Intronic CNS (in alpha duplicate)
Rosette_MCL35	0.0002096	0.0002096	3.49e-05	0	CNS	CNS_006839	3'_downstream CNS (in alpha duplicate)
Rosette_MCL36	0.000419133	0.000838267	0.000419133	0.000838267	CNS	CNS_007192	5'_UTR CNS (in alpha duplicate)
Rosette_MCL36	0.000419133	0.000838267	0.000838267	0.000419133	CNS	CNS_007194	Intronic CNS (in alpha duplicate)
Rosette_MCL37	0.0002096	0.0002096	6.99e-05	0	CNS	CNS_004958	5'_upstream CNS (in alpha duplicate)
Rosette_MCL39	0.0002096	0.0002096	4.19e-05	0	CNS	CNS_004041	Intronic CNS (in alpha duplicate)
Rosette_MCL41	0.000419133	0.000838267	0.000209567	0	CNS	CNS_008625	3'_downstream CNS (in alpha duplicate)
Rosette_MCL41	0.000419133	0.000838267	0.000279422	0	CNS	CNS_008627	Intronic CNS (in alpha duplicate)
Rosette_MCL43	0.000419133	0.000838267	0.000139711	0	CNS	CNS_004727	5'_upstream CNS (in alpha duplicate)
Rosette_MCL43	0.000419133	0.000838267	0.000119752	0	CNS	CNS_004957	Intronic CNS (in alpha duplicate)
Rosette_MCL46	0.000419133	0.000838267	0.000419133	0.000838267	CNS	CNS_011100	Intronic CNS (in alpha duplicate)
Rosette_MCL46	0.000419133	0.000838267	0.000279422	0	CNS	CNS_011374	5'_UTR CNS (in alpha duplicate)
Rosette_MCL51	0.0002096	0.0002096	3.49e-05	0	CNS	CNS_001363	5'_UTR CNS (in alpha duplicate)
Rosette_MCL53	0.000419133	0.000838267	0.000419133	0.000838267	CNS	CNS_003974	3'_downstream CNS (in alpha duplicate)
Rosette_MCL53	0.000419133	0.000838267	0.000838267	0.000419133	CNS	CNS_003976	3'_downstream CNS (in alpha duplicate)
Rosette_MCL54	0.0002096	0.0002096	0.0002096	0.0002096	CNS	CNS_009693	5'_upstream CNS (in alpha duplicate)
Rosette_MCL55	0.000419133	0.000838267	0.000139711	0	CNS	CNS_001561	5'_UTR CNS (in alpha duplicate)
Rosette_MCL55	0.000419133	0.000838267	0.000167653	0	CNS	CNS_009543	3'_downstream CNS (in alpha duplicate)
Rosette_MCL57	0.0002096	0.0002096	0.0001048	0	CNS	CNS_007777	5'_UTR CNS (in alpha duplicate)
Rosette_MCL65	0.0002096	0.0002096	0.0002096	0.0002096	CNS	CNS_002964	5'_upstream CNS (in alpha duplicate)
Rosette_MCL67	0.000419133	0.000838267	0.000419133	0.000838267	CNS	CNS_010338	5'_upstream CNS (in alpha duplicate)
Rosette_MCL67	0.000419133	0.000838267	0.000279422	0	CNS	CNS_010340	5'_upstream CNS (in alpha duplicate)
Rosette_MCL74	0.0002096	0.0002096	0.0001048	0	CNS	CNS_007316	5'_upstream CNS (in alpha duplicate)
Rosette_MCL75	0.0002096	0.0002096	5.24e-05	0	CNS	CNS_004428	Intronic CNS (in alpha duplicate)
Rosette_MCL78	0.0002096	0.0002096	0.0001048	0	CNS	CNS_007776	5'_UTR CNS (in alpha duplicate)
Rosette_MCL81	0.0002096	0.0002096	6.99e-05	0	CNS	CNS_005332	Intronic CNS (in alpha duplicate)
Rosette_MCL86	0.0002096	0.0002096	0.0001048	0	CNS	CNS_001362	5'_UTR CNS (in alpha duplicate)
Rosette_MCL96	0.000419133	0.000838267	0.000419133	0.000838267	CNS	CNS_006399	5'_upstream CNS (in alpha duplicate)
Rosette_MCL96	0.000419133	0.000838267	0.000838267	0.000419133	CNS	CNS_006401	5'_UTR CNS (in alpha duplicate)
Seed_MCL103	0.000419133	0.000838267	0.000167653	0	CNS	CNS_004562	5'_upstream CNS (in alpha duplicate)
Seed_MCL103	0.000419133	0.000838267	0.000209567	0	CNS	CNS_009284	5'_upstream CNS (in alpha duplicate)
Seed_MCL107	0.000419133	0.000838267	5.99e-05	0	CNS	CNS_004684	Intronic CNS (in alpha duplicate)
Seed_MCL107	0.000419133	0.000838267	6.45e-05	0	CNS	CNS_004685	Intronic CNS (in alpha duplicate)
Seed_MCL110	0.0002096	0.0002096	3.49e-05	0	CNS	CNS_001885	5'_UTR CNS (in alpha duplicate)
Seed_MCL111	0.0002096	0.0002096	2.99e-05	0	CNS	CNS_003319	5'_upstream CNS (in alpha duplicate)
Seed_MCL114	0.000419133	0.000838267	0.000139711	0	CNS	CNS_003394	3'_downstream CNS (in alpha duplicate)
Seed_MCL114	0.000419133	0.000838267	0.000167653	0	CNS	CNS_003396	3'_downstream CNS (in alpha duplicate)
Seed_MCL118	0.0002096	0.0002096	0.0001048	0	CNS	CNS_008955	3'_downstream CNS (in alpha duplicate)
Seed_MCL12	0.000419133	0.000838267	0.000139711	0	CNS	CNS_006450	5'_UTR CNS (in alpha duplicate)
Seed_MCL12	0.000419133	0.000838267	0.000119752	0	CNS	CNS_009834	Intronic CNS (in alpha duplicate)
Seed_MCL120	0.000419133	0.000838267	0.000838267	0.000419133	CNS	CNS_009156	3'_downstream CNS (in alpha duplicate)
Seed_MCL120	0.000419133	0.000838267	0.000419133	0.000838267	CNS	CNS_009158	5'_upstream CNS (in alpha duplicate)
Seed_MCL134	0.0002096	0.0002096	0.0001048	0	CNS	CNS_005717	5'_upstream CNS (in alpha duplicate)
Seed_MCL140	0.0002096	0.0002096	0.0002096	0.0002096	CNS	CNS_004011	5'_upstream CNS (in alpha duplicate)
Seed_MCL144	0.0002096	0.0002096	0.0002096	0.0002096	CNS	CNS_003524	5'_upstream CNS (in alpha duplicate)
Seed_MCL15	0.0002096	0.0002096	2.1e-05	0	CNS	CNS_009153	5'_UTR CNS (in alpha duplicate)
Seed_MCL152	0.0002096	0.0002096	0.0001048	0	CNS	CNS_004780	5'_upstream CNS (in alpha duplicate)
Seed_MCL153	0.0002096	0.0002096	0.0002096	0.0002096	CNS	CNS_004654	5'_upstream CNS (in alpha duplicate)
Seed_MCL16	0.000419133	0.000838267	0.000167653	0	CNS	CNS_004506	5'_upstream CNS (in alpha duplicate)
Seed_MCL16	0.000419133	0.000838267	0.000139711	0	CNS	CNS_004508	5'_upstream CNS (in alpha duplicate)
Seed_MCL162	0.000419133	0.000838267	0.000104783	0	CNS	CNS_005334	5'_UTR CNS (in alpha duplicate)
Seed_MCL162	0.000419133	0.000838267	9.31e-05	0	CNS	CNS_005336	3'_downstream CNS (in alpha duplicate)
Seed_MCL163	0.0002096	0.0002096	6.99e-05	0	CNS	CNS_007341	5'_UTR CNS (in alpha duplicate)
Seed_MCL167	0.000419133	0.000838267	0.000167653	0	CNS	CNS_005529	5'_UTR CNS (in alpha duplicate)
Seed_MCL167	0.000419133	0.000838267	0.000209567	0	CNS	CNS_005531	5'_UTR CNS (in alpha duplicate)
Seed_MCL168	0.0002096	0.0002096	5.24e-05	0	CNS	CNS_011308	5'_upstream CNS (in alpha duplicate)
Seed_MCL173	0.0002096	0.0002096	0.0001048	0	CNS	CNS_001846	Intronic CNS (in alpha duplicate)
Seed_MCL18	0.0002096	0.0002096	0.0002096	0.0002096	CNS	CNS_011074	5'_upstream CNS (in alpha duplicate)
Seed_MCL182	0.0002096	0.0002096	0.0002096	0.0002096	CNS	CNS_007799	Intronic CNS (in alpha duplicate)
Seed_MCL189	0.0002096	0.0002096	0.0002096	0.0002096	CNS	CNS_006993	5'_upstream CNS (in alpha duplicate)
Seed_MCL19	0.000419133	0.000838267	0.000279422	0	CNS	CNS_004391	5'_upstream CNS (in alpha duplicate)
Seed_MCL19	0.000419133	0.000838267	0.000419133	0.000838267	CNS	CNS_005641	5'_upstream CNS (in alpha duplicate)
Seed_MCL190	0.000419133	0.000838267	0.000167653	0	CNS	CNS_004384	5'_UTR CNS (in alpha duplicate)
Seed_MCL190	0.000419133	0.000838267	0.000139711	0	CNS	CNS_004386	5'_UTR CNS (in alpha duplicate)
Seed_MCL193	0.000419133	0.000838267	0.000209567	0	CNS	CNS_009181	3'_downstream CNS (in alpha duplicate)
Seed_MCL193	0.000419133	0.000838267	0.000279422	0	CNS	CNS_009183	3'_downstream CNS (in alpha duplicate)
Seed_MCL194	0.000419133	0.000838267	0.000139711	0	CNS	CNS_004507	5'_upstream CNS (in alpha duplicate)
Seed_MCL194	0.000419133	0.000838267	0.000119752	0	CNS	CNS_004509	5'_upstream CNS (in alpha duplicate)
Seed_MCL23	0.0002096	0.0002096	0.0001048	0	CNS	CNS_001933	5'_UTR CNS (in alpha duplicate)
Seed_MCL25	0.000419133	0.000838267	0.000139711	0	CNS	CNS_005598	5'_UTR CNS (in alpha duplicate)
Seed_MCL25	0.000419133	0.000838267	0.000167653	0	CNS	CNS_005599	5'_UTR CNS (in alpha duplicate)
Seed_MCL29	0.000419133	0.000838267	4.19e-05	0	CNS	CNS_010835	Intronic CNS (in alpha duplicate)
Seed_MCL29	0.000419133	0.000838267	3.99e-05	0	CNS	CNS_010836	Intronic CNS (in alpha duplicate)
Seed_MCL31	0.000419133	0.000838267	0.000119752	0	CNS	CNS_004428	Intronic CNS (in alpha duplicate)
Seed_MCL31	0.000419133	0.000838267	0.000139711	0	CNS	CNS_007316	5'_upstream CNS (in alpha duplicate)
Seed_MCL34	0.0002096	0.0002096	0.0001048	0	CNS	CNS_006902	Intronic CNS (in alpha duplicate)
Seed_MCL39	0.0002096	0.0002096	6.99e-05	0	CNS	CNS_010615	5'_upstream CNS (in alpha duplicate)
Seed_MCL41	0.0002096	0.0002096	0.0001048	0	CNS	CNS_003691	5'_upstream CNS (in alpha duplicate)
Seed_MCL42	0.0002096	0.0002096	0.0002096	0.0002096	CNS	CNS_010200	5'_upstream CNS (in alpha duplicate)
Seed_MCL45	0.0002096	0.0002096	0.0002096	0.0002096	CNS	CNS_003765	Intronic CNS (in alpha duplicate)
Seed_MCL53	0.0002096	0.0002096	0.0001048	0	CNS	CNS_007502	Intronic CNS (in alpha duplicate)
Seed_MCL56	0.0002096	0.0002096	0.0002096	0.0002096	CNS	CNS_001934	5'_UTR CNS (in alpha duplicate)
Seed_MCL57	0.0002096	0.0002096	2.62e-05	0	CNS	CNS_004561	5'_upstream CNS (in alpha duplicate)
Seed_MCL63	0.000419133	0.000838267	0.000419133	0.000838267	CNS	CNS_005808	5'_upstream CNS (in alpha duplicate)
Seed_MCL63	0.000419133	0.000838267	0.000838267	0.000419133	CNS	CNS_005810	5'_upstream CNS (in alpha duplicate)
Seed_MCL66	0.0002096	0.0002096	0.0002096	0.0002096	CNS	CNS_004320	3'_downstream CNS (in alpha duplicate)
Seed_MCL69	0.0002096	0.0002096	2.62e-05	0	CNS	CNS_008659	5'_UTR CNS (in alpha duplicate)
Seed_MCL74	0.000419133	0.000838267	0.000419133	0.000838267	CNS	CNS_007191	5'_upstream CNS (in alpha duplicate)
Seed_MCL74	0.000419133	0.000838267	0.000838267	0.000419133	CNS	CNS_007193	3'_downstream CNS (in alpha duplicate)
Seed_MCL76	0.000419133	0.000838267	0.000167653	0	CNS	CNS_006601	Intronic CNS (in alpha duplicate)
Seed_MCL76	0.000419133	0.000838267	0.000209567	0	CNS	CNS_006603	Intronic CNS (in alpha duplicate)
Seed_MCL9	0.000419133	0.000838267	0.000279422	0	CNS	CNS_008510	5'_upstream CNS (in alpha duplicate)
Seed_MCL9	0.000419133	0.000838267	0.000209567	0	CNS	CNS_010127	5'_upstream CNS (in alpha duplicate)
Seed_MCL90	0.000419133	0.000838267	0.000838267	0.000419133	CNS	CNS_008974	5'_upstream CNS (in alpha duplicate)
Seed_MCL90	0.000419133	0.000838267	0.000419133	0.000838267	CNS	CNS_008976	5'_upstream CNS (in alpha duplicate)
Seed_MCL95	0.0002096	0.0002096	0.0002096	0.0002096	CNS	CNS_009694	5'_upstream CNS (in alpha duplicate)
Seed_MCL99	0.0002096	0.0002096	4.19e-05	0	CNS	CNS_004417	5'_upstream CNS (in alpha duplicate)
Seedling_MCL106	0.000419133	0.000838267	0.000209567	0	CNS	CNS_007651	5'_upstream CNS (in alpha duplicate)
Seedling_MCL106	0.000419133	0.000838267	0.000167653	0	CNS	CNS_007653	5'_upstream CNS (in alpha duplicate)
Seedling_MCL107	0.0002096	0.0002096	0.0002096	0.0002096	CNS	CNS_005759	Intronic CNS (in alpha duplicate)
Seedling_MCL108	0.0002096	0.0002096	0.0002096	0.0002096	CNS	CNS_006554	Intronic CNS (in alpha duplicate)
Seedling_MCL117	0.000419133	0.000838267	0.000419133	0.000838267	CNS	CNS_009114	5'_upstream CNS (in alpha duplicate)
Seedling_MCL117	0.000419133	0.000838267	0.000838267	0.000419133	CNS	CNS_009116	5'_upstream CNS (in alpha duplicate)
Seedling_MCL126	0.000419133	0.000838267	0.000104783	0	CNS	CNS_004805	Intronic CNS (in alpha duplicate)
Seedling_MCL126	0.000419133	0.000838267	0.000119752	0	CNS	CNS_004807	5'_upstream CNS (in alpha duplicate)
Seedling_MCL132	0.000419133	0.000838267	0.000209567	0	CNS	CNS_006601	Intronic CNS (in alpha duplicate)
Seedling_MCL132	0.000419133	0.000838267	0.000279422	0	CNS	CNS_006603	Intronic CNS (in alpha duplicate)
Seedling_MCL14	0.0002096	0.0002096	1.5e-05	0	CNS	CNS_010838	5'_upstream CNS (in alpha duplicate)
Seedling_MCL142	0.0002096	0.0002096	0.0002096	0.0002096	CNS	CNS_010835	Intronic CNS (in alpha duplicate)
Seedling_MCL168	0.000419133	0.000838267	0.000104783	0	CNS	CNS_004976	5'_upstream CNS (in alpha duplicate)
Seedling_MCL168	0.000419133	0.000838267	9.31e-05	0	CNS	CNS_007487	5'_upstream CNS (in alpha duplicate)
Seedling_MCL171	0.0002096	0.0002096	0.0001048	0	CNS	CNS_004268	Intronic CNS (in alpha duplicate)
Seedling_MCL178	0.000419133	0.000838267	0.000419133	0.000838267	CNS	CNS_005376	5'_upstream CNS (in alpha duplicate)
Seedling_MCL178	0.000419133	0.000838267	0.000838267	0.000419133	CNS	CNS_005378	5'_upstream CNS (in alpha duplicate)
Seedling_MCL184	0.0002096	0.0002096	0.0002096	0.0002096	CNS	CNS_006027	3'_downstream CNS (in alpha duplicate)
Seedling_MCL187	0.000419133	0.000838267	0.000167653	0	CNS	CNS_009119	5'_UTR CNS (in alpha duplicate)
Seedling_MCL187	0.000419133	0.000838267	0.000209567	0	CNS	CNS_009121	5'_UTR CNS (in alpha duplicate)
Seedling_MCL193	0.0002096	0.0002096	0.0002096	0.0002096	CNS	CNS_006169	Intronic CNS (in alpha duplicate)
Seedling_MCL197	0.0002096	0.0002096	0.0002096	0.0002096	CNS	CNS_010846	5'_upstream CNS (in alpha duplicate)
Seedling_MCL198	0.0002096	0.0002096	0.0001048	0	CNS	CNS_007499	5'_upstream CNS (in alpha duplicate)
Seedling_MCL20	0.0002096	0.0002096	3.49e-05	0	CNS	CNS_002973	5'_UTR CNS (in alpha duplicate)
Seedling_MCL204	0.000419133	0.000838267	0.000167653	0	CNS	CNS_000633	5'_upstream CNS (in alpha duplicate)
Seedling_MCL204	0.000419133	0.000838267	0.000209567	0	CNS	CNS_000635	5'_upstream CNS (in alpha duplicate)
Seedling_MCL207	0.000419133	0.000838267	0.000139711	0	CNS	CNS_010338	5'_upstream CNS (in alpha duplicate)
Seedling_MCL207	0.000419133	0.000838267	0.000119752	0	CNS	CNS_010340	5'_upstream CNS (in alpha duplicate)
Seedling_MCL208	0.000419133	0.000838267	0.000209567	0	CNS	CNS_006898	5'_upstream CNS (in alpha duplicate)
Seedling_MCL208	0.000419133	0.000838267	0.000167653	0	CNS	CNS_006900	5'_upstream CNS (in alpha duplicate)
Seedling_MCL214	0.0002096	0.0002096	0.0002096	0.0002096	CNS	CNS_007502	Intronic CNS (in alpha duplicate)
Seedling_MCL215	0.0002096	0.0002096	0.0001048	0	CNS	CNS_003470	5'_upstream CNS (in alpha duplicate)
Seedling_MCL22	0.000419133	0.000838267	0.000167653	0	CNS	CNS_001870	3'_downstream CNS (in alpha duplicate)
Seedling_MCL22	0.000419133	0.000838267	0.000209567	0	CNS	CNS_001872	3'_downstream CNS (in alpha duplicate)
Seedling_MCL225	0.0002096	0.0002096	6.99e-05	0	CNS	CNS_009068	5'_upstream CNS (in alpha duplicate)
Seedling_MCL226	0.0002096	0.0002096	5.24e-05	0	CNS	CNS_004041	Intronic CNS (in alpha duplicate)
Seedling_MCL230	0.000419133	0.000838267	0.000167653	0	CNS	CNS_008090	5'_upstream CNS (in alpha duplicate)
Seedling_MCL230	0.000419133	0.000838267	0.000209567	0	CNS	CNS_008092	5'_UTR CNS (in alpha duplicate)
Seedling_MCL233	0.0002096	0.0002096	0.0001048	0	CNS	CNS_000023	5'_upstream CNS (in alpha duplicate)
Seedling_MCL249	0.0002096	0.0002096	6.99e-05	0	CNS	CNS_010950	3'_downstream CNS (in alpha duplicate)
Seedling_MCL251	0.000419133	0.000838267	0.000838267	0.000419133	CNS	CNS_001864	5'_UTR CNS (in alpha duplicate)
Seedling_MCL251	0.000419133	0.000838267	0.000419133	0.000838267	CNS	CNS_001866	Intronic CNS (in alpha duplicate)
Seedling_MCL26	0.000419133	0.000838267	0.000209567	0	CNS	CNS_011353	3'_downstream CNS (in alpha duplicate)
Seedling_MCL26	0.000419133	0.000838267	0.000167653	0	CNS	CNS_011355	5'_upstream CNS (in alpha duplicate)
Seedling_MCL260	0.0002096	0.0002096	6.99e-05	0	CNS	CNS_007316	5'_upstream CNS (in alpha duplicate)
Seedling_MCL32	0.0002096	0.0002096	0.0001048	0	CNS	CNS_005332	Intronic CNS (in alpha duplicate)
Seedling_MCL4	0.0002096	0.0002096	1.31e-05	0	CNS	CNS_007776	5'_UTR CNS (in alpha duplicate)
Seedling_MCL41	0.000419133	0.000838267	8.38e-05	0	CNS	CNS_011373	5'_upstream CNS (in alpha duplicate)
Seedling_MCL41	0.000419133	0.000838267	9.31e-05	0	CNS	CNS_011374	5'_UTR CNS (in alpha duplicate)
Seedling_MCL49	0.000419133	0.000838267	0.000104783	0	CNS	CNS_005161	5'_upstream CNS (in alpha duplicate)
Seedling_MCL49	0.000419133	0.000838267	0.000119752	0	CNS	CNS_005163	5'_upstream CNS (in alpha duplicate)
Seedling_MCL50	0.000419133	0.000838267	0.000209567	0	CNS	CNS_004719	5'_upstream CNS (in alpha duplicate)
Seedling_MCL50	0.000419133	0.000838267	0.000279422	0	CNS	CNS_004721	5'_UTR CNS (in alpha duplicate)
Seedling_MCL51	0.0002096	0.0002096	0.0002096	0.0002096	CNS	CNS_002368	Intronic CNS (in alpha duplicate)
Seedling_MCL52	0.0002096	0.0002096	5.24e-05	0	CNS	CNS_006839	3'_downstream CNS (in alpha duplicate)
Seedling_MCL55	0.0002096	0.0002096	6.99e-05	0	CNS	CNS_001362	5'_UTR CNS (in alpha duplicate)
Seedling_MCL56	0.000419133	0.000838267	0.000119752	0	CNS	CNS_009432	Intronic CNS (in alpha duplicate)
Seedling_MCL56	0.000419133	0.000838267	0.000104783	0	CNS	CNS_009434	5'_upstream CNS (in alpha duplicate)
Seedling_MCL69	0.0002096	0.0002096	3.49e-05	0	CNS	CNS_009088	5'_upstream CNS (in alpha duplicate)
Seedling_MCL78	0.000419133	0.000838267	5.99e-05	0	CNS	CNS_006697	5'_upstream CNS (in alpha duplicate)
Seedling_MCL78	0.000419133	0.000838267	5.59e-05	0	CNS	CNS_006699	5'_upstream CNS (in alpha duplicate)
Seedling_MCL79	0.000419133	0.000838267	0.000209567	0	CNS	CNS_008296	5'_UTR CNS (in alpha duplicate)
Seedling_MCL79	0.000419133	0.000838267	0.000167653	0	CNS	CNS_008298	3'_downstream CNS (in alpha duplicate)
Seedling_MCL80	0.0002096	0.0002096	0.0002096	0.0002096	CNS	CNS_004958	5'_upstream CNS (in alpha duplicate)
Seedling_MCL93	0.0002096	0.0002096	1.61e-05	0	CNS	CNS_008303	Intronic CNS (in alpha duplicate)
Shoot_MCL103	0.0002096	0.0002096	0.0001048	0	CNS	CNS_006201	5'_UTR CNS (in alpha duplicate)
Shoot_MCL14	0.0002096	0.0002096	5.24e-05	0	CNS	CNS_005717	5'_upstream CNS (in alpha duplicate)
Shoot_MCL18	0.000419133	0.000838267	0.000279422	0	CNS	CNS_000558	5'_UTR CNS (in alpha duplicate)
Shoot_MCL18	0.000419133	0.000838267	0.000209567	0	CNS	CNS_000560	5'_upstream CNS (in alpha duplicate)
Shoot_MCL19	0.0002096	0.0002096	1.5e-05	0	CNS	CNS_005381	5'_upstream CNS (in alpha duplicate)
Shoot_MCL20	0.0002096	0.0002096	0.0001048	0	CNS	CNS_004428	Intronic CNS (in alpha duplicate)
Shoot_MCL23	0.0002096	0.0002096	2.99e-05	0	CNS	CNS_001933	5'_UTR CNS (in alpha duplicate)
Shoot_MCL24	0.000419133	0.000838267	9.31e-05	0	CNS	CNS_000803	5'_upstream CNS (in alpha duplicate)
Shoot_MCL24	0.000419133	0.000838267	0.000104783	0	CNS	CNS_010835	Intronic CNS (in alpha duplicate)
Shoot_MCL26	0.000419133	0.000838267	6.99e-05	0	CNS	CNS_008659	5'_UTR CNS (in alpha duplicate)
Shoot_MCL26	0.000419133	0.000838267	7.62e-05	0	CNS	CNS_008660	5'_UTR CNS (in alpha duplicate)
Shoot_MCL27	0.0002096	0.0002096	0.0002096	0.0002096	CNS	CNS_007142	3'_downstream CNS (in alpha duplicate)
Shoot_MCL30	0.000419133	0.000838267	7.62e-05	0	CNS	CNS_006698	5'_upstream CNS (in alpha duplicate)
Shoot_MCL30	0.000419133	0.000838267	6.99e-05	0	CNS	CNS_006700	5'_upstream CNS (in alpha duplicate)
Shoot_MCL31	0.000419133	0.000838267	8.38e-05	0	CNS	CNS_010190	5'_upstream CNS (in alpha duplicate)
Shoot_MCL31	0.000419133	0.000838267	9.31e-05	0	CNS	CNS_010192	3'_downstream CNS (in alpha duplicate)
Shoot_MCL34	0.0002096	0.0002096	3.49e-05	0	CNS	CNS_003470	5'_upstream CNS (in alpha duplicate)
Shoot_MCL35	0.0002096	0.0002096	2.99e-05	0	CNS	CNS_004562	5'_upstream CNS (in alpha duplicate)
Shoot_MCL38	0.0002096	0.0002096	3.49e-05	0	CNS	CNS_003620	5'_upstream CNS (in alpha duplicate)
Shoot_MCL43	0.000419133	0.000838267	0.000838267	0.000419133	CNS	CNS_000002	3'_downstream CNS (in alpha duplicate)
Shoot_MCL43	0.000419133	0.000838267	0.000419133	0.000838267	CNS	CNS_000004	5'_upstream CNS (in alpha duplicate)
Shoot_MCL49	0.0002096	0.0002096	3.49e-05	0	CNS	CNS_003455	3'_downstream CNS (in alpha duplicate)
Shoot_MCL54	0.000419133	0.000838267	0.000104783	0	CNS	CNS_002080	5'_UTR CNS (in alpha duplicate)
Shoot_MCL54	0.000419133	0.000838267	0.000119752	0	CNS	CNS_002081	5'_UTR CNS (in alpha duplicate)
Shoot_MCL6	0.000419133	0.000838267	0.000167653	0	CNS	CNS_008625	3'_downstream CNS (in alpha duplicate)
Shoot_MCL6	0.000419133	0.000838267	0.000209567	0	CNS	CNS_008627	Intronic CNS (in alpha duplicate)
Shoot_MCL63	0.0002096	0.0002096	0.0002096	0.0002096	CNS	CNS_005598	5'_UTR CNS (in alpha duplicate)
Shoot_MCL65	0.0002096	0.0002096	2.99e-05	0	CNS	CNS_001845	Intronic CNS (in alpha duplicate)
Shoot_MCL67	0.0002096	0.0002096	5.24e-05	0	CNS	CNS_004977	5'_upstream CNS (in alpha duplicate)
Shoot_MCL78	0.000419133	0.000838267	0.000838267	0.000419133	CNS	CNS_009432	Intronic CNS (in alpha duplicate)
Shoot_MCL78	0.000419133	0.000838267	0.000419133	0.000838267	CNS	CNS_009434	5'_upstream CNS (in alpha duplicate)
Shoot_MCL87	0.000419133	0.000838267	0.000209567	0	CNS	CNS_005456	5'_UTR CNS (in alpha duplicate)
Shoot_MCL87	0.000419133	0.000838267	0.000279422	0	CNS	CNS_005458	5'_UTR CNS (in alpha duplicate)
Shoot_MCL9	0.0002096	0.0002096	1.1e-05	0	CNS	CNS_001846	Intronic CNS (in alpha duplicate)
Shoot_MCL92	0.0002096	0.0002096	0.0001048	0	CNS	CNS_004685	Intronic CNS (in alpha duplicate)
Whole_MCL101	0.0002096	0.0002096	0.0002096	0.0002096	CNS	CNS_004596	3'_downstream CNS (in alpha duplicate)
Whole_MCL103	0.0002096	0.0002096	0.0002096	0.0002096	CNS	CNS_011297	3'_downstream CNS (in alpha duplicate)
Whole_MCL104	0.0002096	0.0002096	0.0002096	0.0002096	CNS	CNS_006194	5'_upstream CNS (in alpha duplicate)
Whole_MCL105	0.000419133	0.000838267	0.000279422	0	CNS	CNS_000580	3'_downstream CNS (in alpha duplicate)
Whole_MCL105	0.000419133	0.000838267	0.000419133	0.000838267	CNS	CNS_000582	3'_downstream CNS (in alpha duplicate)
Whole_MCL106	0.0002096	0.0002096	0.0002096	0.0002096	CNS	CNS_008108	5'_upstream CNS (in alpha duplicate)
Whole_MCL107	0.0002096	0.0002096	2.99e-05	0	CNS	CNS_005046	3'_downstream CNS (in alpha duplicate)
Whole_MCL115	0.000419133	0.000838267	0.000209567	0	CNS	CNS_008880	5'_upstream CNS (in alpha duplicate)
Whole_MCL115	0.000419133	0.000838267	0.000167653	0	CNS	CNS_008882	Intronic CNS (in alpha duplicate)
Whole_MCL116	0.000419133	0.000838267	0.000279422	0	CNS	CNS_000632	5'_upstream CNS (in alpha duplicate)
Whole_MCL116	0.000419133	0.000838267	0.000419133	0.000838267	CNS	CNS_000634	5'_upstream CNS (in alpha duplicate)
Whole_MCL118	0.000419133	0.000838267	0.000838267	0.000419133	CNS	CNS_000002	3'_downstream CNS (in alpha duplicate)
Whole_MCL118	0.000419133	0.000838267	0.000419133	0.000838267	CNS	CNS_000004	5'_upstream CNS (in alpha duplicate)
Whole_MCL120	0.0002096	0.0002096	0.0002096	0.0002096	CNS	CNS_000219	5'_UTR CNS (in alpha duplicate)
Whole_MCL121	0.000419133	0.000838267	0.000279422	0	CNS	CNS_005995	5'_upstream CNS (in alpha duplicate)
Whole_MCL121	0.000419133	0.000838267	0.000419133	0.000838267	CNS	CNS_005997	Intronic CNS (in alpha duplicate)
Whole_MCL129	0.000419133	0.000838267	0.000838267	0.000419133	CNS	CNS_002406	5'_UTR CNS (in alpha duplicate)
Whole_MCL129	0.000419133	0.000838267	0.000419133	0.000838267	CNS	CNS_002408	5'_upstream CNS (in alpha duplicate)
Whole_MCL13	0.0002096	0.0002096	2.1e-05	0	CNS	CNS_003691	5'_upstream CNS (in alpha duplicate)
Whole_MCL130	0.0002096	0.0002096	0.0001048	0	CNS	CNS_005717	5'_upstream CNS (in alpha duplicate)
Whole_MCL133	0.0002096	0.0002096	0.0001048	0	CNS	CNS_001885	5'_UTR CNS (in alpha duplicate)
Whole_MCL138	0.0002096	0.0002096	0.0001048	0	CNS	CNS_007316	5'_upstream CNS (in alpha duplicate)
Whole_MCL148	0.0002096	0.0002096	0.0001048	0	CNS	CNS_005381	5'_upstream CNS (in alpha duplicate)
Whole_MCL152	0.000419133	0.000838267	5.59e-05	0	CNS	CNS_006698	5'_upstream CNS (in alpha duplicate)
Whole_MCL152	0.000419133	0.000838267	5.24e-05	0	CNS	CNS_006700	5'_upstream CNS (in alpha duplicate)
Whole_MCL160	0.0002096	0.0002096	0.0002096	0.0002096	CNS	CNS_005477	3'_downstream CNS (in alpha duplicate)
Whole_MCL161	0.0002096	0.0002096	0.0001048	0	CNS	CNS_004225	5'_upstream CNS (in alpha duplicate)
Whole_MCL162	0.0002096	0.0002096	0.0001048	0	CNS	CNS_004267	Intronic CNS (in alpha duplicate)
Whole_MCL165	0.0002096	0.0002096	5.24e-05	0	CNS	CNS_000793	5'_UTR CNS (in alpha duplicate)
Whole_MCL166	0.0002096	0.0002096	0.0002096	0.0002096	CNS	CNS_004727	5'_upstream CNS (in alpha duplicate)
Whole_MCL169	0.0002096	0.0002096	0.0002096	0.0002096	CNS	CNS_009960	5'_UTR CNS (in alpha duplicate)
Whole_MCL17	0.000419133	0.000838267	0.000279422	0	CNS	CNS_001561	5'_UTR CNS (in alpha duplicate)
Whole_MCL17	0.000419133	0.000838267	0.000209567	0	CNS	CNS_008707	5'_upstream CNS (in alpha duplicate)
Whole_MCL171	0.0002096	0.0002096	0.0002096	0.0002096	CNS	CNS_005631	5'_upstream CNS (in alpha duplicate)
Whole_MCL186	0.000419133	0.000838267	0.000119752	0	CNS	CNS_010313	Intronic CNS (in alpha duplicate)
Whole_MCL186	0.000419133	0.000838267	0.000104783	0	CNS	CNS_010315	5'_UTR CNS (in alpha duplicate)
Whole_MCL193	0.000419133	0.000838267	0.000279422	0	CNS	CNS_008888	Intronic CNS (in alpha duplicate)
Whole_MCL193	0.000419133	0.000838267	0.000419133	0.000838267	CNS	CNS_008890	Intronic CNS (in alpha duplicate)
Whole_MCL200	0.000419133	0.000838267	0.000104783	0	CNS	CNS_001279	Intronic CNS (in alpha duplicate)
Whole_MCL200	0.000419133	0.000838267	0.000119752	0	CNS	CNS_001281	Intronic CNS (in alpha duplicate)
Whole_MCL21	0.000419133	0.000838267	0.000419133	0.000838267	CNS	CNS_006601	Intronic CNS (in alpha duplicate)
Whole_MCL21	0.000419133	0.000838267	0.000838267	0.000419133	CNS	CNS_006603	Intronic CNS (in alpha duplicate)
Whole_MCL24	0.000419133	0.000838267	0.000209567	0	CNS	CNS_011353	3'_downstream CNS (in alpha duplicate)
Whole_MCL24	0.000419133	0.000838267	0.000167653	0	CNS	CNS_011355	5'_upstream CNS (in alpha duplicate)
Whole_MCL25	0.000419133	0.000838267	0.000419133	0.000838267	CNS	CNS_004462	Intronic CNS (in alpha duplicate)
Whole_MCL25	0.000419133	0.000838267	0.000838267	0.000419133	CNS	CNS_004464	3'_downstream CNS (in alpha duplicate)
Whole_MCL26	0.0002096	0.0002096	0.0001048	0	CNS	CNS_006143	5'_UTR CNS (in alpha duplicate)
Whole_MCL27	0.000419133	0.000838267	0.000419133	0.000838267	CNS	CNS_008887	Intronic CNS (in alpha duplicate)
Whole_MCL27	0.000419133	0.000838267	0.000838267	0.000419133	CNS	CNS_008889	Intronic CNS (in alpha duplicate)
Whole_MCL47	0.0002096	0.0002096	5.24e-05	0	CNS	CNS_001892	Intronic CNS (in alpha duplicate)
Whole_MCL48	0.000419133	0.000838267	8.38e-05	0	CNS	CNS_011373	5'_upstream CNS (in alpha duplicate)
Whole_MCL48	0.000419133	0.000838267	9.31e-05	0	CNS	CNS_011374	5'_UTR CNS (in alpha duplicate)
Whole_MCL5	0.000419133	0.000838267	8.38e-05	0	CNS	CNS_003933	5'_upstream CNS (in alpha duplicate)
Whole_MCL5	0.000419133	0.000838267	9.31e-05	0	CNS	CNS_006945	3'_downstream CNS (in alpha duplicate)
Whole_MCL50	0.0002096	0.0002096	6.99e-05	0	CNS	CNS_007489	5'_upstream CNS (in alpha duplicate)
Whole_MCL53	0.000419133	0.000838267	0.000104783	0	CNS	CNS_005633	5'_upstream CNS (in alpha duplicate)
Whole_MCL53	0.000419133	0.000838267	0.000119752	0	CNS	CNS_007238	5'_upstream CNS (in alpha duplicate)
Whole_MCL54	0.000419133	0.000838267	0.000209567	0	CNS	CNS_004317	5'_upstream CNS (in alpha duplicate)
Whole_MCL54	0.000419133	0.000838267	0.000167653	0	CNS	CNS_004319	5'_UTR CNS (in alpha duplicate)
Whole_MCL67	0.0002096	0.0002096	0.0002096	0.0002096	CNS	CNS_005290	5'_upstream CNS (in alpha duplicate)
Whole_MCL69	0.000419133	0.000838267	5.99e-05	0	CNS	CNS_006697	5'_upstream CNS (in alpha duplicate)
Whole_MCL69	0.000419133	0.000838267	5.59e-05	0	CNS	CNS_006699	5'_upstream CNS (in alpha duplicate)
Whole_MCL71	0.0002096	0.0002096	0.0001048	0	CNS	CNS_006517	5'_upstream CNS (in alpha duplicate)
Whole_MCL76	0.0002096	0.0002096	0.0002096	0.0002096	CNS	CNS_006334	3'_downstream CNS (in alpha duplicate)
Whole_MCL82	0.0002096	0.0002096	0.0002096	0.0002096	CNS	CNS_005332	Intronic CNS (in alpha duplicate)
Whole_MCL85	0.000419133	0.000838267	0.000838267	0.000419133	CNS	CNS_009156	3'_downstream CNS (in alpha duplicate)
Whole_MCL85	0.000419133	0.000838267	0.000419133	0.000838267	CNS	CNS_009158	5'_upstream CNS (in alpha duplicate)
Whole_MCL86	0.000419133	0.000838267	0.000104783	0	CNS	CNS_010190	5'_upstream CNS (in alpha duplicate)
Whole_MCL86	0.000419133	0.000838267	0.000119752	0	CNS	CNS_010192	3'_downstream CNS (in alpha duplicate)
Aerial_LCM100	0.0002096	0.0002096	0.0002096	0.0002096	CNS	CNS_001515	5'_upstream CNS (in alpha duplicate)
Aerial_LCM102	0.000419133	0.000838267	9.31e-05	0	CNS	CNS_001995	5'_upstream CNS (in alpha duplicate)
Aerial_LCM102	0.000419133	0.000838267	0.000104783	0	CNS	CNS_001997	3'_downstream CNS (in alpha duplicate)
Aerial_LCM103	0.0002096	0.0002096	2.33e-05	0	CNS	CNS_006593	Intronic CNS (in alpha duplicate)
Aerial_LCM112	0.0002096	0.0002096	1.61e-05	0	CNS	CNS_004433	5'_upstream CNS (in alpha duplicate)
Aerial_LCM115	0.0002096	0.0002096	0.0002096	0.0002096	CNS	CNS_009201	5'_upstream CNS (in alpha duplicate)
Aerial_LCM121	0.0002096	0.0002096	0.0002096	0.0002096	CNS	CNS_010912	5'_upstream CNS (in alpha duplicate)
Aerial_LCM122	0.0002096	0.0002096	0.0001048	0	CNS	CNS_010912	5'_upstream CNS (in alpha duplicate)
Aerial_LCM123	0.0002096	0.0002096	0.0002096	0.0002096	CNS	CNS_003933	5'_upstream CNS (in alpha duplicate)
Aerial_LCM124	0.0002096	0.0002096	0.0002096	0.0002096	CNS	CNS_003933	5'_upstream CNS (in alpha duplicate)
Aerial_LCM128	0.0002096	0.0002096	0.0001048	0	CNS	CNS_009201	5'_upstream CNS (in alpha duplicate)
Aerial_LCM131	0.0002096	0.0002096	3.49e-05	0	CNS	CNS_005717	5'_upstream CNS (in alpha duplicate)
Aerial_LCM132	0.000419133	0.000838267	0.000167653	0	CNS	CNS_000549	Intronic CNS (in alpha duplicate)
Aerial_LCM132	0.000419133	0.000838267	0.000139711	0	CNS	CNS_006593	Intronic CNS (in alpha duplicate)
Aerial_LCM135	0.0002096	0.0002096	0.0002096	0.0002096	CNS	CNS_008707	5'_upstream CNS (in alpha duplicate)
Aerial_LCM136	0.0002096	0.0002096	0.0002096	0.0002096	CNS	CNS_005717	5'_upstream CNS (in alpha duplicate)
Aerial_LCM137	0.0002096	0.0002096	3.49e-05	0	CNS	CNS_005717	5'_upstream CNS (in alpha duplicate)
Aerial_LCM138	0.0002096	0.0002096	0.0002096	0.0002096	CNS	CNS_005873	5'_upstream CNS (in alpha duplicate)
Aerial_LCM139	0.000419133	0.000838267	0.000209567	0	CNS	CNS_002407	5'_upstream CNS (in alpha duplicate)
Aerial_LCM139	0.000419133	0.000838267	0.000167653	0	CNS	CNS_002409	5'_upstream CNS (in alpha duplicate)
Aerial_LCM140	0.000419133	0.000838267	0.000209567	0	CNS	CNS_002407	5'_upstream CNS (in alpha duplicate)
Aerial_LCM140	0.000419133	0.000838267	0.000167653	0	CNS	CNS_002409	5'_upstream CNS (in alpha duplicate)
Aerial_LCM141	0.000419133	0.000838267	0.000209567	0	CNS	CNS_001363	5'_UTR CNS (in alpha duplicate)
Aerial_LCM141	0.000419133	0.000838267	0.000279422	0	CNS	CNS_007357	5'_upstream CNS (in alpha duplicate)
Aerial_LCM142	0.000419133	0.000838267	0.000139711	0	CNS	CNS_001363	5'_UTR CNS (in alpha duplicate)
Aerial_LCM142	0.000419133	0.000838267	0.000167653	0	CNS	CNS_007357	5'_upstream CNS (in alpha duplicate)
Aerial_LCM144	0.0002096	0.0002096	0.0002096	0.0002096	CNS	CNS_003933	5'_upstream CNS (in alpha duplicate)
Aerial_LCM145	0.000419133	0.000838267	0.000419133	0.000838267	CNS	CNS_004281	5'_upstream CNS (in alpha duplicate)
Aerial_LCM145	0.000419133	0.000838267	0.000838267	0.000419133	CNS	CNS_004282	3'_downstream CNS (in alpha duplicate)
Aerial_LCM146	0.000419133	0.000838267	0.000419133	0.000838267	CNS	CNS_004281	5'_upstream CNS (in alpha duplicate)
Aerial_LCM146	0.000419133	0.000838267	0.000838267	0.000419133	CNS	CNS_004282	3'_downstream CNS (in alpha duplicate)
Aerial_LCM147	0.000419133	0.000838267	0.000139711	0	CNS	CNS_004281	5'_upstream CNS (in alpha duplicate)
Aerial_LCM147	0.000419133	0.000838267	0.000167653	0	CNS	CNS_004282	3'_downstream CNS (in alpha duplicate)
Aerial_LCM148	0.000419133	0.000838267	0.000419133	0.000838267	CNS	CNS_004281	5'_upstream CNS (in alpha duplicate)
Aerial_LCM148	0.000419133	0.000838267	0.000838267	0.000419133	CNS	CNS_004282	3'_downstream CNS (in alpha duplicate)
Aerial_LCM151	0.0002096	0.0002096	0.0002096	0.0002096	CNS	CNS_003933	5'_upstream CNS (in alpha duplicate)
Aerial_LCM154	0.0002096	0.0002096	0.0002096	0.0002096	CNS	CNS_008707	5'_upstream CNS (in alpha duplicate)
Aerial_LCM157	0.0002096	0.0002096	0.0002096	0.0002096	CNS	CNS_008941	5'_upstream CNS (in alpha duplicate)
Aerial_LCM158	0.0002096	0.0002096	0.0002096	0.0002096	CNS	CNS_003933	5'_upstream CNS (in alpha duplicate)
Aerial_LCM159	0.0002096	0.0002096	0.0002096	0.0002096	CNS	CNS_003933	5'_upstream CNS (in alpha duplicate)
Aerial_LCM162	0.0002096	0.0002096	0.0001048	0	CNS	CNS_007500	Intronic CNS (in alpha duplicate)
Aerial_LCM164	0.0002096	0.0002096	0.0002096	0.0002096	CNS	CNS_008941	5'_upstream CNS (in alpha duplicate)
Aerial_LCM169	0.000419133	0.000838267	0.000279422	0	CNS	CNS_010479	Intronic CNS (in alpha duplicate)
Aerial_LCM169	0.000419133	0.000838267	0.000419133	0.000838267	CNS	CNS_010481	5'_UTR CNS (in alpha duplicate)
Aerial_LCM180	0.0002096	0.0002096	3.49e-05	0	CNS	CNS_005717	5'_upstream CNS (in alpha duplicate)
Aerial_LCM184	0.000419133	0.000838267	0.000119752	0	CNS	CNS_000549	Intronic CNS (in alpha duplicate)
Aerial_LCM184	0.000419133	0.000838267	0.000104783	0	CNS	CNS_000776	5'_UTR CNS (in alpha duplicate)
Aerial_LCM186	0.0002096	0.0002096	0.0002096	0.0002096	CNS	CNS_007487	5'_upstream CNS (in alpha duplicate)
Aerial_LCM19	0.0002096	0.0002096	6.99e-05	0	CNS	CNS_001515	5'_upstream CNS (in alpha duplicate)
Aerial_LCM195	0.0002096	0.0002096	4.19e-05	0	CNS	CNS_004957	Intronic CNS (in alpha duplicate)
Aerial_LCM197	0.0002096	0.0002096	0.0002096	0.0002096	CNS	CNS_000923	Intronic CNS (in alpha duplicate)
Aerial_LCM200	0.0002096	0.0002096	0.0002096	0.0002096	CNS	CNS_003933	5'_upstream CNS (in alpha duplicate)
Aerial_LCM206	0.0002096	0.0002096	0.0002096	0.0002096	CNS	CNS_005641	5'_upstream CNS (in alpha duplicate)
Aerial_LCM212	0.0002096	0.0002096	0.0001048	0	CNS	CNS_003933	5'_upstream CNS (in alpha duplicate)
Aerial_LCM213	0.0002096	0.0002096	6.99e-05	0	CNS	CNS_003933	5'_upstream CNS (in alpha duplicate)
Aerial_LCM214	0.0002096	0.0002096	0.0001048	0	CNS	CNS_003933	5'_upstream CNS (in alpha duplicate)
Aerial_LCM215	0.0002096	0.0002096	2.62e-05	0	CNS	CNS_006334	3'_downstream CNS (in alpha duplicate)
Aerial_LCM217	0.0002096	0.0002096	0.0002096	0.0002096	CNS	CNS_003933	5'_upstream CNS (in alpha duplicate)
Aerial_LCM219	0.0002096	0.0002096	0.0002096	0.0002096	CNS	CNS_003933	5'_upstream CNS (in alpha duplicate)
Aerial_LCM226	0.000419133	0.000838267	0.000167653	0	CNS	CNS_010479	Intronic CNS (in alpha duplicate)
Aerial_LCM226	0.000419133	0.000838267	0.000209567	0	CNS	CNS_010481	5'_UTR CNS (in alpha duplicate)
Aerial_LCM24	0.000419133	0.000838267	0.000279422	0	CNS	CNS_004867	5'_upstream CNS (in alpha duplicate)
Aerial_LCM24	0.000419133	0.000838267	0.000209567	0	CNS	CNS_004868	5'_upstream CNS (in alpha duplicate)
Aerial_LCM248	0.0002096	0.0002096	0.0002096	0.0002096	CNS	CNS_003933	5'_upstream CNS (in alpha duplicate)
Aerial_LCM252	0.0002096	0.0002096	0.0001048	0	CNS	CNS_000481	5'_upstream CNS (in alpha duplicate)
Aerial_LCM256	0.000419133	0.000838267	0.000209567	0	CNS	CNS_004281	5'_upstream CNS (in alpha duplicate)
Aerial_LCM256	0.000419133	0.000838267	0.000279422	0	CNS	CNS_004282	3'_downstream CNS (in alpha duplicate)
Aerial_LCM259	0.0002096	0.0002096	0.0002096	0.0002096	CNS	CNS_008707	5'_upstream CNS (in alpha duplicate)
Aerial_LCM26	0.000419133	0.000838267	6.99e-05	0	CNS	CNS_000942	5'_upstream CNS (in alpha duplicate)
Aerial_LCM26	0.000419133	0.000838267	6.45e-05	0	CNS	CNS_006591	5'_upstream CNS (in alpha duplicate)
Aerial_LCM271	0.0002096	0.0002096	0.0002096	0.0002096	CNS	CNS_001718	Intronic CNS (in alpha duplicate)
Aerial_LCM272	0.0002096	0.0002096	0.0002096	0.0002096	CNS	CNS_001718	Intronic CNS (in alpha duplicate)
Aerial_LCM273	0.0002096	0.0002096	0.0002096	0.0002096	CNS	CNS_001718	Intronic CNS (in alpha duplicate)
Aerial_LCM275	0.0002096	0.0002096	5.24e-05	0	CNS	CNS_003933	5'_upstream CNS (in alpha duplicate)
Aerial_LCM277	0.0002096	0.0002096	0.0002096	0.0002096	CNS	CNS_003933	5'_upstream CNS (in alpha duplicate)
Aerial_LCM3	0.000419133	0.000838267	0.000419133	0.000838267	CNS	CNS_009792	5'_UTR CNS (in alpha duplicate)
Aerial_LCM3	0.000419133	0.000838267	0.000838267	0.000419133	CNS	CNS_009794	5'_upstream CNS (in alpha duplicate)
Aerial_LCM32	0.0002096	0.0002096	0.0002096	0.0002096	CNS	CNS_001515	5'_upstream CNS (in alpha duplicate)
Aerial_LCM34	0.0002096	0.0002096	0.0002096	0.0002096	CNS	CNS_004041	Intronic CNS (in alpha duplicate)
Aerial_LCM38	0.0002096	0.0002096	4.19e-05	0	CNS	CNS_004959	5'_UTR CNS (in alpha duplicate)
Aerial_LCM40	0.0002096	0.0002096	0.0002096	0.0002096	CNS	CNS_011144	3'_downstream CNS (in alpha duplicate)
Aerial_LCM42	0.000419133	0.000838267	0.000167653	0	CNS	CNS_000794	5'_UTR CNS (in alpha duplicate)
Aerial_LCM42	0.000419133	0.000838267	0.000209567	0	CNS	CNS_007946	Intronic CNS (in alpha duplicate)
Aerial_LCM43	0.0002096	0.0002096	0.0002096	0.0002096	CNS	CNS_011373	5'_upstream CNS (in alpha duplicate)
Aerial_LCM46	0.000419133	0.000838267	0.000279422	0	CNS	CNS_010479	Intronic CNS (in alpha duplicate)
Aerial_LCM46	0.000419133	0.000838267	0.000419133	0.000838267	CNS	CNS_010481	5'_UTR CNS (in alpha duplicate)
Aerial_LCM51	0.000419133	0.000838267	0.000209567	0	CNS	CNS_010479	Intronic CNS (in alpha duplicate)
Aerial_LCM51	0.000419133	0.000838267	0.000279422	0	CNS	CNS_010481	5'_UTR CNS (in alpha duplicate)
Aerial_LCM55	0.000419133	0.000838267	0.000139711	0	CNS	CNS_007831	Intronic CNS (in alpha duplicate)
Aerial_LCM55	0.000419133	0.000838267	0.000119752	0	CNS	CNS_007833	5'_upstream CNS (in alpha duplicate)
Aerial_LCM60	0.0002096	0.0002096	0.0001048	0	CNS	CNS_005332	Intronic CNS (in alpha duplicate)
Aerial_LCM63	0.0002096	0.0002096	4.19e-05	0	CNS	CNS_004976	5'_upstream CNS (in alpha duplicate)
Aerial_LCM70	0.0002096	0.0002096	0.0001048	0	CNS	CNS_001538	5'_UTR CNS (in alpha duplicate)
Aerial_LCM72	0.0002096	0.0002096	0.0002096	0.0002096	CNS	CNS_009201	5'_upstream CNS (in alpha duplicate)
Aerial_LCM74	0.000419133	0.000838267	0.000209567	0	CNS	CNS_008888	Intronic CNS (in alpha duplicate)
Aerial_LCM74	0.000419133	0.000838267	0.000279422	0	CNS	CNS_008890	Intronic CNS (in alpha duplicate)
Aerial_LCM76	0.0002096	0.0002096	0.0002096	0.0002096	CNS	CNS_009201	5'_upstream CNS (in alpha duplicate)
Aerial_LCM80	0.0002096	0.0002096	0.0002096	0.0002096	CNS	CNS_006334	3'_downstream CNS (in alpha duplicate)
Aerial_LCM83	0.0002096	0.0002096	0.0002096	0.0002096	CNS	CNS_006334	3'_downstream CNS (in alpha duplicate)
Aerial_LCM89	0.0002096	0.0002096	4.19e-05	0	CNS	CNS_001363	5'_UTR CNS (in alpha duplicate)
Aerial_LCM91	0.0002096	0.0002096	0.0001048	0	CNS	CNS_002368	Intronic CNS (in alpha duplicate)
Aerial_LCM95	0.000419133	0.000838267	0.000139711	0	CNS	CNS_008090	5'_upstream CNS (in alpha duplicate)
Aerial_LCM95	0.000419133	0.000838267	0.000119752	0	CNS	CNS_008092	5'_UTR CNS (in alpha duplicate)
Aerial_LCM98	0.000419133	0.000838267	0.000419133	0.000838267	CNS	CNS_010479	Intronic CNS (in alpha duplicate)
Aerial_LCM98	0.000419133	0.000838267	0.000838267	0.000419133	CNS	CNS_010481	5'_UTR CNS (in alpha duplicate)
Flower_LCM1	0.000419133	0.000838267	0.000279422	0	CNS	CNS_004989	5'_upstream CNS (in alpha duplicate)
Flower_LCM1	0.000419133	0.000838267	0.000419133	0.000838267	CNS	CNS_008322	5'_upstream CNS (in alpha duplicate)
Flower_LCM125	0.000419133	0.000838267	0.000838267	0.000419133	CNS	CNS_006985	5'_upstream CNS (in alpha duplicate)
Flower_LCM125	0.000419133	0.000838267	0.000419133	0.000838267	CNS	CNS_006987	5'_upstream CNS (in alpha duplicate)
Flower_LCM126	0.000419133	0.000838267	0.000838267	0.000419133	CNS	CNS_001861	5'_UTR CNS (in alpha duplicate)
Flower_LCM126	0.000419133	0.000838267	0.000419133	0.000838267	CNS	CNS_001863	5'_upstream CNS (in alpha duplicate)
Flower_LCM128	0.0002096	0.0002096	0.0002096	0.0002096	CNS	CNS_000011	5'_upstream CNS (in alpha duplicate)
Flower_LCM134	0.0002096	0.0002096	2.62e-05	0	CNS	CNS_009283	5'_upstream CNS (in alpha duplicate)
Flower_LCM136	0.0002096	0.0002096	5.24e-05	0	CNS	CNS_006593	Intronic CNS (in alpha duplicate)
Flower_LCM138	0.0002096	0.0002096	1.4e-05	0	CNS	CNS_008303	Intronic CNS (in alpha duplicate)
Flower_LCM14	0.0002096	0.0002096	0.0002096	0.0002096	CNS	CNS_009835	Intronic CNS (in alpha duplicate)
Flower_LCM140	0.000419133	0.000838267	6.99e-05	0	CNS	CNS_000863	5'_upstream CNS (in alpha duplicate)
Flower_LCM140	0.000419133	0.000838267	7.62e-05	0	CNS	CNS_006592	5'_upstream CNS (in alpha duplicate)
Flower_LCM143	0.000419133	0.000838267	5.59e-05	0	CNS	CNS_003621	5'_UTR CNS (in alpha duplicate)
Flower_LCM143	0.000419133	0.000838267	5.24e-05	0	CNS	CNS_006432	5'_upstream CNS (in alpha duplicate)
Flower_LCM144	0.0002096	0.0002096	1.75e-05	0	CNS	CNS_006432	5'_upstream CNS (in alpha duplicate)
Flower_LCM15	0.0002096	0.0002096	2.99e-05	0	CNS	CNS_003470	5'_upstream CNS (in alpha duplicate)
Flower_LCM150	0.000419133	0.000838267	8.38e-05	0	CNS	CNS_003470	5'_upstream CNS (in alpha duplicate)
Flower_LCM150	0.000419133	0.000838267	9.31e-05	0	CNS	CNS_010950	3'_downstream CNS (in alpha duplicate)
Flower_LCM155	0.000419133	0.000838267	0.000419133	0.000838267	CNS	CNS_005740	Intronic CNS (in alpha duplicate)
Flower_LCM155	0.000419133	0.000838267	0.000279422	0	CNS	CNS_005742	5'_upstream CNS (in alpha duplicate)
Flower_LCM156	0.000419133	0.000838267	0.000838267	0.000419133	CNS	CNS_005740	Intronic CNS (in alpha duplicate)
Flower_LCM156	0.000419133	0.000838267	0.000419133	0.000838267	CNS	CNS_005742	5'_upstream CNS (in alpha duplicate)
Flower_LCM161	0.000419133	0.000838267	3.99e-05	0	CNS	CNS_003470	5'_upstream CNS (in alpha duplicate)
Flower_LCM161	0.000419133	0.000838267	4.19e-05	0	CNS	CNS_004684	Intronic CNS (in alpha duplicate)
Flower_LCM164	0.000419133	0.000838267	0.000279422	0	CNS	CNS_003436	5'_upstream CNS (in alpha duplicate)
Flower_LCM164	0.000419133	0.000838267	0.000419133	0.000838267	CNS	CNS_003440	3'_downstream CNS (in alpha duplicate)
Flower_LCM165	0.000419133	0.000838267	0.000419133	0.000838267	CNS	CNS_000778	5'_upstream CNS (in alpha duplicate)
Flower_LCM165	0.000419133	0.000838267	0.000838267	0.000419133	CNS	CNS_000780	5'_upstream CNS (in alpha duplicate)
Flower_LCM174	0.0002096	0.0002096	2.99e-05	0	CNS	CNS_001845	Intronic CNS (in alpha duplicate)
Flower_LCM178	0.0002096	0.0002096	4.19e-05	0	CNS	CNS_010439	5'_upstream CNS (in alpha duplicate)
Flower_LCM18	0.000419133	0.000838267	3.81e-05	0	CNS	CNS_001846	Intronic CNS (in alpha duplicate)
Flower_LCM18	0.000419133	0.000838267	3.99e-05	0	CNS	CNS_003469	5'_upstream CNS (in alpha duplicate)
Flower_LCM184	0.0002096	0.0002096	0.0002096	0.0002096	CNS	CNS_000011	5'_upstream CNS (in alpha duplicate)
Flower_LCM185	0.0002096	0.0002096	6.99e-05	0	CNS	CNS_000011	5'_upstream CNS (in alpha duplicate)
Flower_LCM19	0.0002096	0.0002096	3.49e-05	0	CNS	CNS_010838	5'_upstream CNS (in alpha duplicate)
Flower_LCM29	0.000419133	0.000838267	9.31e-05	0	CNS	CNS_003318	Intronic CNS (in alpha duplicate)
Flower_LCM29	0.000419133	0.000838267	8.38e-05	0	CNS	CNS_004684	Intronic CNS (in alpha duplicate)
Flower_LCM32	0.000419133	0.000838267	0.000419133	0.000838267	CNS	CNS_001642	5'_UTR CNS (in alpha duplicate)
Flower_LCM32	0.000419133	0.000838267	0.000838267	0.000419133	CNS	CNS_001644	5'_UTR CNS (in alpha duplicate)
Flower_LCM34	0.000419133	0.000838267	0.000419133	0.000838267	CNS	CNS_008493	Intronic CNS (in alpha duplicate)
Flower_LCM34	0.000419133	0.000838267	0.000838267	0.000419133	CNS	CNS_011014	5'_upstream CNS (in alpha duplicate)
Flower_LCM4	0.0002096	0.0002096	4.19e-05	0	CNS	CNS_003469	5'_upstream CNS (in alpha duplicate)
Flower_LCM41	0.0002096	0.0002096	1.5e-05	0	CNS	CNS_000803	5'_upstream CNS (in alpha duplicate)
Flower_LCM47	0.000419133	0.000838267	4.93e-05	0	CNS	CNS_001846	Intronic CNS (in alpha duplicate)
Flower_LCM47	0.000419133	0.000838267	5.24e-05	0	CNS	CNS_003469	5'_upstream CNS (in alpha duplicate)
Flower_LCM48	0.000419133	0.000838267	5.99e-05	0	CNS	CNS_000640	Intronic CNS (in alpha duplicate)
Flower_LCM48	0.000419133	0.000838267	5.59e-05	0	CNS	CNS_003319	5'_upstream CNS (in alpha duplicate)
Flower_LCM49	0.000419133	0.000838267	8.38e-05	0	CNS	CNS_000640	Intronic CNS (in alpha duplicate)
Flower_LCM49	0.000419133	0.000838267	7.62e-05	0	CNS	CNS_003319	5'_upstream CNS (in alpha duplicate)
Flower_LCM51	0.0002096	0.0002096	0.0002096	0.0002096	CNS	CNS_008493	Intronic CNS (in alpha duplicate)
Flower_LCM52	0.0002096	0.0002096	2.62e-05	0	CNS	CNS_000803	5'_upstream CNS (in alpha duplicate)
Flower_LCM53	0.0002096	0.0002096	0.0001048	0	CNS	CNS_010439	5'_upstream CNS (in alpha duplicate)
Flower_LCM60	0.000419133	0.000838267	0.000167653	0	CNS	CNS_005435	Intronic CNS (in alpha duplicate)
Flower_LCM60	0.000419133	0.000838267	0.000209567	0	CNS	CNS_005437	5'_upstream CNS (in alpha duplicate)
Flower_LCM74	0.000419133	0.000838267	3.99e-05	0	CNS	CNS_004684	Intronic CNS (in alpha duplicate)
Flower_LCM74	0.000419133	0.000838267	4.19e-05	0	CNS	CNS_004685	Intronic CNS (in alpha duplicate)
Flower_LCM77	0.000419133	0.000838267	0.000119752	0	CNS	CNS_001703	5'_UTR CNS (in alpha duplicate)
Flower_LCM77	0.000419133	0.000838267	0.000139711	0	CNS	CNS_005512	5'_upstream CNS (in alpha duplicate)
Flower_LCM81	0.0002096	0.0002096	0.0002096	0.0002096	CNS	CNS_010414	5'_upstream CNS (in alpha duplicate)
Flower_LCM83	0.0002096	0.0002096	4.19e-05	0	CNS	CNS_000189	Intronic CNS (in alpha duplicate)
Flower_LCM87	0.0002096	0.0002096	0.0002096	0.0002096	CNS	CNS_011014	5'_upstream CNS (in alpha duplicate)
Flower_LCM95	0.000419133	0.000838267	0.000419133	0.000838267	CNS	CNS_000778	5'_upstream CNS (in alpha duplicate)
Flower_LCM95	0.000419133	0.000838267	0.000838267	0.000419133	CNS	CNS_000780	5'_upstream CNS (in alpha duplicate)
Flower_LCM96	0.000419133	0.000838267	0.000279422	0	CNS	CNS_000778	5'_upstream CNS (in alpha duplicate)
Flower_LCM96	0.000419133	0.000838267	0.000419133	0.000838267	CNS	CNS_000780	5'_upstream CNS (in alpha duplicate)
Flower_LCM98	0.000419133	0.000838267	0.000139711	0	CNS	CNS_000778	5'_upstream CNS (in alpha duplicate)
Flower_LCM98	0.000419133	0.000838267	0.000167653	0	CNS	CNS_000780	5'_upstream CNS (in alpha duplicate)
Flower_LCM99	0.000419133	0.000838267	0.000167653	0	CNS	CNS_000778	5'_upstream CNS (in alpha duplicate)
Flower_LCM99	0.000419133	0.000838267	0.000209567	0	CNS	CNS_000780	5'_upstream CNS (in alpha duplicate)
Global_LCM1	0.0002096	0.0002096	1.61e-05	0	CNS	CNS_005381	5'_upstream CNS (in alpha duplicate)
Global_LCM10	0.000419133	0.000838267	5.59e-05	0	CNS	CNS_001871	5'_upstream CNS (in alpha duplicate)
Global_LCM10	0.000419133	0.000838267	5.24e-05	0	CNS	CNS_001873	5'_upstream CNS (in alpha duplicate)
Global_LCM104	0.000419133	0.000838267	0.000104783	0	CNS	CNS_010190	5'_upstream CNS (in alpha duplicate)
Global_LCM104	0.000419133	0.000838267	0.000119752	0	CNS	CNS_010192	3'_downstream CNS (in alpha duplicate)
Global_LCM107	0.000419133	0.000838267	5.24e-05	0	CNS	CNS_005765	3'_downstream CNS (in alpha duplicate)
Global_LCM107	0.000419133	0.000838267	5.59e-05	0	CNS	CNS_005767	3'_downstream CNS (in alpha duplicate)
Global_LCM109	0.000419133	0.000838267	0.000419133	0.000838267	CNS	CNS_005467	5'_upstream CNS (in alpha duplicate)
Global_LCM109	0.000419133	0.000838267	0.000838267	0.000419133	CNS	CNS_005469	5'_upstream CNS (in alpha duplicate)
Global_LCM110	0.000419133	0.000838267	8.38e-05	0	CNS	CNS_010190	5'_upstream CNS (in alpha duplicate)
Global_LCM110	0.000419133	0.000838267	9.31e-05	0	CNS	CNS_010192	3'_downstream CNS (in alpha duplicate)
Global_LCM111	0.000419133	0.000838267	7.62e-05	0	CNS	CNS_010190	5'_upstream CNS (in alpha duplicate)
Global_LCM111	0.000419133	0.000838267	8.38e-05	0	CNS	CNS_010192	3'_downstream CNS (in alpha duplicate)
Global_LCM114	0.000419133	0.000838267	0.000838267	0.000419133	CNS	CNS_002060	5'_upstream CNS (in alpha duplicate)
Global_LCM114	0.000419133	0.000838267	0.000419133	0.000838267	CNS	CNS_002062	5'_UTR CNS (in alpha duplicate)
Global_LCM115	0.000419133	0.000838267	0.000419133	0.000838267	CNS	CNS_009796	Intronic CNS (in alpha duplicate)
Global_LCM115	0.000419133	0.000838267	0.000279422	0	CNS	CNS_009798	Intronic CNS (in alpha duplicate)
Global_LCM12	0.000419133	0.000838267	8.38e-05	0	CNS	CNS_009069	3'_downstream CNS (in alpha duplicate)
Global_LCM12	0.000419133	0.000838267	9.31e-05	0	CNS	CNS_009259	Intronic CNS (in alpha duplicate)
Global_LCM121	0.000419133	0.000838267	8.38e-05	0	CNS	CNS_009068	5'_upstream CNS (in alpha duplicate)
Global_LCM121	0.000419133	0.000838267	7.62e-05	0	CNS	CNS_009069	3'_downstream CNS (in alpha duplicate)
Global_LCM124	0.000419133	0.000838267	4.19e-05	0	CNS	CNS_006431	5'_upstream CNS (in alpha duplicate)
Global_LCM124	0.000419133	0.000838267	4.41e-05	0	CNS	CNS_006592	5'_upstream CNS (in alpha duplicate)
Global_LCM136	0.000419133	0.000838267	6.45e-05	0	CNS	CNS_008974	5'_upstream CNS (in alpha duplicate)
Global_LCM136	0.000419133	0.000838267	5.99e-05	0	CNS	CNS_008976	5'_upstream CNS (in alpha duplicate)
Global_LCM14	0.0002096	0.0002096	6.99e-05	0	CNS	CNS_002204	Intronic CNS (in alpha duplicate)
Global_LCM142	0.0002096	0.0002096	2.33e-05	0	CNS	CNS_010835	Intronic CNS (in alpha duplicate)
Global_LCM145	0.0002096	0.0002096	1.5e-05	0	CNS	CNS_005381	5'_upstream CNS (in alpha duplicate)
Global_LCM148	0.0002096	0.0002096	2.1e-05	0	CNS	CNS_005567	5'_upstream CNS (in alpha duplicate)
Global_LCM156	0.0002096	0.0002096	1.61e-05	0	CNS	CNS_009068	5'_upstream CNS (in alpha duplicate)
Global_LCM16	0.000419133	0.000838267	0.000838267	0.000419133	CNS	CNS_003424	Intronic CNS (in alpha duplicate)
Global_LCM16	0.000419133	0.000838267	0.000419133	0.000838267	CNS	CNS_003426	5'_upstream CNS (in alpha duplicate)
Global_LCM180	0.000419133	0.000838267	0.000279422	0	CNS	CNS_004976	5'_upstream CNS (in alpha duplicate)
Global_LCM180	0.000419133	0.000838267	0.000419133	0.000838267	CNS	CNS_007486	5'_upstream CNS (in alpha duplicate)
Global_LCM185	0.000419133	0.000838267	9.31e-05	0	CNS	CNS_004011	5'_upstream CNS (in alpha duplicate)
Global_LCM185	0.000419133	0.000838267	8.38e-05	0	CNS	CNS_004012	5'_upstream CNS (in alpha duplicate)
Global_LCM186	0.000419133	0.000838267	9.31e-05	0	CNS	CNS_004011	5'_upstream CNS (in alpha duplicate)
Global_LCM186	0.000419133	0.000838267	8.38e-05	0	CNS	CNS_004012	5'_upstream CNS (in alpha duplicate)
Global_LCM189	0.0002096	0.0002096	2.99e-05	0	CNS	CNS_007316	5'_upstream CNS (in alpha duplicate)
Global_LCM191	0.0002096	0.0002096	2.62e-05	0	CNS	CNS_009284	5'_upstream CNS (in alpha duplicate)
Global_LCM192	0.0002096	0.0002096	3.49e-05	0	CNS	CNS_010970	5'_upstream CNS (in alpha duplicate)
Global_LCM208	0.0002096	0.0002096	0.0002096	0.0002096	CNS	CNS_008511	5'_upstream CNS (in alpha duplicate)
Global_LCM21	0.000419133	0.000838267	0.000104783	0	CNS	CNS_009792	5'_UTR CNS (in alpha duplicate)
Global_LCM21	0.000419133	0.000838267	0.000119752	0	CNS	CNS_009794	5'_upstream CNS (in alpha duplicate)
Global_LCM217	0.000419133	0.000838267	4.19e-05	0	CNS	CNS_009068	5'_upstream CNS (in alpha duplicate)
Global_LCM217	0.000419133	0.000838267	4.41e-05	0	CNS	CNS_009259	Intronic CNS (in alpha duplicate)
Global_LCM22	0.000419133	0.000838267	5.99e-05	0	CNS	CNS_009792	5'_UTR CNS (in alpha duplicate)
Global_LCM22	0.000419133	0.000838267	6.45e-05	0	CNS	CNS_009794	5'_upstream CNS (in alpha duplicate)
Global_LCM239	0.0002096	0.0002096	5.24e-05	0	CNS	CNS_001884	5'_UTR CNS (in alpha duplicate)
Global_LCM24	0.000419133	0.000838267	0.000209567	0	CNS	CNS_003394	3'_downstream CNS (in alpha duplicate)
Global_LCM24	0.000419133	0.000838267	0.000279422	0	CNS	CNS_003396	3'_downstream CNS (in alpha duplicate)
Global_LCM240	0.000419133	0.000838267	0.000838267	0.000419133	CNS	CNS_008186	5'_upstream CNS (in alpha duplicate)
Global_LCM240	0.000419133	0.000838267	0.000419133	0.000838267	CNS	CNS_008187	5'_upstream CNS (in alpha duplicate)
Global_LCM247	0.0002096	0.0002096	1.05e-05	0	CNS	CNS_009259	Intronic CNS (in alpha duplicate)
Global_LCM248	0.0002096	0.0002096	1.4e-05	0	CNS	CNS_007777	5'_UTR CNS (in alpha duplicate)
Global_LCM25	0.0002096	0.0002096	2.99e-05	0	CNS	CNS_008322	5'_upstream CNS (in alpha duplicate)
Global_LCM250	0.000419133	0.000838267	0.000167653	0	CNS	CNS_005765	3'_downstream CNS (in alpha duplicate)
Global_LCM250	0.000419133	0.000838267	0.000209567	0	CNS	CNS_005767	3'_downstream CNS (in alpha duplicate)
Global_LCM254	0.000419133	0.000838267	0.000119752	0	CNS	CNS_006790	Intronic CNS (in alpha duplicate)
Global_LCM254	0.000419133	0.000838267	0.000139711	0	CNS	CNS_009259	Intronic CNS (in alpha duplicate)
Global_LCM259	0.000419133	0.000838267	2.89e-05	0	CNS	CNS_007776	5'_UTR CNS (in alpha duplicate)
Global_LCM259	0.000419133	0.000838267	2.79e-05	0	CNS	CNS_007777	5'_UTR CNS (in alpha duplicate)
Global_LCM26	0.0002096	0.0002096	2.99e-05	0	CNS	CNS_010838	5'_upstream CNS (in alpha duplicate)
Global_LCM262	0.0002096	0.0002096	8.06e-06	0	CNS	CNS_009283	5'_upstream CNS (in alpha duplicate)
Global_LCM268	0.000419133	0.000838267	0.000838267	0.000419133	CNS	CNS_002389	5'_upstream CNS (in alpha duplicate)
Global_LCM268	0.000419133	0.000838267	0.000419133	0.000838267	CNS	CNS_003523	5'_upstream CNS (in alpha duplicate)
Global_LCM272	0.0002096	0.0002096	0.0002096	0.0002096	CNS	CNS_002389	5'_upstream CNS (in alpha duplicate)
Global_LCM28	0.000419133	0.000838267	0.000279422	0	CNS	CNS_009012	5'_UTR CNS (in alpha duplicate)
Global_LCM28	0.000419133	0.000838267	0.000419133	0.000838267	CNS	CNS_009014	5'_upstream CNS (in alpha duplicate)
Global_LCM281	0.0002096	0.0002096	2.1e-05	0	CNS	CNS_003688	5'_upstream CNS (in alpha duplicate)
Global_LCM283	0.000419133	0.000838267	0.000119752	0	CNS	CNS_006431	5'_upstream CNS (in alpha duplicate)
Global_LCM283	0.000419133	0.000838267	0.000104783	0	CNS	CNS_006790	Intronic CNS (in alpha duplicate)
Global_LCM284	0.000419133	0.000838267	3.81e-05	0	CNS	CNS_003469	5'_upstream CNS (in alpha duplicate)
Global_LCM284	0.000419133	0.000838267	3.64e-05	0	CNS	CNS_003470	5'_upstream CNS (in alpha duplicate)
Global_LCM286	0.0002096	0.0002096	2.1e-05	0	CNS	CNS_009259	Intronic CNS (in alpha duplicate)
Global_LCM289	0.0002096	0.0002096	6.99e-05	0	CNS	CNS_001885	5'_UTR CNS (in alpha duplicate)
Global_LCM294	0.0002096	0.0002096	0.0002096	0.0002096	CNS	CNS_008941	5'_upstream CNS (in alpha duplicate)
Global_LCM296	0.0002096	0.0002096	1.91e-05	0	CNS	CNS_003455	3'_downstream CNS (in alpha duplicate)
Global_LCM298	0.000419133	0.000838267	4.19e-05	0	CNS	CNS_009068	5'_upstream CNS (in alpha duplicate)
Global_LCM298	0.000419133	0.000838267	4.41e-05	0	CNS	CNS_009259	Intronic CNS (in alpha duplicate)
Global_LCM3	0.000419133	0.000838267	5.99e-05	0	CNS	CNS_006697	5'_upstream CNS (in alpha duplicate)
Global_LCM3	0.000419133	0.000838267	5.59e-05	0	CNS	CNS_006699	5'_upstream CNS (in alpha duplicate)
Global_LCM30	0.000419133	0.000838267	0.000209567	0	CNS	CNS_003362	Intronic CNS (in alpha duplicate)
Global_LCM30	0.000419133	0.000838267	0.000167653	0	CNS	CNS_003364	5'_upstream CNS (in alpha duplicate)
Global_LCM302	0.0002096	0.0002096	0.0002096	0.0002096	CNS	CNS_004041	Intronic CNS (in alpha duplicate)
Global_LCM323	0.0002096	0.0002096	0.0002096	0.0002096	CNS	CNS_003933	5'_upstream CNS (in alpha duplicate)
Global_LCM325	0.0002096	0.0002096	0.0002096	0.0002096	CNS	CNS_003933	5'_upstream CNS (in alpha duplicate)
Global_LCM332	0.000419133	0.000838267	5.59e-05	0	CNS	CNS_010258	Intronic CNS (in alpha duplicate)
Global_LCM332	0.000419133	0.000838267	5.99e-05	0	CNS	CNS_010260	3'_downstream CNS (in alpha duplicate)
Global_LCM344	0.0002096	0.0002096	1.61e-05	0	CNS	CNS_000803	5'_upstream CNS (in alpha duplicate)
Global_LCM355	0.0002096	0.0002096	1.5e-05	0	CNS	CNS_006790	Intronic CNS (in alpha duplicate)
Global_LCM356	0.0002096	0.0002096	5.24e-05	0	CNS	CNS_004041	Intronic CNS (in alpha duplicate)
Global_LCM362	0.0002096	0.0002096	5.24e-05	0	CNS	CNS_004041	Intronic CNS (in alpha duplicate)
Global_LCM369	0.0002096	0.0002096	2.99e-05	0	CNS	CNS_005046	3'_downstream CNS (in alpha duplicate)
Global_LCM372	0.000419133	0.000838267	5.99e-05	0	CNS	CNS_000640	Intronic CNS (in alpha duplicate)
Global_LCM372	0.000419133	0.000838267	6.45e-05	0	CNS	CNS_003455	3'_downstream CNS (in alpha duplicate)
Global_LCM374	0.000419133	0.000838267	6.99e-05	0	CNS	CNS_008974	5'_upstream CNS (in alpha duplicate)
Global_LCM374	0.000419133	0.000838267	6.45e-05	0	CNS	CNS_008976	5'_upstream CNS (in alpha duplicate)
Global_LCM377	0.000419133	0.000838267	9.31e-05	0	CNS	CNS_008974	5'_upstream CNS (in alpha duplicate)
Global_LCM377	0.000419133	0.000838267	8.38e-05	0	CNS	CNS_008976	5'_upstream CNS (in alpha duplicate)
Global_LCM379	0.000419133	0.000838267	4.93e-05	0	CNS	CNS_008974	5'_upstream CNS (in alpha duplicate)
Global_LCM379	0.000419133	0.000838267	4.66e-05	0	CNS	CNS_008976	5'_upstream CNS (in alpha duplicate)
Global_LCM381	0.000419133	0.000838267	9.31e-05	0	CNS	CNS_008974	5'_upstream CNS (in alpha duplicate)
Global_LCM381	0.000419133	0.000838267	8.38e-05	0	CNS	CNS_008976	5'_upstream CNS (in alpha duplicate)
Global_LCM386	0.000419133	0.000838267	0.000104783	0	CNS	CNS_008688	5'_upstream CNS (in alpha duplicate)
Global_LCM386	0.000419133	0.000838267	9.31e-05	0	CNS	CNS_008690	5'_upstream CNS (in alpha duplicate)
Global_LCM388	0.0002096	0.0002096	1.61e-05	0	CNS	CNS_001845	Intronic CNS (in alpha duplicate)
Global_LCM389	0.000419133	0.000838267	8.38e-05	0	CNS	CNS_004041	Intronic CNS (in alpha duplicate)
Global_LCM389	0.000419133	0.000838267	7.62e-05	0	CNS	CNS_009153	5'_UTR CNS (in alpha duplicate)
Global_LCM395	0.000419133	0.000838267	5.24e-05	0	CNS	CNS_003688	5'_upstream CNS (in alpha duplicate)
Global_LCM395	0.000419133	0.000838267	4.93e-05	0	CNS	CNS_006431	5'_upstream CNS (in alpha duplicate)
Global_LCM396	0.000419133	0.000838267	4.93e-05	0	CNS	CNS_009068	5'_upstream CNS (in alpha duplicate)
Global_LCM396	0.000419133	0.000838267	5.24e-05	0	CNS	CNS_009259	Intronic CNS (in alpha duplicate)
Global_LCM398	0.0002096	0.0002096	7.49e-06	0	CNS	CNS_009259	Intronic CNS (in alpha duplicate)
Global_LCM400	0.000419133	0.000838267	4.93e-05	0	CNS	CNS_004041	Intronic CNS (in alpha duplicate)
Global_LCM400	0.000419133	0.000838267	4.66e-05	0	CNS	CNS_007777	5'_UTR CNS (in alpha duplicate)
Global_LCM401	0.0002096	0.0002096	1.1e-05	0	CNS	CNS_004041	Intronic CNS (in alpha duplicate)
Global_LCM402	0.000419133	0.000838267	3.99e-05	0	CNS	CNS_004041	Intronic CNS (in alpha duplicate)
Global_LCM402	0.000419133	0.000838267	3.81e-05	0	CNS	CNS_007777	5'_UTR CNS (in alpha duplicate)
Global_LCM405	0.0002096	0.0002096	2.1e-05	0	CNS	CNS_009259	Intronic CNS (in alpha duplicate)
Global_LCM415	0.000419133	0.000838267	4.93e-05	0	CNS	CNS_003691	5'_upstream CNS (in alpha duplicate)
Global_LCM415	0.000419133	0.000838267	5.24e-05	0	CNS	CNS_004041	Intronic CNS (in alpha duplicate)
Global_LCM416	0.000419133	0.000838267	0.000838267	0.000419133	CNS	CNS_009156	3'_downstream CNS (in alpha duplicate)
Global_LCM416	0.000419133	0.000838267	0.000419133	0.000838267	CNS	CNS_009158	5'_upstream CNS (in alpha duplicate)
Global_LCM417	0.000419133	0.000838267	0.000139711	0	CNS	CNS_007651	5'_upstream CNS (in alpha duplicate)
Global_LCM417	0.000419133	0.000838267	0.000119752	0	CNS	CNS_007653	5'_upstream CNS (in alpha duplicate)
Global_LCM419	0.0002096	0.0002096	2.62e-05	0	CNS	CNS_008660	5'_UTR CNS (in alpha duplicate)
Global_LCM422	0.0002096	0.0002096	1.91e-05	0	CNS	CNS_007777	5'_UTR CNS (in alpha duplicate)
Global_LCM431	0.000419133	0.000838267	0.000838267	0.000419133	CNS	CNS_008974	5'_upstream CNS (in alpha duplicate)
Global_LCM431	0.000419133	0.000838267	0.000419133	0.000838267	CNS	CNS_008976	5'_upstream CNS (in alpha duplicate)
Global_LCM432	0.0002096	0.0002096	2.99e-05	0	CNS	CNS_007777	5'_UTR CNS (in alpha duplicate)
Global_LCM436	0.0002096	0.0002096	1.05e-05	0	CNS	CNS_009283	5'_upstream CNS (in alpha duplicate)
Global_LCM439	0.0002096	0.0002096	1.91e-05	0	CNS	CNS_003455	3'_downstream CNS (in alpha duplicate)
Global_LCM440	0.0002096	0.0002096	2.33e-05	0	CNS	CNS_006790	Intronic CNS (in alpha duplicate)
Global_LCM442	0.000419133	0.000838267	3.81e-05	0	CNS	CNS_009283	5'_upstream CNS (in alpha duplicate)
Global_LCM442	0.000419133	0.000838267	3.64e-05	0	CNS	CNS_010951	3'_downstream CNS (in alpha duplicate)
Global_LCM443	0.000419133	0.000838267	3.49e-05	0	CNS	CNS_001845	Intronic CNS (in alpha duplicate)
Global_LCM443	0.000419133	0.000838267	3.64e-05	0	CNS	CNS_009283	5'_upstream CNS (in alpha duplicate)
Global_LCM448	0.0002096	0.0002096	6.99e-05	0	CNS	CNS_003691	5'_upstream CNS (in alpha duplicate)
Global_LCM449	0.000419133	0.000838267	0.000167653	0	CNS	CNS_003691	5'_upstream CNS (in alpha duplicate)
Global_LCM449	0.000419133	0.000838267	0.000139711	0	CNS	CNS_009153	5'_UTR CNS (in alpha duplicate)
Global_LCM450	0.0002096	0.0002096	5.24e-05	0	CNS	CNS_001309	5'_upstream CNS (in alpha duplicate)
Global_LCM452	0.000419133	0.000838267	3.64e-05	0	CNS	CNS_009068	5'_upstream CNS (in alpha duplicate)
Global_LCM452	0.000419133	0.000838267	3.81e-05	0	CNS	CNS_009259	Intronic CNS (in alpha duplicate)
Global_LCM454	0.000419133	0.000838267	2.79e-05	0	CNS	CNS_009068	5'_upstream CNS (in alpha duplicate)
Global_LCM454	0.000419133	0.000838267	2.89e-05	0	CNS	CNS_009259	Intronic CNS (in alpha duplicate)
Global_LCM456	0.000419133	0.000838267	2.47e-05	0	CNS	CNS_009068	5'_upstream CNS (in alpha duplicate)
Global_LCM456	0.000419133	0.000838267	2.54e-05	0	CNS	CNS_009259	Intronic CNS (in alpha duplicate)
Global_LCM464	0.0002096	0.0002096	1.16e-05	0	CNS	CNS_009259	Intronic CNS (in alpha duplicate)
Global_LCM465	0.0002096	0.0002096	0.0001048	0	CNS	CNS_009153	5'_UTR CNS (in alpha duplicate)
Global_LCM468	0.0002096	0.0002096	4.19e-05	0	CNS	CNS_009153	5'_UTR CNS (in alpha duplicate)
Global_LCM470	0.000419133	0.000838267	6.45e-05	0	CNS	CNS_001885	5'_UTR CNS (in alpha duplicate)
Global_LCM470	0.000419133	0.000838267	6.99e-05	0	CNS	CNS_009153	5'_UTR CNS (in alpha duplicate)
Global_LCM472	0.0002096	0.0002096	5.24e-05	0	CNS	CNS_009153	5'_UTR CNS (in alpha duplicate)
Global_LCM473	0.000419133	0.000838267	2.99e-05	0	CNS	CNS_007776	5'_UTR CNS (in alpha duplicate)
Global_LCM473	0.000419133	0.000838267	2.89e-05	0	CNS	CNS_007777	5'_UTR CNS (in alpha duplicate)
Global_LCM477	0.000419133	0.000838267	0.000279422	0	CNS	CNS_004041	Intronic CNS (in alpha duplicate)
Global_LCM477	0.000419133	0.000838267	0.000209567	0	CNS	CNS_009153	5'_UTR CNS (in alpha duplicate)
Global_LCM486	0.000419133	0.000838267	0.000119752	0	CNS	CNS_004976	5'_upstream CNS (in alpha duplicate)
Global_LCM486	0.000419133	0.000838267	0.000104783	0	CNS	CNS_007487	5'_upstream CNS (in alpha duplicate)
Global_LCM490	0.000419133	0.000838267	0.000104783	0	CNS	CNS_004976	5'_upstream CNS (in alpha duplicate)
Global_LCM490	0.000419133	0.000838267	9.31e-05	0	CNS	CNS_007487	5'_upstream CNS (in alpha duplicate)
Global_LCM491	0.000419133	0.000838267	0.000139711	0	CNS	CNS_004976	5'_upstream CNS (in alpha duplicate)
Global_LCM491	0.000419133	0.000838267	0.000119752	0	CNS	CNS_007487	5'_upstream CNS (in alpha duplicate)
Global_LCM494	0.0002096	0.0002096	1.91e-05	0	CNS	CNS_004685	Intronic CNS (in alpha duplicate)
Global_LCM495	0.0002096	0.0002096	2.62e-05	0	CNS	CNS_003470	5'_upstream CNS (in alpha duplicate)
Global_LCM497	0.0002096	0.0002096	2.99e-05	0	CNS	CNS_009068	5'_upstream CNS (in alpha duplicate)
Global_LCM503	0.0002096	0.0002096	6.99e-05	0	CNS	CNS_004041	Intronic CNS (in alpha duplicate)
Global_LCM504	0.0002096	0.0002096	2.33e-05	0	CNS	CNS_000640	Intronic CNS (in alpha duplicate)
Global_LCM505	0.000419133	0.000838267	8.38e-05	0	CNS	CNS_005333	5'_UTR CNS (in alpha duplicate)
Global_LCM505	0.000419133	0.000838267	9.31e-05	0	CNS	CNS_005335	5'_upstream CNS (in alpha duplicate)
Global_LCM507	0.000419133	0.000838267	5.99e-05	0	CNS	CNS_003470	5'_upstream CNS (in alpha duplicate)
Global_LCM507	0.000419133	0.000838267	6.45e-05	0	CNS	CNS_010950	3'_downstream CNS (in alpha duplicate)
Global_LCM509	0.0002096	0.0002096	1.75e-05	0	CNS	CNS_007776	5'_UTR CNS (in alpha duplicate)
Global_LCM517	0.000419133	0.000838267	0.000419133	0.000838267	CNS	CNS_003691	5'_upstream CNS (in alpha duplicate)
Global_LCM517	0.000419133	0.000838267	0.000838267	0.000419133	CNS	CNS_004041	Intronic CNS (in alpha duplicate)
Global_LCM518	0.0002096	0.0002096	5.24e-05	0	CNS	CNS_003691	5'_upstream CNS (in alpha duplicate)
Global_LCM522	0.000419133	0.000838267	2.27e-05	0	CNS	CNS_003691	5'_upstream CNS (in alpha duplicate)
Global_LCM522	0.000419133	0.000838267	2.33e-05	0	CNS	CNS_004041	Intronic CNS (in alpha duplicate)
Global_LCM523	0.000419133	0.000838267	8.38e-05	0	CNS	CNS_003691	5'_upstream CNS (in alpha duplicate)
Global_LCM523	0.000419133	0.000838267	9.31e-05	0	CNS	CNS_004041	Intronic CNS (in alpha duplicate)
Global_LCM534	0.0002096	0.0002096	3.49e-05	0	CNS	CNS_006790	Intronic CNS (in alpha duplicate)
Global_LCM539	0.000419133	0.000838267	8.38e-05	0	CNS	CNS_004041	Intronic CNS (in alpha duplicate)
Global_LCM539	0.000419133	0.000838267	7.62e-05	0	CNS	CNS_008655	Intronic CNS (in alpha duplicate)
Global_LCM545	0.0002096	0.0002096	5.24e-05	0	CNS	CNS_006790	Intronic CNS (in alpha duplicate)
Global_LCM548	0.000419133	0.000838267	0.000838267	0.000419133	CNS	CNS_008186	5'_upstream CNS (in alpha duplicate)
Global_LCM548	0.000419133	0.000838267	0.000419133	0.000838267	CNS	CNS_008187	5'_upstream CNS (in alpha duplicate)
Global_LCM55	0.0002096	0.0002096	0.0001048	0	CNS	CNS_008511	5'_upstream CNS (in alpha duplicate)
Global_LCM550	0.0002096	0.0002096	2.33e-05	0	CNS	CNS_010836	Intronic CNS (in alpha duplicate)
Global_LCM555	0.0002096	0.0002096	1.4e-05	0	CNS	CNS_010835	Intronic CNS (in alpha duplicate)
Global_LCM567	0.0002096	0.0002096	0.0002096	0.0002096	CNS	CNS_011357	5'_upstream CNS (in alpha duplicate)
Global_LCM588	0.0002096	0.0002096	1.91e-05	0	CNS	CNS_003688	5'_upstream CNS (in alpha duplicate)
Global_LCM590	0.0002096	0.0002096	3.49e-05	0	CNS	CNS_009283	5'_upstream CNS (in alpha duplicate)
Global_LCM592	0.000419133	0.000838267	5.59e-05	0	CNS	CNS_004041	Intronic CNS (in alpha duplicate)
Global_LCM592	0.000419133	0.000838267	5.24e-05	0	CNS	CNS_007777	5'_UTR CNS (in alpha duplicate)
Global_LCM602	0.000419133	0.000838267	6.99e-05	0	CNS	CNS_003455	3'_downstream CNS (in alpha duplicate)
Global_LCM602	0.000419133	0.000838267	7.62e-05	0	CNS	CNS_004417	5'_upstream CNS (in alpha duplicate)
Global_LCM603	0.0002096	0.0002096	1.75e-05	0	CNS	CNS_003455	3'_downstream CNS (in alpha duplicate)
Global_LCM609	0.0002096	0.0002096	8.38e-06	0	CNS	CNS_006790	Intronic CNS (in alpha duplicate)
Global_LCM616	0.000419133	0.000838267	0.000119752	0	CNS	CNS_007238	5'_upstream CNS (in alpha duplicate)
Global_LCM616	0.000419133	0.000838267	0.000104783	0	CNS	CNS_007498	5'_upstream CNS (in alpha duplicate)
Global_LCM617	0.000419133	0.000838267	0.000104783	0	CNS	CNS_005633	5'_upstream CNS (in alpha duplicate)
Global_LCM617	0.000419133	0.000838267	0.000119752	0	CNS	CNS_007238	5'_upstream CNS (in alpha duplicate)
Global_LCM619	0.0002096	0.0002096	5.24e-05	0	CNS	CNS_007238	5'_upstream CNS (in alpha duplicate)
Global_LCM620	0.0002096	0.0002096	4.19e-05	0	CNS	CNS_007238	5'_upstream CNS (in alpha duplicate)
Global_LCM621	0.0002096	0.0002096	5.24e-05	0	CNS	CNS_007238	5'_upstream CNS (in alpha duplicate)
Global_LCM629	0.000419133	0.000838267	5.99e-05	0	CNS	CNS_006790	Intronic CNS (in alpha duplicate)
Global_LCM629	0.000419133	0.000838267	6.45e-05	0	CNS	CNS_009259	Intronic CNS (in alpha duplicate)
Global_LCM631	0.000419133	0.000838267	8.38e-05	0	CNS	CNS_003691	5'_upstream CNS (in alpha duplicate)
Global_LCM631	0.000419133	0.000838267	9.31e-05	0	CNS	CNS_004041	Intronic CNS (in alpha duplicate)
Global_LCM633	0.000419133	0.000838267	0.000167653	0	CNS	CNS_003691	5'_upstream CNS (in alpha duplicate)
Global_LCM633	0.000419133	0.000838267	0.000139711	0	CNS	CNS_009153	5'_UTR CNS (in alpha duplicate)
Global_LCM639	0.000419133	0.000838267	6.99e-05	0	CNS	CNS_003691	5'_upstream CNS (in alpha duplicate)
Global_LCM639	0.000419133	0.000838267	7.62e-05	0	CNS	CNS_004041	Intronic CNS (in alpha duplicate)
Global_LCM651	0.000419133	0.000838267	0.000838267	0.000419133	CNS	CNS_003699	5'_upstream CNS (in alpha duplicate)
Global_LCM651	0.000419133	0.000838267	0.000419133	0.000838267	CNS	CNS_003701	5'_upstream CNS (in alpha duplicate)
Global_LCM654	0.000419133	0.000838267	2.62e-05	0	CNS	CNS_007776	5'_UTR CNS (in alpha duplicate)
Global_LCM654	0.000419133	0.000838267	2.54e-05	0	CNS	CNS_007777	5'_UTR CNS (in alpha duplicate)
Global_LCM656	0.0002096	0.0002096	1.31e-05	0	CNS	CNS_007777	5'_UTR CNS (in alpha duplicate)
Global_LCM665	0.0002096	0.0002096	2.33e-05	0	CNS	CNS_006790	Intronic CNS (in alpha duplicate)
Global_LCM667	0.000419133	0.000838267	5.99e-05	0	CNS	CNS_001845	Intronic CNS (in alpha duplicate)
Global_LCM667	0.000419133	0.000838267	6.45e-05	0	CNS	CNS_004685	Intronic CNS (in alpha duplicate)
Global_LCM68	0.000419133	0.000838267	6.45e-05	0	CNS	CNS_006431	5'_upstream CNS (in alpha duplicate)
Global_LCM68	0.000419133	0.000838267	5.99e-05	0	CNS	CNS_006790	Intronic CNS (in alpha duplicate)
Global_LCM69	0.0002096	0.0002096	3.49e-05	0	CNS	CNS_007776	5'_UTR CNS (in alpha duplicate)
Global_LCM693	0.0002096	0.0002096	1.91e-05	0	CNS	CNS_003455	3'_downstream CNS (in alpha duplicate)
Global_LCM7	0.000419133	0.000838267	0.000279422	0	CNS	CNS_003424	Intronic CNS (in alpha duplicate)
Global_LCM7	0.000419133	0.000838267	0.000209567	0	CNS	CNS_003426	5'_upstream CNS (in alpha duplicate)
Global_LCM703	0.000419133	0.000838267	7.62e-05	0	CNS	CNS_000640	Intronic CNS (in alpha duplicate)
Global_LCM703	0.000419133	0.000838267	8.38e-05	0	CNS	CNS_004685	Intronic CNS (in alpha duplicate)
Global_LCM706	0.0002096	0.0002096	1.75e-05	0	CNS	CNS_004685	Intronic CNS (in alpha duplicate)
Global_LCM710	0.000419133	0.000838267	0.000167653	0	CNS	CNS_003691	5'_upstream CNS (in alpha duplicate)
Global_LCM710	0.000419133	0.000838267	0.000209567	0	CNS	CNS_004041	Intronic CNS (in alpha duplicate)
Global_LCM713	0.000419133	0.000838267	3.49e-05	0	CNS	CNS_007776	5'_UTR CNS (in alpha duplicate)
Global_LCM713	0.000419133	0.000838267	3.35e-05	0	CNS	CNS_007777	5'_UTR CNS (in alpha duplicate)
Global_LCM714	0.000419133	0.000838267	3.22e-05	0	CNS	CNS_007776	5'_UTR CNS (in alpha duplicate)
Global_LCM714	0.000419133	0.000838267	3.1e-05	0	CNS	CNS_007777	5'_UTR CNS (in alpha duplicate)
Global_LCM717	0.000419133	0.000838267	0.000279422	0	CNS	CNS_001684	5'_upstream CNS (in alpha duplicate)
Global_LCM717	0.000419133	0.000838267	0.000209567	0	CNS	CNS_001686	Intronic CNS (in alpha duplicate)
Global_LCM718	0.000419133	0.000838267	0.000838267	0.000419133	CNS	CNS_001684	5'_upstream CNS (in alpha duplicate)
Global_LCM718	0.000419133	0.000838267	0.000419133	0.000838267	CNS	CNS_001686	Intronic CNS (in alpha duplicate)
Global_LCM720	0.000419133	0.000838267	0.000279422	0	CNS	CNS_001684	5'_upstream CNS (in alpha duplicate)
Global_LCM720	0.000419133	0.000838267	0.000209567	0	CNS	CNS_001686	Intronic CNS (in alpha duplicate)
Global_LCM722	0.000419133	0.000838267	2.7e-05	0	CNS	CNS_006790	Intronic CNS (in alpha duplicate)
Global_LCM722	0.000419133	0.000838267	2.79e-05	0	CNS	CNS_009259	Intronic CNS (in alpha duplicate)
Global_LCM724	0.000419133	0.000838267	3.99e-05	0	CNS	CNS_007776	5'_UTR CNS (in alpha duplicate)
Global_LCM724	0.000419133	0.000838267	3.81e-05	0	CNS	CNS_007777	5'_UTR CNS (in alpha duplicate)
Global_LCM725	0.000419133	0.000838267	4.19e-05	0	CNS	CNS_009068	5'_upstream CNS (in alpha duplicate)
Global_LCM725	0.000419133	0.000838267	4.41e-05	0	CNS	CNS_009259	Intronic CNS (in alpha duplicate)
Global_LCM727	0.0002096	0.0002096	2.99e-05	0	CNS	CNS_004269	5'_UTR CNS (in alpha duplicate)
Global_LCM728	0.0002096	0.0002096	6.99e-05	0	CNS	CNS_006183	3'_downstream CNS (in alpha duplicate)
Global_LCM730	0.0002096	0.0002096	0.0001048	0	CNS	CNS_004269	5'_UTR CNS (in alpha duplicate)
Global_LCM751	0.0002096	0.0002096	3.49e-05	0	CNS	CNS_003691	5'_upstream CNS (in alpha duplicate)
Global_LCM752	0.0002096	0.0002096	6.35e-06	0	CNS	CNS_007777	5'_UTR CNS (in alpha duplicate)
Global_LCM754	0.0002096	0.0002096	6.16e-06	0	CNS	CNS_009259	Intronic CNS (in alpha duplicate)
Global_LCM755	0.0002096	0.0002096	8.38e-06	0	CNS	CNS_007777	5'_UTR CNS (in alpha duplicate)
Global_LCM763	0.000419133	0.000838267	3.22e-05	0	CNS	CNS_009068	5'_upstream CNS (in alpha duplicate)
Global_LCM763	0.000419133	0.000838267	3.35e-05	0	CNS	CNS_009259	Intronic CNS (in alpha duplicate)
Global_LCM765	0.000419133	0.000838267	2.89e-05	0	CNS	CNS_004041	Intronic CNS (in alpha duplicate)
Global_LCM765	0.000419133	0.000838267	2.79e-05	0	CNS	CNS_007777	5'_UTR CNS (in alpha duplicate)
Global_LCM769	0.000419133	0.000838267	0.000167653	0	CNS	CNS_007651	5'_upstream CNS (in alpha duplicate)
Global_LCM769	0.000419133	0.000838267	0.000139711	0	CNS	CNS_007653	5'_upstream CNS (in alpha duplicate)
Global_LCM770	0.0002096	0.0002096	0.0001048	0	CNS	CNS_001961	5'_upstream CNS (in alpha duplicate)
Global_LCM771	0.000419133	0.000838267	0.000419133	0.000838267	CNS	CNS_007651	5'_upstream CNS (in alpha duplicate)
Global_LCM771	0.000419133	0.000838267	0.000279422	0	CNS	CNS_007653	5'_upstream CNS (in alpha duplicate)
Global_LCM772	0.0002096	0.0002096	0.0001048	0	CNS	CNS_006790	Intronic CNS (in alpha duplicate)
Global_LCM773	0.000419133	0.000838267	2.99e-05	0	CNS	CNS_006431	5'_upstream CNS (in alpha duplicate)
Global_LCM773	0.000419133	0.000838267	2.89e-05	0	CNS	CNS_006790	Intronic CNS (in alpha duplicate)
Global_LCM790	0.0002096	0.0002096	1.5e-05	0	CNS	CNS_009068	5'_upstream CNS (in alpha duplicate)
Global_LCM793	0.0002096	0.0002096	2.1e-05	0	CNS	CNS_006790	Intronic CNS (in alpha duplicate)
Global_LCM794	0.000419133	0.000838267	5.24e-05	0	CNS	CNS_006790	Intronic CNS (in alpha duplicate)
Global_LCM794	0.000419133	0.000838267	5.59e-05	0	CNS	CNS_009068	5'_upstream CNS (in alpha duplicate)
Global_LCM799	0.0002096	0.0002096	5.24e-05	0	CNS	CNS_006591	5'_upstream CNS (in alpha duplicate)
Global_LCM80	0.0002096	0.0002096	0.0002096	0.0002096	CNS	CNS_002389	5'_upstream CNS (in alpha duplicate)
Global_LCM802	0.000419133	0.000838267	3.64e-05	0	CNS	CNS_006790	Intronic CNS (in alpha duplicate)
Global_LCM802	0.000419133	0.000838267	3.81e-05	0	CNS	CNS_009259	Intronic CNS (in alpha duplicate)
Global_LCM803	0.0002096	0.0002096	2.62e-05	0	CNS	CNS_006790	Intronic CNS (in alpha duplicate)
Global_LCM82	0.000419133	0.000838267	7.62e-05	0	CNS	CNS_001453	5'_UTR CNS (in alpha duplicate)
Global_LCM82	0.000419133	0.000838267	8.38e-05	0	CNS	CNS_009259	Intronic CNS (in alpha duplicate)
Global_LCM87	0.000419133	0.000838267	0.000104783	0	CNS	CNS_005765	3'_downstream CNS (in alpha duplicate)
Global_LCM87	0.000419133	0.000838267	0.000119752	0	CNS	CNS_005767	3'_downstream CNS (in alpha duplicate)
Global_LCM91	0.000419133	0.000838267	0.000119752	0	CNS	CNS_009793	5'_upstream CNS (in alpha duplicate)
Global_LCM91	0.000419133	0.000838267	0.000139711	0	CNS	CNS_009795	5'_upstream CNS (in alpha duplicate)
Global_LCM95	0.000419133	0.000838267	0.000167653	0	CNS	CNS_008217	3'_downstream CNS (in alpha duplicate)
Global_LCM95	0.000419133	0.000838267	0.000209567	0	CNS	CNS_008219	3'_downstream CNS (in alpha duplicate)
Global_LCM97	0.0002096	0.0002096	0.0002096	0.0002096	CNS	CNS_004681	5'_upstream CNS (in alpha duplicate)
Global_LCM98	0.0002096	0.0002096	0.0002096	0.0002096	CNS	CNS_008511	5'_upstream CNS (in alpha duplicate)
Global_LCM99	0.0002096	0.0002096	1.75e-05	0	CNS	CNS_006790	Intronic CNS (in alpha duplicate)
Leaf_LCM100	0.000419133	0.000838267	0.000104783	0	CNS	CNS_001845	Intronic CNS (in alpha duplicate)
Leaf_LCM100	0.000419133	0.000838267	9.31e-05	0	CNS	CNS_004561	5'_upstream CNS (in alpha duplicate)
Leaf_LCM101	0.0002096	0.0002096	1.75e-05	0	CNS	CNS_004561	5'_upstream CNS (in alpha duplicate)
Leaf_LCM102	0.000419133	0.000838267	5.24e-05	0	CNS	CNS_003469	5'_upstream CNS (in alpha duplicate)
Leaf_LCM102	0.000419133	0.000838267	4.93e-05	0	CNS	CNS_003470	5'_upstream CNS (in alpha duplicate)
Leaf_LCM103	0.0002096	0.0002096	3.49e-05	0	CNS	CNS_004685	Intronic CNS (in alpha duplicate)
Leaf_LCM104	0.0002096	0.0002096	1.61e-05	0	CNS	CNS_001845	Intronic CNS (in alpha duplicate)
Leaf_LCM105	0.000419133	0.000838267	0.000119752	0	CNS	CNS_000894	3'_downstream CNS (in alpha duplicate)
Leaf_LCM105	0.000419133	0.000838267	0.000139711	0	CNS	CNS_000896	3'_downstream CNS (in alpha duplicate)
Leaf_LCM107	0.000419133	0.000838267	0.000838267	0.000419133	CNS	CNS_003691	5'_upstream CNS (in alpha duplicate)
Leaf_LCM107	0.000419133	0.000838267	0.000419133	0.000838267	CNS	CNS_007777	5'_UTR CNS (in alpha duplicate)
Leaf_LCM109	0.000419133	0.000838267	0.000119752	0	CNS	CNS_000558	5'_UTR CNS (in alpha duplicate)
Leaf_LCM109	0.000419133	0.000838267	0.000104783	0	CNS	CNS_000560	5'_upstream CNS (in alpha duplicate)
Leaf_LCM110	0.0002096	0.0002096	2.33e-05	0	CNS	CNS_008659	5'_UTR CNS (in alpha duplicate)
Leaf_LCM113	0.000419133	0.000838267	5.59e-05	0	CNS	CNS_000640	Intronic CNS (in alpha duplicate)
Leaf_LCM113	0.000419133	0.000838267	5.24e-05	0	CNS	CNS_003470	5'_upstream CNS (in alpha duplicate)
Leaf_LCM116	0.0002096	0.0002096	1.61e-05	0	CNS	CNS_000640	Intronic CNS (in alpha duplicate)
Leaf_LCM118	0.000419133	0.000838267	0.000139711	0	CNS	CNS_000863	5'_upstream CNS (in alpha duplicate)
Leaf_LCM118	0.000419133	0.000838267	0.000167653	0	CNS	CNS_006592	5'_upstream CNS (in alpha duplicate)
Leaf_LCM121	0.000419133	0.000838267	5.99e-05	0	CNS	CNS_000640	Intronic CNS (in alpha duplicate)
Leaf_LCM121	0.000419133	0.000838267	5.59e-05	0	CNS	CNS_003470	5'_upstream CNS (in alpha duplicate)
Leaf_LCM127	0.0002096	0.0002096	0.0001048	0	CNS	CNS_001453	5'_UTR CNS (in alpha duplicate)
Leaf_LCM128	0.0002096	0.0002096	0.0002096	0.0002096	CNS	CNS_001453	5'_UTR CNS (in alpha duplicate)
Leaf_LCM129	0.0002096	0.0002096	6.99e-05	0	CNS	CNS_001453	5'_UTR CNS (in alpha duplicate)
Leaf_LCM13	0.000419133	0.000838267	0.000139711	0	CNS	CNS_008974	5'_upstream CNS (in alpha duplicate)
Leaf_LCM13	0.000419133	0.000838267	0.000119752	0	CNS	CNS_008976	5'_upstream CNS (in alpha duplicate)
Leaf_LCM133	0.000419133	0.000838267	4.66e-05	0	CNS	CNS_000640	Intronic CNS (in alpha duplicate)
Leaf_LCM133	0.000419133	0.000838267	4.41e-05	0	CNS	CNS_003456	3'_downstream CNS (in alpha duplicate)
Leaf_LCM138	0.0002096	0.0002096	0.0002096	0.0002096	CNS	CNS_003691	5'_upstream CNS (in alpha duplicate)
Leaf_LCM14	0.0002096	0.0002096	1.61e-05	0	CNS	CNS_005381	5'_upstream CNS (in alpha duplicate)
Leaf_LCM141	0.0002096	0.0002096	1.4e-05	0	CNS	CNS_010951	3'_downstream CNS (in alpha duplicate)
Leaf_LCM143	0.000419133	0.000838267	9.31e-05	0	CNS	CNS_004685	Intronic CNS (in alpha duplicate)
Leaf_LCM143	0.000419133	0.000838267	8.38e-05	0	CNS	CNS_010951	3'_downstream CNS (in alpha duplicate)
Leaf_LCM148	0.0002096	0.0002096	4.19e-05	0	CNS	CNS_007776	5'_UTR CNS (in alpha duplicate)
Leaf_LCM151	0.000419133	0.000838267	4.66e-05	0	CNS	CNS_003691	5'_upstream CNS (in alpha duplicate)
Leaf_LCM151	0.000419133	0.000838267	4.41e-05	0	CNS	CNS_007777	5'_UTR CNS (in alpha duplicate)
Leaf_LCM152	0.000419133	0.000838267	0.000838267	0.000419133	CNS	CNS_003691	5'_upstream CNS (in alpha duplicate)
Leaf_LCM152	0.000419133	0.000838267	0.000419133	0.000838267	CNS	CNS_007777	5'_UTR CNS (in alpha duplicate)
Leaf_LCM153	0.0002096	0.0002096	1.91e-05	0	CNS	CNS_007777	5'_UTR CNS (in alpha duplicate)
Leaf_LCM155	0.000419133	0.000838267	0.000104783	0	CNS	CNS_003469	5'_upstream CNS (in alpha duplicate)
Leaf_LCM155	0.000419133	0.000838267	9.31e-05	0	CNS	CNS_010950	3'_downstream CNS (in alpha duplicate)
Leaf_LCM156	0.000419133	0.000838267	9.31e-05	0	CNS	CNS_003469	5'_upstream CNS (in alpha duplicate)
Leaf_LCM156	0.000419133	0.000838267	8.38e-05	0	CNS	CNS_004685	Intronic CNS (in alpha duplicate)
Leaf_LCM159	0.0002096	0.0002096	0.0002096	0.0002096	CNS	CNS_009812	5'_upstream CNS (in alpha duplicate)
Leaf_LCM162	0.000419133	0.000838267	7.62e-05	0	CNS	CNS_006592	5'_upstream CNS (in alpha duplicate)
Leaf_LCM162	0.000419133	0.000838267	6.99e-05	0	CNS	CNS_008659	5'_UTR CNS (in alpha duplicate)
Leaf_LCM166	0.0002096	0.0002096	0.0002096	0.0002096	CNS	CNS_008659	5'_UTR CNS (in alpha duplicate)
Leaf_LCM168	0.0002096	0.0002096	2.62e-05	0	CNS	CNS_000943	5'_upstream CNS (in alpha duplicate)
Leaf_LCM17	0.000419133	0.000838267	0.000419133	0.000838267	CNS	CNS_004268	Intronic CNS (in alpha duplicate)
Leaf_LCM17	0.000419133	0.000838267	0.000279422	0	CNS	CNS_008707	5'_upstream CNS (in alpha duplicate)
Leaf_LCM173	0.000419133	0.000838267	4.93e-05	0	CNS	CNS_001846	Intronic CNS (in alpha duplicate)
Leaf_LCM173	0.000419133	0.000838267	5.24e-05	0	CNS	CNS_003469	5'_upstream CNS (in alpha duplicate)
Leaf_LCM174	0.0002096	0.0002096	4.19e-05	0	CNS	CNS_007777	5'_UTR CNS (in alpha duplicate)
Leaf_LCM25	0.0002096	0.0002096	3.49e-05	0	CNS	CNS_008659	5'_UTR CNS (in alpha duplicate)
Leaf_LCM29	0.0002096	0.0002096	0.0002096	0.0002096	CNS	CNS_008108	5'_upstream CNS (in alpha duplicate)
Leaf_LCM30	0.000419133	0.000838267	0.000419133	0.000838267	CNS	CNS_000580	3'_downstream CNS (in alpha duplicate)
Leaf_LCM30	0.000419133	0.000838267	0.000838267	0.000419133	CNS	CNS_000582	3'_downstream CNS (in alpha duplicate)
Leaf_LCM31	0.000419133	0.000838267	0.000104783	0	CNS	CNS_006839	3'_downstream CNS (in alpha duplicate)
Leaf_LCM31	0.000419133	0.000838267	9.31e-05	0	CNS	CNS_010838	5'_upstream CNS (in alpha duplicate)
Leaf_LCM33	0.000419133	0.000838267	3.99e-05	0	CNS	CNS_004561	5'_upstream CNS (in alpha duplicate)
Leaf_LCM33	0.000419133	0.000838267	4.19e-05	0	CNS	CNS_010951	3'_downstream CNS (in alpha duplicate)
Leaf_LCM43	0.000419133	0.000838267	4.93e-05	0	CNS	CNS_000640	Intronic CNS (in alpha duplicate)
Leaf_LCM43	0.000419133	0.000838267	5.24e-05	0	CNS	CNS_004685	Intronic CNS (in alpha duplicate)
Leaf_LCM46	0.000419133	0.000838267	0.000419133	0.000838267	CNS	CNS_000425	5'_upstream CNS (in alpha duplicate)
Leaf_LCM46	0.000419133	0.000838267	0.000838267	0.000419133	CNS	CNS_008515	5'_upstream CNS (in alpha duplicate)
Leaf_LCM5	0.0002096	0.0002096	2.33e-05	0	CNS	CNS_000943	5'_upstream CNS (in alpha duplicate)
Leaf_LCM50	0.000419133	0.000838267	5.99e-05	0	CNS	CNS_000943	5'_upstream CNS (in alpha duplicate)
Leaf_LCM50	0.000419133	0.000838267	6.45e-05	0	CNS	CNS_006591	5'_upstream CNS (in alpha duplicate)
Leaf_LCM6	0.000419133	0.000838267	0.000209567	0	CNS	CNS_011256	5'_upstream CNS (in alpha duplicate)
Leaf_LCM6	0.000419133	0.000838267	0.000279422	0	CNS	CNS_011258	Intronic CNS (in alpha duplicate)
Leaf_LCM61	0.000419133	0.000838267	4.66e-05	0	CNS	CNS_003319	5'_upstream CNS (in alpha duplicate)
Leaf_LCM61	0.000419133	0.000838267	4.93e-05	0	CNS	CNS_009283	5'_upstream CNS (in alpha duplicate)
Leaf_LCM62	0.000419133	0.000838267	0.000104783	0	CNS	CNS_003691	5'_upstream CNS (in alpha duplicate)
Leaf_LCM62	0.000419133	0.000838267	0.000119752	0	CNS	CNS_004041	Intronic CNS (in alpha duplicate)
Leaf_LCM63	0.0002096	0.0002096	0.0001048	0	CNS	CNS_003691	5'_upstream CNS (in alpha duplicate)
Leaf_LCM64	0.0002096	0.0002096	0.0002096	0.0002096	CNS	CNS_003691	5'_upstream CNS (in alpha duplicate)
Leaf_LCM66	0.0002096	0.0002096	5.24e-05	0	CNS	CNS_006790	Intronic CNS (in alpha duplicate)
Leaf_LCM67	0.0002096	0.0002096	4.19e-05	0	CNS	CNS_006790	Intronic CNS (in alpha duplicate)
Leaf_LCM70	0.000419133	0.000838267	5.24e-05	0	CNS	CNS_003621	5'_UTR CNS (in alpha duplicate)
Leaf_LCM70	0.000419133	0.000838267	5.59e-05	0	CNS	CNS_006591	5'_upstream CNS (in alpha duplicate)
Leaf_LCM71	0.000419133	0.000838267	6.99e-05	0	CNS	CNS_000558	5'_UTR CNS (in alpha duplicate)
Leaf_LCM71	0.000419133	0.000838267	6.45e-05	0	CNS	CNS_000560	5'_upstream CNS (in alpha duplicate)
Leaf_LCM73	0.000419133	0.000838267	0.000838267	0.000419133	CNS	CNS_004268	Intronic CNS (in alpha duplicate)
Leaf_LCM73	0.000419133	0.000838267	0.000419133	0.000838267	CNS	CNS_008707	5'_upstream CNS (in alpha duplicate)
Leaf_LCM74	0.000419133	0.000838267	0.000838267	0.000419133	CNS	CNS_004268	Intronic CNS (in alpha duplicate)
Leaf_LCM74	0.000419133	0.000838267	0.000419133	0.000838267	CNS	CNS_008707	5'_upstream CNS (in alpha duplicate)
Leaf_LCM84	0.0002096	0.0002096	0.0002096	0.0002096	CNS	CNS_008339	5'_UTR CNS (in alpha duplicate)
Leaf_LCM87	0.0002096	0.0002096	1.31e-05	0	CNS	CNS_004684	Intronic CNS (in alpha duplicate)
Leaf_LCM88	0.000419133	0.000838267	0.000104783	0	CNS	CNS_003470	5'_upstream CNS (in alpha duplicate)
Leaf_LCM88	0.000419133	0.000838267	0.000119752	0	CNS	CNS_004685	Intronic CNS (in alpha duplicate)
Leaf_LCM89	0.0002096	0.0002096	5.24e-05	0	CNS	CNS_007316	5'_upstream CNS (in alpha duplicate)
Leaf_LCM92	0.0002096	0.0002096	0.0002096	0.0002096	CNS	CNS_010835	Intronic CNS (in alpha duplicate)
Leaf_LCM93	0.0002096	0.0002096	1.31e-05	0	CNS	CNS_010835	Intronic CNS (in alpha duplicate)
Leaf_LCM94	0.000419133	0.000838267	0.000139711	0	CNS	CNS_011256	5'_upstream CNS (in alpha duplicate)
Leaf_LCM94	0.000419133	0.000838267	0.000167653	0	CNS	CNS_011258	Intronic CNS (in alpha duplicate)
Leaf_LCM98	0.000419133	0.000838267	0.000209567	0	CNS	CNS_003691	5'_upstream CNS (in alpha duplicate)
Leaf_LCM98	0.000419133	0.000838267	0.000167653	0	CNS	CNS_007777	5'_UTR CNS (in alpha duplicate)
Root_LCM100	0.0002096	0.0002096	1.4e-05	0	CNS	CNS_006432	5'_upstream CNS (in alpha duplicate)
Root_LCM101	0.0002096	0.0002096	2.33e-05	0	CNS	CNS_006432	5'_upstream CNS (in alpha duplicate)
Root_LCM105	0.0002096	0.0002096	0.0002096	0.0002096	CNS	CNS_000189	Intronic CNS (in alpha duplicate)
Root_LCM106	0.0002096	0.0002096	1.61e-05	0	CNS	CNS_001845	Intronic CNS (in alpha duplicate)
Root_LCM134	0.0002096	0.0002096	3.49e-05	0	CNS	CNS_000640	Intronic CNS (in alpha duplicate)
Root_LCM139	0.0002096	0.0002096	2.99e-05	0	CNS	CNS_003319	5'_upstream CNS (in alpha duplicate)
Root_LCM140	0.0002096	0.0002096	6.99e-05	0	CNS	CNS_003319	5'_upstream CNS (in alpha duplicate)
Root_LCM142	0.0002096	0.0002096	3.49e-05	0	CNS	CNS_003318	Intronic CNS (in alpha duplicate)
Root_LCM146	0.0002096	0.0002096	2.62e-05	0	CNS	CNS_004562	5'_upstream CNS (in alpha duplicate)
Root_LCM161	0.000419133	0.000838267	0.000419133	0.000838267	CNS	CNS_001871	5'_upstream CNS (in alpha duplicate)
Root_LCM161	0.000419133	0.000838267	0.000279422	0	CNS	CNS_001873	5'_upstream CNS (in alpha duplicate)
Root_LCM163	0.0002096	0.0002096	1.23e-05	0	CNS	CNS_001846	Intronic CNS (in alpha duplicate)
Root_LCM165	0.0002096	0.0002096	6.99e-05	0	CNS	CNS_003455	3'_downstream CNS (in alpha duplicate)
Root_LCM167	0.0002096	0.0002096	2.62e-05	0	CNS	CNS_003455	3'_downstream CNS (in alpha duplicate)
Root_LCM168	0.0002096	0.0002096	5.24e-05	0	CNS	CNS_003455	3'_downstream CNS (in alpha duplicate)
Root_LCM169	0.0002096	0.0002096	2.99e-05	0	CNS	CNS_003455	3'_downstream CNS (in alpha duplicate)
Root_LCM170	0.0002096	0.0002096	4.19e-05	0	CNS	CNS_003455	3'_downstream CNS (in alpha duplicate)
Root_LCM171	0.0002096	0.0002096	3.49e-05	0	CNS	CNS_003455	3'_downstream CNS (in alpha duplicate)
Root_LCM173	0.0002096	0.0002096	4.19e-05	0	CNS	CNS_003455	3'_downstream CNS (in alpha duplicate)
Root_LCM174	0.0002096	0.0002096	4.19e-05	0	CNS	CNS_003455	3'_downstream CNS (in alpha duplicate)
Root_LCM175	0.0002096	0.0002096	3.49e-05	0	CNS	CNS_003455	3'_downstream CNS (in alpha duplicate)
Root_LCM176	0.0002096	0.0002096	3.49e-05	0	CNS	CNS_003455	3'_downstream CNS (in alpha duplicate)
Root_LCM177	0.0002096	0.0002096	4.19e-05	0	CNS	CNS_003455	3'_downstream CNS (in alpha duplicate)
Root_LCM179	0.0002096	0.0002096	2.99e-05	0	CNS	CNS_003455	3'_downstream CNS (in alpha duplicate)
Root_LCM188	0.0002096	0.0002096	0.0002096	0.0002096	CNS	CNS_008511	5'_upstream CNS (in alpha duplicate)
Root_LCM190	0.000419133	0.000838267	0.000104783	0	CNS	CNS_003319	5'_upstream CNS (in alpha duplicate)
Root_LCM190	0.000419133	0.000838267	0.000119752	0	CNS	CNS_010950	3'_downstream CNS (in alpha duplicate)
Root_LCM194	0.000419133	0.000838267	0.000167653	0	CNS	CNS_004976	5'_upstream CNS (in alpha duplicate)
Root_LCM194	0.000419133	0.000838267	0.000139711	0	CNS	CNS_007487	5'_upstream CNS (in alpha duplicate)
Root_LCM2	0.0002096	0.0002096	0.0002096	0.0002096	CNS	CNS_002964	5'_upstream CNS (in alpha duplicate)
Root_LCM200	0.0002096	0.0002096	0.0002096	0.0002096	CNS	CNS_003933	5'_upstream CNS (in alpha duplicate)
Root_LCM210	0.0002096	0.0002096	2.62e-05	0	CNS	CNS_010127	5'_upstream CNS (in alpha duplicate)
Root_LCM211	0.000419133	0.000838267	0.000167653	0	CNS	CNS_005744	Intronic CNS (in alpha duplicate)
Root_LCM211	0.000419133	0.000838267	0.000139711	0	CNS	CNS_005746	Intronic CNS (in alpha duplicate)
Root_LCM212	0.000419133	0.000838267	0.000279422	0	CNS	CNS_005744	Intronic CNS (in alpha duplicate)
Root_LCM212	0.000419133	0.000838267	0.000209567	0	CNS	CNS_005746	Intronic CNS (in alpha duplicate)
Root_LCM213	0.000419133	0.000838267	0.000279422	0	CNS	CNS_005744	Intronic CNS (in alpha duplicate)
Root_LCM213	0.000419133	0.000838267	0.000209567	0	CNS	CNS_005746	Intronic CNS (in alpha duplicate)
Root_LCM215	0.0002096	0.0002096	2.33e-05	0	CNS	CNS_004562	5'_upstream CNS (in alpha duplicate)
Root_LCM22	0.0002096	0.0002096	2.33e-05	0	CNS	CNS_009152	3'_downstream CNS (in alpha duplicate)
Root_LCM222	0.000419133	0.000838267	6.45e-05	0	CNS	CNS_006432	5'_upstream CNS (in alpha duplicate)
Root_LCM222	0.000419133	0.000838267	6.99e-05	0	CNS	CNS_008660	5'_UTR CNS (in alpha duplicate)
Root_LCM225	0.0002096	0.0002096	1.4e-05	0	CNS	CNS_006432	5'_upstream CNS (in alpha duplicate)
Root_LCM23	0.0002096	0.0002096	5.24e-05	0	CNS	CNS_009152	3'_downstream CNS (in alpha duplicate)
Root_LCM233	0.000419133	0.000838267	5.24e-05	0	CNS	CNS_009793	5'_upstream CNS (in alpha duplicate)
Root_LCM233	0.000419133	0.000838267	5.59e-05	0	CNS	CNS_009795	5'_upstream CNS (in alpha duplicate)
Root_LCM235	0.000419133	0.000838267	4.66e-05	0	CNS	CNS_006432	5'_upstream CNS (in alpha duplicate)
Root_LCM235	0.000419133	0.000838267	4.93e-05	0	CNS	CNS_006591	5'_upstream CNS (in alpha duplicate)
Root_LCM236	0.0002096	0.0002096	1.75e-05	0	CNS	CNS_006591	5'_upstream CNS (in alpha duplicate)
Root_LCM242	0.0002096	0.0002096	6.99e-05	0	CNS	CNS_004685	Intronic CNS (in alpha duplicate)
Root_LCM243	0.0002096	0.0002096	6.99e-05	0	CNS	CNS_004685	Intronic CNS (in alpha duplicate)
Root_LCM244	0.0002096	0.0002096	0.0001048	0	CNS	CNS_007166	5'_UTR CNS (in alpha duplicate)
Root_LCM246	0.0002096	0.0002096	1.5e-05	0	CNS	CNS_001846	Intronic CNS (in alpha duplicate)
Root_LCM25	0.0002096	0.0002096	6.99e-05	0	CNS	CNS_008512	5'_upstream CNS (in alpha duplicate)
Root_LCM255	0.000419133	0.000838267	4.66e-05	0	CNS	CNS_000189	Intronic CNS (in alpha duplicate)
Root_LCM255	0.000419133	0.000838267	4.93e-05	0	CNS	CNS_000640	Intronic CNS (in alpha duplicate)
Root_LCM263	0.0002096	0.0002096	1.75e-05	0	CNS	CNS_003455	3'_downstream CNS (in alpha duplicate)
Root_LCM27	0.0002096	0.0002096	0.0001048	0	CNS	CNS_008512	5'_upstream CNS (in alpha duplicate)
Root_LCM28	0.0002096	0.0002096	0.0001048	0	CNS	CNS_004285	5'_UTR CNS (in alpha duplicate)
Root_LCM280	0.0002096	0.0002096	2.99e-05	0	CNS	CNS_003455	3'_downstream CNS (in alpha duplicate)
Root_LCM292	0.0002096	0.0002096	4.19e-05	0	CNS	CNS_007487	5'_upstream CNS (in alpha duplicate)
Root_LCM299	0.000419133	0.000838267	0.000419133	0.000838267	CNS	CNS_005033	3'_downstream CNS (in alpha duplicate)
Root_LCM299	0.000419133	0.000838267	0.000838267	0.000419133	CNS	CNS_005035	5'_upstream CNS (in alpha duplicate)
Root_LCM305	0.0002096	0.0002096	1.61e-05	0	CNS	CNS_009284	5'_upstream CNS (in alpha duplicate)
Root_LCM306	0.000419133	0.000838267	7.62e-05	0	CNS	CNS_003444	5'_upstream CNS (in alpha duplicate)
Root_LCM306	0.000419133	0.000838267	8.38e-05	0	CNS	CNS_009284	5'_upstream CNS (in alpha duplicate)
Root_LCM32	0.000419133	0.000838267	0.000104783	0	CNS	CNS_007486	5'_upstream CNS (in alpha duplicate)
Root_LCM32	0.000419133	0.000838267	9.31e-05	0	CNS	CNS_007487	5'_upstream CNS (in alpha duplicate)
Root_LCM39	0.0002096	0.0002096	0.0001048	0	CNS	CNS_010912	5'_upstream CNS (in alpha duplicate)
Root_LCM43	0.000419133	0.000838267	4.66e-05	0	CNS	CNS_003621	5'_UTR CNS (in alpha duplicate)
Root_LCM43	0.000419133	0.000838267	4.41e-05	0	CNS	CNS_006432	5'_upstream CNS (in alpha duplicate)
Root_LCM44	0.0002096	0.0002096	1.75e-05	0	CNS	CNS_004433	5'_upstream CNS (in alpha duplicate)
Root_LCM56	0.0002096	0.0002096	4.19e-05	0	CNS	CNS_001845	Intronic CNS (in alpha duplicate)
Root_LCM57	0.000419133	0.000838267	5.24e-05	0	CNS	CNS_004561	5'_upstream CNS (in alpha duplicate)
Root_LCM57	0.000419133	0.000838267	5.59e-05	0	CNS	CNS_004562	5'_upstream CNS (in alpha duplicate)
Root_LCM58	0.0002096	0.0002096	5.24e-05	0	CNS	CNS_004562	5'_upstream CNS (in alpha duplicate)
Root_LCM59	0.000419133	0.000838267	0.000209567	0	CNS	CNS_004285	5'_UTR CNS (in alpha duplicate)
Root_LCM59	0.000419133	0.000838267	0.000279422	0	CNS	CNS_008512	5'_upstream CNS (in alpha duplicate)
Root_LCM6	0.0002096	0.0002096	1.5e-05	0	CNS	CNS_005381	5'_upstream CNS (in alpha duplicate)
Root_LCM60	0.000419133	0.000838267	0.000419133	0.000838267	CNS	CNS_005765	3'_downstream CNS (in alpha duplicate)
Root_LCM60	0.000419133	0.000838267	0.000838267	0.000419133	CNS	CNS_005767	3'_downstream CNS (in alpha duplicate)
Root_LCM63	0.0002096	0.0002096	0.0002096	0.0002096	CNS	CNS_004940	5'_UTR CNS (in alpha duplicate)
Root_LCM67	0.000419133	0.000838267	0.000167653	0	CNS	CNS_009793	5'_upstream CNS (in alpha duplicate)
Root_LCM67	0.000419133	0.000838267	0.000209567	0	CNS	CNS_009795	5'_upstream CNS (in alpha duplicate)
Root_LCM71	0.000419133	0.000838267	7.62e-05	0	CNS	CNS_003319	5'_upstream CNS (in alpha duplicate)
Root_LCM71	0.000419133	0.000838267	8.38e-05	0	CNS	CNS_009283	5'_upstream CNS (in alpha duplicate)
Root_LCM77	0.0002096	0.0002096	0.0002096	0.0002096	CNS	CNS_010127	5'_upstream CNS (in alpha duplicate)
Root_LCM8	0.000419133	0.000838267	8.38e-05	0	CNS	CNS_004296	5'_upstream CNS (in alpha duplicate)
Root_LCM8	0.000419133	0.000838267	7.62e-05	0	CNS	CNS_004297	5'_upstream CNS (in alpha duplicate)
Root_LCM80	0.0002096	0.0002096	3.49e-05	0	CNS	CNS_009152	3'_downstream CNS (in alpha duplicate)
Root_LCM82	0.0002096	0.0002096	1.23e-05	0	CNS	CNS_005381	5'_upstream CNS (in alpha duplicate)
Root_LCM87	0.000419133	0.000838267	0.000139711	0	CNS	CNS_002122	5'_upstream CNS (in alpha duplicate)
Root_LCM87	0.000419133	0.000838267	0.000167653	0	CNS	CNS_002124	5'_upstream CNS (in alpha duplicate)
Root_LCM9	0.000419133	0.000838267	0.000419133	0.000838267	CNS	CNS_005765	3'_downstream CNS (in alpha duplicate)
Root_LCM9	0.000419133	0.000838267	0.000838267	0.000419133	CNS	CNS_005767	3'_downstream CNS (in alpha duplicate)
Root_LCM92	0.000419133	0.000838267	7.62e-05	0	CNS	CNS_009012	5'_UTR CNS (in alpha duplicate)
Root_LCM92	0.000419133	0.000838267	8.38e-05	0	CNS	CNS_009014	5'_upstream CNS (in alpha duplicate)
Root_LCM97	0.0002096	0.0002096	2.62e-05	0	CNS	CNS_003318	Intronic CNS (in alpha duplicate)
Root_LCM98	0.0002096	0.0002096	1.23e-05	0	CNS	CNS_006432	5'_upstream CNS (in alpha duplicate)
Root_LCM99	0.0002096	0.0002096	1.61e-05	0	CNS	CNS_006432	5'_upstream CNS (in alpha duplicate)
Rosette_LCM100	0.000419133	0.000838267	0.000119752	0	CNS	CNS_003607	5'_upstream CNS (in alpha duplicate)
Rosette_LCM100	0.000419133	0.000838267	0.000139711	0	CNS	CNS_003609	5'_upstream CNS (in alpha duplicate)
Rosette_LCM102	0.0002096	0.0002096	4.19e-05	0	CNS	CNS_007487	5'_upstream CNS (in alpha duplicate)
Rosette_LCM106	0.0002096	0.0002096	0.0001048	0	CNS	CNS_004957	Intronic CNS (in alpha duplicate)
Rosette_LCM107	0.0002096	0.0002096	0.0002096	0.0002096	CNS	CNS_004957	Intronic CNS (in alpha duplicate)
Rosette_LCM112	0.0002096	0.0002096	6.99e-05	0	CNS	CNS_008706	5'_upstream CNS (in alpha duplicate)
Rosette_LCM120	0.000419133	0.000838267	0.000419133	0.000838267	CNS	CNS_004160	5'_upstream CNS (in alpha duplicate)
Rosette_LCM120	0.000419133	0.000838267	0.000838267	0.000419133	CNS	CNS_006308	Intronic CNS (in alpha duplicate)
Rosette_LCM121	0.0002096	0.0002096	2.99e-05	0	CNS	CNS_001363	5'_UTR CNS (in alpha duplicate)
Rosette_LCM125	0.0002096	0.0002096	3.49e-05	0	CNS	CNS_006839	3'_downstream CNS (in alpha duplicate)
Rosette_LCM128	0.000419133	0.000838267	8.38e-05	0	CNS	CNS_009704	5'_upstream CNS (in alpha duplicate)
Rosette_LCM128	0.000419133	0.000838267	7.62e-05	0	CNS	CNS_009705	Intronic CNS (in alpha duplicate)
Rosette_LCM131	0.0002096	0.0002096	2.99e-05	0	CNS	CNS_000640	Intronic CNS (in alpha duplicate)
Rosette_LCM134	0.0002096	0.0002096	1.91e-05	0	CNS	CNS_003469	5'_upstream CNS (in alpha duplicate)
Rosette_LCM135	0.0002096	0.0002096	6.99e-05	0	CNS	CNS_005641	5'_upstream CNS (in alpha duplicate)
Rosette_LCM14	0.0002096	0.0002096	2.99e-05	0	CNS	CNS_003455	3'_downstream CNS (in alpha duplicate)
Rosette_LCM143	0.0002096	0.0002096	4.19e-05	0	CNS	CNS_000640	Intronic CNS (in alpha duplicate)
Rosette_LCM147	0.0002096	0.0002096	0.0002096	0.0002096	CNS	CNS_000481	5'_upstream CNS (in alpha duplicate)
Rosette_LCM149	0.0002096	0.0002096	0.0002096	0.0002096	CNS	CNS_003933	5'_upstream CNS (in alpha duplicate)
Rosette_LCM153	0.0002096	0.0002096	2.33e-05	0	CNS	CNS_003455	3'_downstream CNS (in alpha duplicate)
Rosette_LCM157	0.0002096	0.0002096	0.0002096	0.0002096	CNS	CNS_006593	Intronic CNS (in alpha duplicate)
Rosette_LCM159	0.0002096	0.0002096	0.0002096	0.0002096	CNS	CNS_000010	5'_upstream CNS (in alpha duplicate)
Rosette_LCM166	0.0002096	0.0002096	0.0002096	0.0002096	CNS	CNS_001893	5'_upstream CNS (in alpha duplicate)
Rosette_LCM17	0.000419133	0.000838267	0.000209567	0	CNS	CNS_005995	5'_upstream CNS (in alpha duplicate)
Rosette_LCM17	0.000419133	0.000838267	0.000279422	0	CNS	CNS_005997	Intronic CNS (in alpha duplicate)
Rosette_LCM170	0.000419133	0.000838267	6.45e-05	0	CNS	CNS_000640	Intronic CNS (in alpha duplicate)
Rosette_LCM170	0.000419133	0.000838267	5.99e-05	0	CNS	CNS_003470	5'_upstream CNS (in alpha duplicate)
Rosette_LCM179	0.0002096	0.0002096	0.0001048	0	CNS	CNS_011017	3'_downstream CNS (in alpha duplicate)
Rosette_LCM18	0.000419133	0.000838267	0.000279422	0	CNS	CNS_002406	5'_UTR CNS (in alpha duplicate)
Rosette_LCM18	0.000419133	0.000838267	0.000209567	0	CNS	CNS_002408	5'_upstream CNS (in alpha duplicate)
Rosette_LCM180	0.000419133	0.000838267	0.000419133	0.000838267	CNS	CNS_004719	5'_upstream CNS (in alpha duplicate)
Rosette_LCM180	0.000419133	0.000838267	0.000838267	0.000419133	CNS	CNS_004721	5'_UTR CNS (in alpha duplicate)
Rosette_LCM186	0.000419133	0.000838267	0.000838267	0.000419133	CNS	CNS_004806	Intronic CNS (in alpha duplicate)
Rosette_LCM186	0.000419133	0.000838267	0.000419133	0.000838267	CNS	CNS_004808	5'_upstream CNS (in alpha duplicate)
Rosette_LCM189	0.0002096	0.0002096	6.99e-05	0	CNS	CNS_008659	5'_UTR CNS (in alpha duplicate)
Rosette_LCM19	0.000419133	0.000838267	7.62e-05	0	CNS	CNS_001846	Intronic CNS (in alpha duplicate)
Rosette_LCM19	0.000419133	0.000838267	8.38e-05	0	CNS	CNS_004684	Intronic CNS (in alpha duplicate)
Rosette_LCM195	0.0002096	0.0002096	5.24e-05	0	CNS	CNS_001453	5'_UTR CNS (in alpha duplicate)
Rosette_LCM196	0.0002096	0.0002096	5.24e-05	0	CNS	CNS_007487	5'_upstream CNS (in alpha duplicate)
Rosette_LCM198	0.000419133	0.000838267	0.000139711	0	CNS	CNS_005528	5'_upstream CNS (in alpha duplicate)
Rosette_LCM198	0.000419133	0.000838267	0.000167653	0	CNS	CNS_005530	5'_upstream CNS (in alpha duplicate)
Rosette_LCM20	0.000419133	0.000838267	0.000167653	0	CNS	CNS_001870	3'_downstream CNS (in alpha duplicate)
Rosette_LCM20	0.000419133	0.000838267	0.000209567	0	CNS	CNS_001872	3'_downstream CNS (in alpha duplicate)
Rosette_LCM202	0.0002096	0.0002096	0.0001048	0	CNS	CNS_009153	5'_UTR CNS (in alpha duplicate)
Rosette_LCM208	0.0002096	0.0002096	1.16e-05	0	CNS	CNS_009283	5'_upstream CNS (in alpha duplicate)
Rosette_LCM210	0.0002096	0.0002096	2.33e-05	0	CNS	CNS_010951	3'_downstream CNS (in alpha duplicate)
Rosette_LCM213	0.0002096	0.0002096	2.99e-05	0	CNS	CNS_003470	5'_upstream CNS (in alpha duplicate)
Rosette_LCM220	0.0002096	0.0002096	1.91e-05	0	CNS	CNS_010951	3'_downstream CNS (in alpha duplicate)
Rosette_LCM221	0.0002096	0.0002096	2.1e-05	0	CNS	CNS_004417	5'_upstream CNS (in alpha duplicate)
Rosette_LCM222	0.0002096	0.0002096	3.49e-05	0	CNS	CNS_010951	3'_downstream CNS (in alpha duplicate)
Rosette_LCM232	0.0002096	0.0002096	6.99e-05	0	CNS	CNS_008666	Intronic CNS (in alpha duplicate)
Rosette_LCM239	0.0002096	0.0002096	6.99e-05	0	CNS	CNS_004958	5'_upstream CNS (in alpha duplicate)
Rosette_LCM240	0.0002096	0.0002096	0.0002096	0.0002096	CNS	CNS_001718	Intronic CNS (in alpha duplicate)
Rosette_LCM243	0.0002096	0.0002096	2.62e-05	0	CNS	CNS_007316	5'_upstream CNS (in alpha duplicate)
Rosette_LCM244	0.0002096	0.0002096	4.19e-05	0	CNS	CNS_007316	5'_upstream CNS (in alpha duplicate)
Rosette_LCM247	0.0002096	0.0002096	1.16e-05	0	CNS	CNS_010835	Intronic CNS (in alpha duplicate)
Rosette_LCM248	0.000419133	0.000838267	9.31e-05	0	CNS	CNS_010835	Intronic CNS (in alpha duplicate)
Rosette_LCM248	0.000419133	0.000838267	8.38e-05	0	CNS	CNS_010836	Intronic CNS (in alpha duplicate)
Rosette_LCM25	0.000419133	0.000838267	0.000419133	0.000838267	CNS	CNS_006399	5'_upstream CNS (in alpha duplicate)
Rosette_LCM25	0.000419133	0.000838267	0.000838267	0.000419133	CNS	CNS_006401	5'_UTR CNS (in alpha duplicate)
Rosette_LCM250	0.0002096	0.0002096	1.61e-05	0	CNS	CNS_010835	Intronic CNS (in alpha duplicate)
Rosette_LCM254	0.0002096	0.0002096	2.99e-05	0	CNS	CNS_003933	5'_upstream CNS (in alpha duplicate)
Rosette_LCM255	0.0002096	0.0002096	0.0001048	0	CNS	CNS_003933	5'_upstream CNS (in alpha duplicate)
Rosette_LCM263	0.0002096	0.0002096	0.0002096	0.0002096	CNS	CNS_003933	5'_upstream CNS (in alpha duplicate)
Rosette_LCM265	0.0002096	0.0002096	0.0002096	0.0002096	CNS	CNS_003933	5'_upstream CNS (in alpha duplicate)
Rosette_LCM275	0.0002096	0.0002096	2.99e-05	0	CNS	CNS_009153	5'_UTR CNS (in alpha duplicate)
Rosette_LCM279	0.000419133	0.000838267	0.000419133	0.000838267	CNS	CNS_003608	5'_UTR CNS (in alpha duplicate)
Rosette_LCM279	0.000419133	0.000838267	0.000279422	0	CNS	CNS_003610	5'_upstream CNS (in alpha duplicate)
Rosette_LCM281	0.0002096	0.0002096	5.24e-05	0	CNS	CNS_006593	Intronic CNS (in alpha duplicate)
Rosette_LCM282	0.0002096	0.0002096	4.19e-05	0	CNS	CNS_006593	Intronic CNS (in alpha duplicate)
Rosette_LCM283	0.0002096	0.0002096	1.91e-05	0	CNS	CNS_003933	5'_upstream CNS (in alpha duplicate)
Rosette_LCM287	0.0002096	0.0002096	0.0001048	0	CNS	CNS_009153	5'_UTR CNS (in alpha duplicate)
Rosette_LCM288	0.0002096	0.0002096	0.0002096	0.0002096	CNS	CNS_010614	5'_upstream CNS (in alpha duplicate)
Rosette_LCM29	0.0002096	0.0002096	0.0002096	0.0002096	CNS	CNS_002964	5'_upstream CNS (in alpha duplicate)
Rosette_LCM32	0.000419133	0.000838267	0.000838267	0.000419133	CNS	CNS_000998	5'_upstream CNS (in alpha duplicate)
Rosette_LCM32	0.000419133	0.000838267	0.000419133	0.000838267	CNS	CNS_001000	5'_upstream CNS (in alpha duplicate)
Rosette_LCM34	0.0002096	0.0002096	2.99e-05	0	CNS	CNS_003455	3'_downstream CNS (in alpha duplicate)
Rosette_LCM35	0.0002096	0.0002096	2.62e-05	0	CNS	CNS_001845	Intronic CNS (in alpha duplicate)
Rosette_LCM38	0.000419133	0.000838267	0.000209567	0	CNS	CNS_003607	5'_upstream CNS (in alpha duplicate)
Rosette_LCM38	0.000419133	0.000838267	0.000279422	0	CNS	CNS_003609	5'_upstream CNS (in alpha duplicate)
Rosette_LCM4	0.0002096	0.0002096	0.0002096	0.0002096	CNS	CNS_003934	5'_upstream CNS (in alpha duplicate)
Rosette_LCM40	0.0002096	0.0002096	0.0002096	0.0002096	CNS	CNS_005759	Intronic CNS (in alpha duplicate)
Rosette_LCM41	0.0002096	0.0002096	2.33e-05	0	CNS	CNS_004685	Intronic CNS (in alpha duplicate)
Rosette_LCM43	0.0002096	0.0002096	6.99e-05	0	CNS	CNS_008659	5'_UTR CNS (in alpha duplicate)
Rosette_LCM48	0.000419133	0.000838267	0.000209567	0	CNS	CNS_004805	Intronic CNS (in alpha duplicate)
Rosette_LCM48	0.000419133	0.000838267	0.000279422	0	CNS	CNS_004807	5'_upstream CNS (in alpha duplicate)
Rosette_LCM49	0.000419133	0.000838267	0.000209567	0	CNS	CNS_004805	Intronic CNS (in alpha duplicate)
Rosette_LCM49	0.000419133	0.000838267	0.000279422	0	CNS	CNS_004807	5'_upstream CNS (in alpha duplicate)
Rosette_LCM52	0.0002096	0.0002096	0.0001048	0	CNS	CNS_007487	5'_upstream CNS (in alpha duplicate)
Rosette_LCM53	0.0002096	0.0002096	1.61e-05	0	CNS	CNS_010951	3'_downstream CNS (in alpha duplicate)
Rosette_LCM54	0.000419133	0.000838267	0.000167653	0	CNS	CNS_007486	5'_upstream CNS (in alpha duplicate)
Rosette_LCM54	0.000419133	0.000838267	0.000139711	0	CNS	CNS_007487	5'_upstream CNS (in alpha duplicate)
Rosette_LCM66	0.000419133	0.000838267	9.31e-05	0	CNS	CNS_001845	Intronic CNS (in alpha duplicate)
Rosette_LCM66	0.000419133	0.000838267	8.38e-05	0	CNS	CNS_004561	5'_upstream CNS (in alpha duplicate)
Rosette_LCM69	0.0002096	0.0002096	5.24e-05	0	CNS	CNS_001933	5'_UTR CNS (in alpha duplicate)
Rosette_LCM70	0.0002096	0.0002096	0.0001048	0	CNS	CNS_005717	5'_upstream CNS (in alpha duplicate)
Rosette_LCM73	0.0002096	0.0002096	0.0001048	0	CNS	CNS_007487	5'_upstream CNS (in alpha duplicate)
Rosette_LCM75	0.0002096	0.0002096	2.99e-05	0	CNS	CNS_010950	3'_downstream CNS (in alpha duplicate)
Rosette_LCM83	0.0002096	0.0002096	0.0001048	0	CNS	CNS_005332	Intronic CNS (in alpha duplicate)
Rosette_LCM87	0.0002096	0.0002096	1.5e-05	0	CNS	CNS_000803	5'_upstream CNS (in alpha duplicate)
Seed_LCM106	0.000419133	0.000838267	4.41e-05	0	CNS	CNS_003363	Intronic CNS (in alpha duplicate)
Seed_LCM106	0.000419133	0.000838267	4.19e-05	0	CNS	CNS_003365	5'_upstream CNS (in alpha duplicate)
Seed_LCM11	0.000419133	0.000838267	0.000139711	0	CNS	CNS_004805	Intronic CNS (in alpha duplicate)
Seed_LCM11	0.000419133	0.000838267	0.000167653	0	CNS	CNS_004807	5'_upstream CNS (in alpha duplicate)
Seed_LCM117	0.0002096	0.0002096	0.0002096	0.0002096	CNS	CNS_010236	5'_upstream CNS (in alpha duplicate)
Seed_LCM119	0.0002096	0.0002096	0.0002096	0.0002096	CNS	CNS_000864	5'_upstream CNS (in alpha duplicate)
Seed_LCM12	0.000419133	0.000838267	0.000167653	0	CNS	CNS_004562	5'_upstream CNS (in alpha duplicate)
Seed_LCM12	0.000419133	0.000838267	0.000209567	0	CNS	CNS_009284	5'_upstream CNS (in alpha duplicate)
Seed_LCM123	0.0002096	0.0002096	6.99e-05	0	CNS	CNS_004391	5'_upstream CNS (in alpha duplicate)
Seed_LCM125	0.0002096	0.0002096	5.24e-05	0	CNS	CNS_007259	5'_UTR CNS (in alpha duplicate)
Seed_LCM13	0.0002096	0.0002096	0.0002096	0.0002096	CNS	CNS_005640	5'_upstream CNS (in alpha duplicate)
Seed_LCM130	0.0002096	0.0002096	0.0002096	0.0002096	CNS	CNS_001933	5'_UTR CNS (in alpha duplicate)
Seed_LCM131	0.000419133	0.000838267	0.000279422	0	CNS	CNS_001933	5'_UTR CNS (in alpha duplicate)
Seed_LCM131	0.000419133	0.000838267	0.000209567	0	CNS	CNS_005598	5'_UTR CNS (in alpha duplicate)
Seed_LCM134	0.0002096	0.0002096	0.0002096	0.0002096	CNS	CNS_010235	5'_upstream CNS (in alpha duplicate)
Seed_LCM135	0.0002096	0.0002096	0.0001048	0	CNS	CNS_001933	5'_UTR CNS (in alpha duplicate)
Seed_LCM14	0.0002096	0.0002096	3.49e-05	0	CNS	CNS_005640	5'_upstream CNS (in alpha duplicate)
Seed_LCM144	0.0002096	0.0002096	0.0002096	0.0002096	CNS	CNS_007259	5'_UTR CNS (in alpha duplicate)
Seed_LCM160	0.0002096	0.0002096	0.0002096	0.0002096	CNS	CNS_011074	5'_upstream CNS (in alpha duplicate)
Seed_LCM161	0.0002096	0.0002096	0.0001048	0	CNS	CNS_006450	5'_UTR CNS (in alpha duplicate)
Seed_LCM168	0.000419133	0.000838267	9.31e-05	0	CNS	CNS_006697	5'_upstream CNS (in alpha duplicate)
Seed_LCM168	0.000419133	0.000838267	8.38e-05	0	CNS	CNS_006699	5'_upstream CNS (in alpha duplicate)
Seed_LCM27	0.0002096	0.0002096	0.0002096	0.0002096	CNS	CNS_001934	5'_UTR CNS (in alpha duplicate)
Seed_LCM30	0.0002096	0.0002096	2.99e-05	0	CNS	CNS_006591	5'_upstream CNS (in alpha duplicate)
Seed_LCM33	0.0002096	0.0002096	0.0002096	0.0002096	CNS	CNS_009813	5'_upstream CNS (in alpha duplicate)
Seed_LCM35	0.0002096	0.0002096	0.0002096	0.0002096	CNS	CNS_008510	5'_upstream CNS (in alpha duplicate)
Seed_LCM38	0.000419133	0.000838267	4.93e-05	0	CNS	CNS_010835	Intronic CNS (in alpha duplicate)
Seed_LCM38	0.000419133	0.000838267	4.66e-05	0	CNS	CNS_010836	Intronic CNS (in alpha duplicate)
Seed_LCM4	0.0002096	0.0002096	3.49e-05	0	CNS	CNS_001885	5'_UTR CNS (in alpha duplicate)
Seed_LCM40	0.000419133	0.000838267	0.000279422	0	CNS	CNS_008510	5'_upstream CNS (in alpha duplicate)
Seed_LCM40	0.000419133	0.000838267	0.000209567	0	CNS	CNS_010127	5'_upstream CNS (in alpha duplicate)
Seed_LCM47	0.000419133	0.000838267	0.000419133	0.000838267	CNS	CNS_000864	5'_upstream CNS (in alpha duplicate)
Seed_LCM47	0.000419133	0.000838267	0.000838267	0.000419133	CNS	CNS_008955	3'_downstream CNS (in alpha duplicate)
Seed_LCM59	0.000419133	0.000838267	0.000279422	0	CNS	CNS_004429	5'_upstream CNS (in alpha duplicate)
Seed_LCM59	0.000419133	0.000838267	0.000419133	0.000838267	CNS	CNS_004431	Intronic CNS (in alpha duplicate)
Seed_LCM62	0.000419133	0.000838267	0.000279422	0	CNS	CNS_010030	3'_downstream CNS (in alpha duplicate)
Seed_LCM62	0.000419133	0.000838267	0.000209567	0	CNS	CNS_010032	3'_downstream CNS (in alpha duplicate)
Seed_LCM67	0.0002096	0.0002096	0.0002096	0.0002096	CNS	CNS_000864	5'_upstream CNS (in alpha duplicate)
Seed_LCM68	0.000419133	0.000838267	0.000167653	0	CNS	CNS_009012	5'_UTR CNS (in alpha duplicate)
Seed_LCM68	0.000419133	0.000838267	0.000209567	0	CNS	CNS_009014	5'_upstream CNS (in alpha duplicate)
Seed_LCM7	0.0002096	0.0002096	4.19e-05	0	CNS	CNS_008659	5'_UTR CNS (in alpha duplicate)
Seed_LCM73	0.000419133	0.000838267	0.000419133	0.000838267	CNS	CNS_004429	5'_upstream CNS (in alpha duplicate)
Seed_LCM73	0.000419133	0.000838267	0.000838267	0.000419133	CNS	CNS_004431	Intronic CNS (in alpha duplicate)
Seed_LCM74	0.0002096	0.0002096	0.0002096	0.0002096	CNS	CNS_006647	3'_downstream CNS (in alpha duplicate)
Seed_LCM79	0.000419133	0.000838267	0.000167653	0	CNS	CNS_001270	5'_UTR CNS (in alpha duplicate)
Seed_LCM79	0.000419133	0.000838267	0.000209567	0	CNS	CNS_001272	5'_upstream CNS (in alpha duplicate)
Seed_LCM82	0.000419133	0.000838267	0.000838267	0.000419133	CNS	CNS_008937	Intronic CNS (in alpha duplicate)
Seed_LCM82	0.000419133	0.000838267	0.000419133	0.000838267	CNS	CNS_008939	5'_UTR CNS (in alpha duplicate)
Seed_LCM83	0.0002096	0.0002096	3.49e-05	0	CNS	CNS_006450	5'_UTR CNS (in alpha duplicate)
Seed_LCM88	0.000419133	0.000838267	0.000119752	0	CNS	CNS_004506	5'_upstream CNS (in alpha duplicate)
Seed_LCM88	0.000419133	0.000838267	0.000104783	0	CNS	CNS_004508	5'_upstream CNS (in alpha duplicate)
Seed_LCM92	0.0002096	0.0002096	6.99e-05	0	CNS	CNS_009834	Intronic CNS (in alpha duplicate)
Seed_LCM95	0.000419133	0.000838267	0.000279422	0	CNS	CNS_007143	3'_downstream CNS (in alpha duplicate)
Seed_LCM95	0.000419133	0.000838267	0.000209567	0	CNS	CNS_007144	5'_upstream CNS (in alpha duplicate)
Seedling_LCM1	0.0002096	0.0002096	0.0001048	0	CNS	CNS_006839	3'_downstream CNS (in alpha duplicate)
Seedling_LCM100	0.0002096	0.0002096	0.0002096	0.0002096	CNS	CNS_003933	5'_upstream CNS (in alpha duplicate)
Seedling_LCM104	0.0002096	0.0002096	2.62e-05	0	CNS	CNS_001363	5'_UTR CNS (in alpha duplicate)
Seedling_LCM105	0.000419133	0.000838267	0.000104783	0	CNS	CNS_008511	5'_upstream CNS (in alpha duplicate)
Seedling_LCM105	0.000419133	0.000838267	0.000119752	0	CNS	CNS_008512	5'_upstream CNS (in alpha duplicate)
Seedling_LCM106	0.0002096	0.0002096	6.99e-05	0	CNS	CNS_009088	5'_upstream CNS (in alpha duplicate)
Seedling_LCM112	0.0002096	0.0002096	0.0002096	0.0002096	CNS	CNS_003933	5'_upstream CNS (in alpha duplicate)
Seedling_LCM113	0.0002096	0.0002096	0.0002096	0.0002096	CNS	CNS_003933	5'_upstream CNS (in alpha duplicate)
Seedling_LCM115	0.0002096	0.0002096	5.24e-05	0	CNS	CNS_001363	5'_UTR CNS (in alpha duplicate)
Seedling_LCM116	0.0002096	0.0002096	0.0002096	0.0002096	CNS	CNS_002368	Intronic CNS (in alpha duplicate)
Seedling_LCM12	0.0002096	0.0002096	0.0002096	0.0002096	CNS	CNS_004958	5'_upstream CNS (in alpha duplicate)
Seedling_LCM120	0.0002096	0.0002096	0.0002096	0.0002096	CNS	CNS_003933	5'_upstream CNS (in alpha duplicate)
Seedling_LCM121	0.0002096	0.0002096	0.0002096	0.0002096	CNS	CNS_003933	5'_upstream CNS (in alpha duplicate)
Seedling_LCM122	0.0002096	0.0002096	0.0002096	0.0002096	CNS	CNS_003933	5'_upstream CNS (in alpha duplicate)
Seedling_LCM127	0.000419133	0.000838267	0.000419133	0.000838267	CNS	CNS_004506	5'_upstream CNS (in alpha duplicate)
Seedling_LCM127	0.000419133	0.000838267	0.000279422	0	CNS	CNS_004508	5'_upstream CNS (in alpha duplicate)
Seedling_LCM129	0.000419133	0.000838267	0.000419133	0.000838267	CNS	CNS_004506	5'_upstream CNS (in alpha duplicate)
Seedling_LCM129	0.000419133	0.000838267	0.000279422	0	CNS	CNS_004508	5'_upstream CNS (in alpha duplicate)
Seedling_LCM131	0.0002096	0.0002096	0.0002096	0.0002096	CNS	CNS_003933	5'_upstream CNS (in alpha duplicate)
Seedling_LCM132	0.0002096	0.0002096	0.0002096	0.0002096	CNS	CNS_003933	5'_upstream CNS (in alpha duplicate)
Seedling_LCM136	0.000419133	0.000838267	0.000209567	0	CNS	CNS_011353	3'_downstream CNS (in alpha duplicate)
Seedling_LCM136	0.000419133	0.000838267	0.000167653	0	CNS	CNS_011355	5'_upstream CNS (in alpha duplicate)
Seedling_LCM144	0.000419133	0.000838267	0.000279422	0	CNS	CNS_000558	5'_UTR CNS (in alpha duplicate)
Seedling_LCM144	0.000419133	0.000838267	0.000209567	0	CNS	CNS_000560	5'_upstream CNS (in alpha duplicate)
Seedling_LCM146	0.000419133	0.000838267	0.000167653	0	CNS	CNS_000558	5'_UTR CNS (in alpha duplicate)
Seedling_LCM146	0.000419133	0.000838267	0.000139711	0	CNS	CNS_000560	5'_upstream CNS (in alpha duplicate)
Seedling_LCM148	0.0002096	0.0002096	0.0002096	0.0002096	CNS	CNS_003933	5'_upstream CNS (in alpha duplicate)
Seedling_LCM151	0.000419133	0.000838267	0.000419133	0.000838267	CNS	CNS_001683	5'_upstream CNS (in alpha duplicate)
Seedling_LCM151	0.000419133	0.000838267	0.000279422	0	CNS	CNS_001685	Intronic CNS (in alpha duplicate)
Seedling_LCM155	0.0002096	0.0002096	5.24e-05	0	CNS	CNS_003689	5'_upstream CNS (in alpha duplicate)
Seedling_LCM164	0.000419133	0.000838267	6.45e-05	0	CNS	CNS_001453	5'_UTR CNS (in alpha duplicate)
Seedling_LCM164	0.000419133	0.000838267	6.99e-05	0	CNS	CNS_006431	5'_upstream CNS (in alpha duplicate)
Seedling_LCM167	0.0002096	0.0002096	6.99e-05	0	CNS	CNS_003688	5'_upstream CNS (in alpha duplicate)
Seedling_LCM170	0.0002096	0.0002096	1.31e-05	0	CNS	CNS_006790	Intronic CNS (in alpha duplicate)
Seedling_LCM171	0.0002096	0.0002096	1.4e-05	0	CNS	CNS_006790	Intronic CNS (in alpha duplicate)
Seedling_LCM175	0.0002096	0.0002096	4.19e-05	0	CNS	CNS_006790	Intronic CNS (in alpha duplicate)
Seedling_LCM176	0.0002096	0.0002096	2.62e-05	0	CNS	CNS_006790	Intronic CNS (in alpha duplicate)
Seedling_LCM177	0.0002096	0.0002096	2.99e-05	0	CNS	CNS_006790	Intronic CNS (in alpha duplicate)
Seedling_LCM18	0.0002096	0.0002096	2.1e-05	0	CNS	CNS_010912	5'_upstream CNS (in alpha duplicate)
Seedling_LCM188	0.0002096	0.0002096	2.99e-05	0	CNS	CNS_009259	Intronic CNS (in alpha duplicate)
Seedling_LCM189	0.0002096	0.0002096	6.99e-05	0	CNS	CNS_009259	Intronic CNS (in alpha duplicate)
Seedling_LCM19	0.0002096	0.0002096	6.99e-05	0	CNS	CNS_003689	5'_upstream CNS (in alpha duplicate)
Seedling_LCM192	0.0002096	0.0002096	6.99e-05	0	CNS	CNS_003691	5'_upstream CNS (in alpha duplicate)
Seedling_LCM195	0.000419133	0.000838267	8.38e-05	0	CNS	CNS_003455	3'_downstream CNS (in alpha duplicate)
Seedling_LCM195	0.000419133	0.000838267	9.31e-05	0	CNS	CNS_009284	5'_upstream CNS (in alpha duplicate)
Seedling_LCM20	0.0002096	0.0002096	2.62e-05	0	CNS	CNS_004296	5'_upstream CNS (in alpha duplicate)
Seedling_LCM219	0.0002096	0.0002096	5.24e-05	0	CNS	CNS_004957	Intronic CNS (in alpha duplicate)
Seedling_LCM220	0.0002096	0.0002096	0.0002096	0.0002096	CNS	CNS_003933	5'_upstream CNS (in alpha duplicate)
Seedling_LCM222	0.0002096	0.0002096	2.1e-05	0	CNS	CNS_004684	Intronic CNS (in alpha duplicate)
Seedling_LCM228	0.0002096	0.0002096	5.24e-05	0	CNS	CNS_006790	Intronic CNS (in alpha duplicate)
Seedling_LCM229	0.000419133	0.000838267	0.000279422	0	CNS	CNS_008625	3'_downstream CNS (in alpha duplicate)
Seedling_LCM229	0.000419133	0.000838267	0.000419133	0.000838267	CNS	CNS_008627	Intronic CNS (in alpha duplicate)
Seedling_LCM23	0.0002096	0.0002096	1.31e-05	0	CNS	CNS_000471	5'_upstream CNS (in alpha duplicate)
Seedling_LCM235	0.000419133	0.000838267	4.93e-05	0	CNS	CNS_001846	Intronic CNS (in alpha duplicate)
Seedling_LCM235	0.000419133	0.000838267	4.66e-05	0	CNS	CNS_003455	3'_downstream CNS (in alpha duplicate)
Seedling_LCM240	0.0002096	0.0002096	2.99e-05	0	CNS	CNS_007316	5'_upstream CNS (in alpha duplicate)
Seedling_LCM247	0.0002096	0.0002096	2.1e-05	0	CNS	CNS_004685	Intronic CNS (in alpha duplicate)
Seedling_LCM248	0.000419133	0.000838267	7.62e-05	0	CNS	CNS_003455	3'_downstream CNS (in alpha duplicate)
Seedling_LCM248	0.000419133	0.000838267	8.38e-05	0	CNS	CNS_004685	Intronic CNS (in alpha duplicate)
Seedling_LCM250	0.000419133	0.000838267	0.000419133	0.000838267	CNS	CNS_003933	5'_upstream CNS (in alpha duplicate)
Seedling_LCM250	0.000419133	0.000838267	0.000838267	0.000419133	CNS	CNS_006945	3'_downstream CNS (in alpha duplicate)
Seedling_LCM251	0.0002096	0.0002096	0.0002096	0.0002096	CNS	CNS_006945	3'_downstream CNS (in alpha duplicate)
Seedling_LCM253	0.000419133	0.000838267	0.000167653	0	CNS	CNS_000640	Intronic CNS (in alpha duplicate)
Seedling_LCM253	0.000419133	0.000838267	0.000139711	0	CNS	CNS_003456	3'_downstream CNS (in alpha duplicate)
Seedling_LCM254	0.000419133	0.000838267	6.99e-05	0	CNS	CNS_000640	Intronic CNS (in alpha duplicate)
Seedling_LCM254	0.000419133	0.000838267	7.62e-05	0	CNS	CNS_003455	3'_downstream CNS (in alpha duplicate)
Seedling_LCM255	0.0002096	0.0002096	1.61e-05	0	CNS	CNS_000640	Intronic CNS (in alpha duplicate)
Seedling_LCM257	0.0002096	0.0002096	3.49e-05	0	CNS	CNS_006790	Intronic CNS (in alpha duplicate)
Seedling_LCM259	0.0002096	0.0002096	2.99e-05	0	CNS	CNS_006790	Intronic CNS (in alpha duplicate)
Seedling_LCM26	0.000419133	0.000838267	0.000419133	0.000838267	CNS	CNS_004506	5'_upstream CNS (in alpha duplicate)
Seedling_LCM26	0.000419133	0.000838267	0.000279422	0	CNS	CNS_004508	5'_upstream CNS (in alpha duplicate)
Seedling_LCM263	0.0002096	0.0002096	1.75e-05	0	CNS	CNS_006790	Intronic CNS (in alpha duplicate)
Seedling_LCM266	0.0002096	0.0002096	1.4e-05	0	CNS	CNS_006790	Intronic CNS (in alpha duplicate)
Seedling_LCM269	0.0002096	0.0002096	1.5e-05	0	CNS	CNS_005381	5'_upstream CNS (in alpha duplicate)
Seedling_LCM271	0.0002096	0.0002096	8.73e-06	0	CNS	CNS_005381	5'_upstream CNS (in alpha duplicate)
Seedling_LCM272	0.0002096	0.0002096	2.1e-05	0	CNS	CNS_000640	Intronic CNS (in alpha duplicate)
Seedling_LCM273	0.0002096	0.0002096	2.62e-05	0	CNS	CNS_006790	Intronic CNS (in alpha duplicate)
Seedling_LCM276	0.0002096	0.0002096	2.99e-05	0	CNS	CNS_000189	Intronic CNS (in alpha duplicate)
Seedling_LCM282	0.000419133	0.000838267	0.000119752	0	CNS	CNS_001453	5'_UTR CNS (in alpha duplicate)
Seedling_LCM282	0.000419133	0.000838267	0.000139711	0	CNS	CNS_003689	5'_upstream CNS (in alpha duplicate)
Seedling_LCM285	0.000419133	0.000838267	0.000104783	0	CNS	CNS_001453	5'_UTR CNS (in alpha duplicate)
Seedling_LCM285	0.000419133	0.000838267	0.000119752	0	CNS	CNS_003689	5'_upstream CNS (in alpha duplicate)
Seedling_LCM288	0.0002096	0.0002096	5.24e-05	0	CNS	CNS_003933	5'_upstream CNS (in alpha duplicate)
Seedling_LCM290	0.0002096	0.0002096	0.0002096	0.0002096	CNS	CNS_003933	5'_upstream CNS (in alpha duplicate)
Seedling_LCM291	0.0002096	0.0002096	6.99e-05	0	CNS	CNS_003933	5'_upstream CNS (in alpha duplicate)
Seedling_LCM292	0.0002096	0.0002096	2.33e-05	0	CNS	CNS_000640	Intronic CNS (in alpha duplicate)
Seedling_LCM294	0.000419133	0.000838267	0.000279422	0	CNS	CNS_009793	5'_upstream CNS (in alpha duplicate)
Seedling_LCM294	0.000419133	0.000838267	0.000419133	0.000838267	CNS	CNS_009795	5'_upstream CNS (in alpha duplicate)
Seedling_LCM296	0.0002096	0.0002096	2.99e-05	0	CNS	CNS_006790	Intronic CNS (in alpha duplicate)
Seedling_LCM30	0.0002096	0.0002096	5.24e-05	0	CNS	CNS_005633	5'_upstream CNS (in alpha duplicate)
Seedling_LCM300	0.000419133	0.000838267	0.000167653	0	CNS	CNS_004506	5'_upstream CNS (in alpha duplicate)
Seedling_LCM300	0.000419133	0.000838267	0.000139711	0	CNS	CNS_004508	5'_upstream CNS (in alpha duplicate)
Seedling_LCM305	0.0002096	0.0002096	3.49e-05	0	CNS	CNS_000189	Intronic CNS (in alpha duplicate)
Seedling_LCM315	0.0002096	0.0002096	1.4e-05	0	CNS	CNS_003455	3'_downstream CNS (in alpha duplicate)
Seedling_LCM316	0.0002096	0.0002096	1.4e-05	0	CNS	CNS_000640	Intronic CNS (in alpha duplicate)
Seedling_LCM317	0.000419133	0.000838267	0.000119752	0	CNS	CNS_005334	5'_UTR CNS (in alpha duplicate)
Seedling_LCM317	0.000419133	0.000838267	0.000104783	0	CNS	CNS_005336	3'_downstream CNS (in alpha duplicate)
Seedling_LCM318	0.000419133	0.000838267	7.62e-05	0	CNS	CNS_000640	Intronic CNS (in alpha duplicate)
Seedling_LCM318	0.000419133	0.000838267	8.38e-05	0	CNS	CNS_004684	Intronic CNS (in alpha duplicate)
Seedling_LCM319	0.000419133	0.000838267	6.45e-05	0	CNS	CNS_000640	Intronic CNS (in alpha duplicate)
Seedling_LCM319	0.000419133	0.000838267	6.99e-05	0	CNS	CNS_003455	3'_downstream CNS (in alpha duplicate)
Seedling_LCM32	0.000419133	0.000838267	0.000104783	0	CNS	CNS_006839	3'_downstream CNS (in alpha duplicate)
Seedling_LCM32	0.000419133	0.000838267	9.31e-05	0	CNS	CNS_010838	5'_upstream CNS (in alpha duplicate)
Seedling_LCM323	0.0002096	0.0002096	0.0001048	0	CNS	CNS_008511	5'_upstream CNS (in alpha duplicate)
Seedling_LCM324	0.0002096	0.0002096	0.0001048	0	CNS	CNS_008511	5'_upstream CNS (in alpha duplicate)
Seedling_LCM329	0.000419133	0.000838267	0.000139711	0	CNS	CNS_009432	Intronic CNS (in alpha duplicate)
Seedling_LCM329	0.000419133	0.000838267	0.000119752	0	CNS	CNS_009434	5'_upstream CNS (in alpha duplicate)
Seedling_LCM33	0.000419133	0.000838267	0.000167653	0	CNS	CNS_004719	5'_upstream CNS (in alpha duplicate)
Seedling_LCM33	0.000419133	0.000838267	0.000209567	0	CNS	CNS_004721	5'_UTR CNS (in alpha duplicate)
Seedling_LCM338	0.000419133	0.000838267	0.000838267	0.000419133	CNS	CNS_000559	5'_UTR CNS (in alpha duplicate)
Seedling_LCM338	0.000419133	0.000838267	0.000419133	0.000838267	CNS	CNS_000561	5'_upstream CNS (in alpha duplicate)
Seedling_LCM34	0.000419133	0.000838267	5.24e-05	0	CNS	CNS_003394	3'_downstream CNS (in alpha duplicate)
Seedling_LCM34	0.000419133	0.000838267	5.59e-05	0	CNS	CNS_003396	3'_downstream CNS (in alpha duplicate)
Seedling_LCM342	0.000419133	0.000838267	9.31e-05	0	CNS	CNS_000559	5'_UTR CNS (in alpha duplicate)
Seedling_LCM342	0.000419133	0.000838267	8.38e-05	0	CNS	CNS_000561	5'_upstream CNS (in alpha duplicate)
Seedling_LCM35	0.000419133	0.000838267	6.99e-05	0	CNS	CNS_003394	3'_downstream CNS (in alpha duplicate)
Seedling_LCM35	0.000419133	0.000838267	7.62e-05	0	CNS	CNS_003396	3'_downstream CNS (in alpha duplicate)
Seedling_LCM352	0.000419133	0.000838267	7.62e-05	0	CNS	CNS_000640	Intronic CNS (in alpha duplicate)
Seedling_LCM352	0.000419133	0.000838267	8.38e-05	0	CNS	CNS_004685	Intronic CNS (in alpha duplicate)
Seedling_LCM353	0.0002096	0.0002096	2.33e-05	0	CNS	CNS_004685	Intronic CNS (in alpha duplicate)
Seedling_LCM354	0.000419133	0.000838267	6.99e-05	0	CNS	CNS_003455	3'_downstream CNS (in alpha duplicate)
Seedling_LCM354	0.000419133	0.000838267	7.62e-05	0	CNS	CNS_004685	Intronic CNS (in alpha duplicate)
Seedling_LCM357	0.0002096	0.0002096	0.0001048	0	CNS	CNS_007776	5'_UTR CNS (in alpha duplicate)
Seedling_LCM358	0.0002096	0.0002096	3.49e-05	0	CNS	CNS_007776	5'_UTR CNS (in alpha duplicate)
Seedling_LCM359	0.0002096	0.0002096	2.1e-05	0	CNS	CNS_007776	5'_UTR CNS (in alpha duplicate)
Seedling_LCM360	0.0002096	0.0002096	1.91e-05	0	CNS	CNS_007776	5'_UTR CNS (in alpha duplicate)
Seedling_LCM361	0.0002096	0.0002096	1.5e-05	0	CNS	CNS_007776	5'_UTR CNS (in alpha duplicate)
Seedling_LCM362	0.0002096	0.0002096	1.61e-05	0	CNS	CNS_007776	5'_UTR CNS (in alpha duplicate)
Seedling_LCM363	0.0002096	0.0002096	1.5e-05	0	CNS	CNS_007776	5'_UTR CNS (in alpha duplicate)
Seedling_LCM364	0.0002096	0.0002096	3.49e-05	0	CNS	CNS_007776	5'_UTR CNS (in alpha duplicate)
Seedling_LCM365	0.0002096	0.0002096	1.91e-05	0	CNS	CNS_007776	5'_UTR CNS (in alpha duplicate)
Seedling_LCM366	0.0002096	0.0002096	2.99e-05	0	CNS	CNS_007776	5'_UTR CNS (in alpha duplicate)
Seedling_LCM367	0.0002096	0.0002096	1.91e-05	0	CNS	CNS_007776	5'_UTR CNS (in alpha duplicate)
Seedling_LCM368	0.0002096	0.0002096	0.0001048	0	CNS	CNS_007776	5'_UTR CNS (in alpha duplicate)
Seedling_LCM369	0.0002096	0.0002096	2.1e-05	0	CNS	CNS_007776	5'_UTR CNS (in alpha duplicate)
Seedling_LCM37	0.000419133	0.000838267	0.000104783	0	CNS	CNS_005161	5'_upstream CNS (in alpha duplicate)
Seedling_LCM37	0.000419133	0.000838267	0.000119752	0	CNS	CNS_005163	5'_upstream CNS (in alpha duplicate)
Seedling_LCM370	0.0002096	0.0002096	1.61e-05	0	CNS	CNS_007776	5'_UTR CNS (in alpha duplicate)
Seedling_LCM371	0.0002096	0.0002096	1.5e-05	0	CNS	CNS_007776	5'_UTR CNS (in alpha duplicate)
Seedling_LCM376	0.0002096	0.0002096	6.99e-05	0	CNS	CNS_003688	5'_upstream CNS (in alpha duplicate)
Seedling_LCM377	0.000419133	0.000838267	0.000279422	0	CNS	CNS_004506	5'_upstream CNS (in alpha duplicate)
Seedling_LCM377	0.000419133	0.000838267	0.000209567	0	CNS	CNS_004508	5'_upstream CNS (in alpha duplicate)
Seedling_LCM378	0.000419133	0.000838267	9.31e-05	0	CNS	CNS_009432	Intronic CNS (in alpha duplicate)
Seedling_LCM378	0.000419133	0.000838267	8.38e-05	0	CNS	CNS_009434	5'_upstream CNS (in alpha duplicate)
Seedling_LCM382	0.0002096	0.0002096	1.91e-05	0	CNS	CNS_009259	Intronic CNS (in alpha duplicate)
Seedling_LCM390	0.000419133	0.000838267	5.24e-05	0	CNS	CNS_000559	5'_UTR CNS (in alpha duplicate)
Seedling_LCM390	0.000419133	0.000838267	4.93e-05	0	CNS	CNS_000561	5'_upstream CNS (in alpha duplicate)
Seedling_LCM405	0.0002096	0.0002096	1.91e-05	0	CNS	CNS_006790	Intronic CNS (in alpha duplicate)
Seedling_LCM412	0.0002096	0.0002096	1.61e-05	0	CNS	CNS_009259	Intronic CNS (in alpha duplicate)
Seedling_LCM421	0.000419133	0.000838267	4.66e-05	0	CNS	CNS_006790	Intronic CNS (in alpha duplicate)
Seedling_LCM421	0.000419133	0.000838267	4.93e-05	0	CNS	CNS_009259	Intronic CNS (in alpha duplicate)
Seedling_LCM423	0.0002096	0.0002096	1.5e-05	0	CNS	CNS_006790	Intronic CNS (in alpha duplicate)
Seedling_LCM424	0.0002096	0.0002096	1.31e-05	0	CNS	CNS_009259	Intronic CNS (in alpha duplicate)
Seedling_LCM426	0.0002096	0.0002096	1.4e-05	0	CNS	CNS_006790	Intronic CNS (in alpha duplicate)
Seedling_LCM50	0.000419133	0.000838267	0.000209567	0	CNS	CNS_001453	5'_UTR CNS (in alpha duplicate)
Seedling_LCM50	0.000419133	0.000838267	0.000279422	0	CNS	CNS_006431	5'_upstream CNS (in alpha duplicate)
Seedling_LCM53	0.0002096	0.0002096	0.0002096	0.0002096	CNS	CNS_004285	5'_UTR CNS (in alpha duplicate)
Seedling_LCM55	0.0002096	0.0002096	1.75e-05	0	CNS	CNS_010838	5'_upstream CNS (in alpha duplicate)
Seedling_LCM6	0.000419133	0.000838267	6.45e-05	0	CNS	CNS_001995	5'_upstream CNS (in alpha duplicate)
Seedling_LCM6	0.000419133	0.000838267	5.99e-05	0	CNS	CNS_001997	3'_downstream CNS (in alpha duplicate)
Seedling_LCM64	0.000419133	0.000838267	0.000139711	0	CNS	CNS_001871	5'_upstream CNS (in alpha duplicate)
Seedling_LCM64	0.000419133	0.000838267	0.000119752	0	CNS	CNS_001873	5'_upstream CNS (in alpha duplicate)
Seedling_LCM65	0.0002096	0.0002096	0.0002096	0.0002096	CNS	CNS_004285	5'_UTR CNS (in alpha duplicate)
Seedling_LCM67	0.0002096	0.0002096	3.49e-05	0	CNS	CNS_006592	5'_upstream CNS (in alpha duplicate)
Seedling_LCM7	0.000419133	0.000838267	0.000209567	0	CNS	CNS_000998	5'_upstream CNS (in alpha duplicate)
Seedling_LCM7	0.000419133	0.000838267	0.000167653	0	CNS	CNS_001000	5'_upstream CNS (in alpha duplicate)
Seedling_LCM73	0.0002096	0.0002096	1.75e-05	0	CNS	CNS_004041	Intronic CNS (in alpha duplicate)
Seedling_LCM80	0.0002096	0.0002096	4.19e-05	0	CNS	CNS_008660	5'_UTR CNS (in alpha duplicate)
Seedling_LCM82	0.0002096	0.0002096	2.1e-05	0	CNS	CNS_007777	5'_UTR CNS (in alpha duplicate)
Seedling_LCM85	0.0002096	0.0002096	2.33e-05	0	CNS	CNS_001453	5'_UTR CNS (in alpha duplicate)
Seedling_LCM90	0.0002096	0.0002096	2.1e-05	0	CNS	CNS_009153	5'_UTR CNS (in alpha duplicate)
Seedling_LCM96	0.000419133	0.000838267	6.99e-05	0	CNS	CNS_001453	5'_UTR CNS (in alpha duplicate)
Seedling_LCM96	0.000419133	0.000838267	7.62e-05	0	CNS	CNS_006431	5'_upstream CNS (in alpha duplicate)
Shoot_LCM105	0.000419133	0.000838267	0.000209567	0	CNS	CNS_001892	Intronic CNS (in alpha duplicate)
Shoot_LCM105	0.000419133	0.000838267	0.000167653	0	CNS	CNS_007258	5'_UTR CNS (in alpha duplicate)
Shoot_LCM106	0.0002096	0.0002096	5.24e-05	0	CNS	CNS_006431	5'_upstream CNS (in alpha duplicate)
Shoot_LCM109	0.0002096	0.0002096	4.19e-05	0	CNS	CNS_008659	5'_UTR CNS (in alpha duplicate)
Shoot_LCM11	0.0002096	0.0002096	0.0001048	0	CNS	CNS_003620	5'_upstream CNS (in alpha duplicate)
Shoot_LCM122	0.000419133	0.000838267	0.000139711	0	CNS	CNS_008974	5'_upstream CNS (in alpha duplicate)
Shoot_LCM122	0.000419133	0.000838267	0.000119752	0	CNS	CNS_008976	5'_upstream CNS (in alpha duplicate)
Shoot_LCM123	0.0002096	0.0002096	6.99e-05	0	CNS	CNS_006592	5'_upstream CNS (in alpha duplicate)
Shoot_LCM125	0.0002096	0.0002096	4.19e-05	0	CNS	CNS_006592	5'_upstream CNS (in alpha duplicate)
Shoot_LCM127	0.0002096	0.0002096	0.0001048	0	CNS	CNS_006431	5'_upstream CNS (in alpha duplicate)
Shoot_LCM131	0.0002096	0.0002096	1.5e-05	0	CNS	CNS_006592	5'_upstream CNS (in alpha duplicate)
Shoot_LCM133	0.000419133	0.000838267	0.000167653	0	CNS	CNS_000559	5'_UTR CNS (in alpha duplicate)
Shoot_LCM133	0.000419133	0.000838267	0.000139711	0	CNS	CNS_000561	5'_upstream CNS (in alpha duplicate)
Shoot_LCM136	0.0002096	0.0002096	1.91e-05	0	CNS	CNS_005717	5'_upstream CNS (in alpha duplicate)
Shoot_LCM137	0.0002096	0.0002096	0.0001048	0	CNS	CNS_005717	5'_upstream CNS (in alpha duplicate)
Shoot_LCM141	0.000419133	0.000838267	0.000119752	0	CNS	CNS_008974	5'_upstream CNS (in alpha duplicate)
Shoot_LCM141	0.000419133	0.000838267	0.000104783	0	CNS	CNS_008976	5'_upstream CNS (in alpha duplicate)
Shoot_LCM143	0.000419133	0.000838267	3.49e-05	0	CNS	CNS_006431	5'_upstream CNS (in alpha duplicate)
Shoot_LCM143	0.000419133	0.000838267	3.64e-05	0	CNS	CNS_006592	5'_upstream CNS (in alpha duplicate)
Shoot_LCM157	0.000419133	0.000838267	0.000838267	0.000419133	CNS	CNS_003584	5'_UTR CNS (in alpha duplicate)
Shoot_LCM157	0.000419133	0.000838267	0.000419133	0.000838267	CNS	CNS_003586	5'_UTR CNS (in alpha duplicate)
Shoot_LCM16	0.000419133	0.000838267	7.62e-05	0	CNS	CNS_006698	5'_upstream CNS (in alpha duplicate)
Shoot_LCM16	0.000419133	0.000838267	6.99e-05	0	CNS	CNS_006700	5'_upstream CNS (in alpha duplicate)
Shoot_LCM161	0.0002096	0.0002096	1.5e-05	0	CNS	CNS_001846	Intronic CNS (in alpha duplicate)
Shoot_LCM164	0.0002096	0.0002096	5.24e-05	0	CNS	CNS_004561	5'_upstream CNS (in alpha duplicate)
Shoot_LCM166	0.0002096	0.0002096	2.99e-05	0	CNS	CNS_004561	5'_upstream CNS (in alpha duplicate)
Shoot_LCM167	0.0002096	0.0002096	2.62e-05	0	CNS	CNS_004561	5'_upstream CNS (in alpha duplicate)
Shoot_LCM17	0.000419133	0.000838267	0.000419133	0.000838267	CNS	CNS_004976	5'_upstream CNS (in alpha duplicate)
Shoot_LCM17	0.000419133	0.000838267	0.000279422	0	CNS	CNS_007487	5'_upstream CNS (in alpha duplicate)
Shoot_LCM23	0.0002096	0.0002096	1.61e-05	0	CNS	CNS_005381	5'_upstream CNS (in alpha duplicate)
Shoot_LCM27	0.0002096	0.0002096	6.99e-05	0	CNS	CNS_001453	5'_UTR CNS (in alpha duplicate)
Shoot_LCM29	0.000419133	0.000838267	0.000209567	0	CNS	CNS_003584	5'_UTR CNS (in alpha duplicate)
Shoot_LCM29	0.000419133	0.000838267	0.000167653	0	CNS	CNS_003586	5'_UTR CNS (in alpha duplicate)
Shoot_LCM35	0.0002096	0.0002096	1.4e-05	0	CNS	CNS_006592	5'_upstream CNS (in alpha duplicate)
Shoot_LCM40	0.0002096	0.0002096	6.99e-05	0	CNS	CNS_006594	Intronic CNS (in alpha duplicate)
Shoot_LCM44	0.0002096	0.0002096	0.0002096	0.0002096	CNS	CNS_007258	5'_UTR CNS (in alpha duplicate)
Shoot_LCM45	0.0002096	0.0002096	2.62e-05	0	CNS	CNS_006432	5'_upstream CNS (in alpha duplicate)
Shoot_LCM49	0.0002096	0.0002096	0.0002096	0.0002096	CNS	CNS_006594	Intronic CNS (in alpha duplicate)
Shoot_LCM5	0.000419133	0.000838267	0.000104783	0	CNS	CNS_010190	5'_upstream CNS (in alpha duplicate)
Shoot_LCM5	0.000419133	0.000838267	0.000119752	0	CNS	CNS_010192	3'_downstream CNS (in alpha duplicate)
Shoot_LCM52	0.0002096	0.0002096	0.0001048	0	CNS	CNS_006594	Intronic CNS (in alpha duplicate)
Shoot_LCM62	0.000419133	0.000838267	6.99e-05	0	CNS	CNS_004976	5'_upstream CNS (in alpha duplicate)
Shoot_LCM62	0.000419133	0.000838267	7.62e-05	0	CNS	CNS_004977	5'_upstream CNS (in alpha duplicate)
Shoot_LCM65	0.0002096	0.0002096	0.0002096	0.0002096	CNS	CNS_007487	5'_upstream CNS (in alpha duplicate)
Shoot_LCM74	0.0002096	0.0002096	0.0002096	0.0002096	CNS	CNS_007258	5'_UTR CNS (in alpha duplicate)
Shoot_LCM76	0.000419133	0.000838267	0.000167653	0	CNS	CNS_001892	Intronic CNS (in alpha duplicate)
Shoot_LCM76	0.000419133	0.000838267	0.000139711	0	CNS	CNS_007258	5'_UTR CNS (in alpha duplicate)
Shoot_LCM83	0.000419133	0.000838267	0.000838267	0.000419133	CNS	CNS_003584	5'_UTR CNS (in alpha duplicate)
Shoot_LCM83	0.000419133	0.000838267	0.000419133	0.000838267	CNS	CNS_003586	5'_UTR CNS (in alpha duplicate)
Shoot_LCM84	0.000419133	0.000838267	0.000838267	0.000419133	CNS	CNS_003584	5'_UTR CNS (in alpha duplicate)
Shoot_LCM84	0.000419133	0.000838267	0.000419133	0.000838267	CNS	CNS_003586	5'_UTR CNS (in alpha duplicate)
Shoot_LCM9	0.000419133	0.000838267	0.000838267	0.000419133	CNS	CNS_000549	Intronic CNS (in alpha duplicate)
Shoot_LCM9	0.000419133	0.000838267	0.000419133	0.000838267	CNS	CNS_006594	Intronic CNS (in alpha duplicate)
Shoot_LCM94	0.0002096	0.0002096	5.24e-05	0	CNS	CNS_006594	Intronic CNS (in alpha duplicate)
Shoot_LCM98	0.000419133	0.000838267	5.59e-05	0	CNS	CNS_010835	Intronic CNS (in alpha duplicate)
Shoot_LCM98	0.000419133	0.000838267	5.24e-05	0	CNS	CNS_010836	Intronic CNS (in alpha duplicate)
Shoot_LCM99	0.000419133	0.000838267	3.99e-05	0	CNS	CNS_010835	Intronic CNS (in alpha duplicate)
Shoot_LCM99	0.000419133	0.000838267	3.81e-05	0	CNS	CNS_010836	Intronic CNS (in alpha duplicate)
Whole_LCM1	0.000419133	0.000838267	0.000167653	0	CNS	CNS_011353	3'_downstream CNS (in alpha duplicate)
Whole_LCM1	0.000419133	0.000838267	0.000139711	0	CNS	CNS_011355	5'_upstream CNS (in alpha duplicate)
Whole_LCM102	0.000419133	0.000838267	6.99e-05	0	CNS	CNS_004561	5'_upstream CNS (in alpha duplicate)
Whole_LCM102	0.000419133	0.000838267	7.62e-05	0	CNS	CNS_010950	3'_downstream CNS (in alpha duplicate)
Whole_LCM105	0.0002096	0.0002096	3.49e-05	0	CNS	CNS_008659	5'_UTR CNS (in alpha duplicate)
Whole_LCM108	0.000419133	0.000838267	0.000279422	0	CNS	CNS_010137	Intronic CNS (in alpha duplicate)
Whole_LCM108	0.000419133	0.000838267	0.000419133	0.000838267	CNS	CNS_010139	Intronic CNS (in alpha duplicate)
Whole_LCM109	0.000419133	0.000838267	0.000279422	0	CNS	CNS_000580	3'_downstream CNS (in alpha duplicate)
Whole_LCM109	0.000419133	0.000838267	0.000419133	0.000838267	CNS	CNS_000582	3'_downstream CNS (in alpha duplicate)
Whole_LCM116	0.0002096	0.0002096	2.1e-05	0	CNS	CNS_004685	Intronic CNS (in alpha duplicate)
Whole_LCM117	0.0002096	0.0002096	2.99e-05	0	CNS	CNS_001846	Intronic CNS (in alpha duplicate)
Whole_LCM125	0.000419133	0.000838267	0.000139711	0	CNS	CNS_001684	5'_upstream CNS (in alpha duplicate)
Whole_LCM125	0.000419133	0.000838267	0.000119752	0	CNS	CNS_001686	Intronic CNS (in alpha duplicate)
Whole_LCM127	0.000419133	0.000838267	5.24e-05	0	CNS	CNS_001846	Intronic CNS (in alpha duplicate)
Whole_LCM127	0.000419133	0.000838267	5.59e-05	0	CNS	CNS_003469	5'_upstream CNS (in alpha duplicate)
Whole_LCM134	0.000419133	0.000838267	0.000104783	0	CNS	CNS_004976	5'_upstream CNS (in alpha duplicate)
Whole_LCM134	0.000419133	0.000838267	9.31e-05	0	CNS	CNS_007487	5'_upstream CNS (in alpha duplicate)
Whole_LCM135	0.0002096	0.0002096	1.1e-05	0	CNS	CNS_009259	Intronic CNS (in alpha duplicate)
Whole_LCM136	0.0002096	0.0002096	0.0001048	0	CNS	CNS_009259	Intronic CNS (in alpha duplicate)
Whole_LCM137	0.000419133	0.000838267	7.62e-05	0	CNS	CNS_001846	Intronic CNS (in alpha duplicate)
Whole_LCM137	0.000419133	0.000838267	8.38e-05	0	CNS	CNS_003469	5'_upstream CNS (in alpha duplicate)
Whole_LCM138	0.000419133	0.000838267	6.45e-05	0	CNS	CNS_003455	3'_downstream CNS (in alpha duplicate)
Whole_LCM138	0.000419133	0.000838267	6.99e-05	0	CNS	CNS_004684	Intronic CNS (in alpha duplicate)
Whole_LCM140	0.000419133	0.000838267	0.000838267	0.000419133	CNS	CNS_001995	5'_upstream CNS (in alpha duplicate)
Whole_LCM140	0.000419133	0.000838267	0.000419133	0.000838267	CNS	CNS_001997	3'_downstream CNS (in alpha duplicate)
Whole_LCM144	0.000419133	0.000838267	5.59e-05	0	CNS	CNS_000189	Intronic CNS (in alpha duplicate)
Whole_LCM144	0.000419133	0.000838267	5.99e-05	0	CNS	CNS_004685	Intronic CNS (in alpha duplicate)
Whole_LCM146	0.000419133	0.000838267	0.000104783	0	CNS	CNS_004976	5'_upstream CNS (in alpha duplicate)
Whole_LCM146	0.000419133	0.000838267	9.31e-05	0	CNS	CNS_007487	5'_upstream CNS (in alpha duplicate)
Whole_LCM148	0.000419133	0.000838267	6.45e-05	0	CNS	CNS_004561	5'_upstream CNS (in alpha duplicate)
Whole_LCM148	0.000419133	0.000838267	6.99e-05	0	CNS	CNS_010950	3'_downstream CNS (in alpha duplicate)
Whole_LCM151	0.0002096	0.0002096	1.23e-05	0	CNS	CNS_008660	5'_UTR CNS (in alpha duplicate)
Whole_LCM152	0.0002096	0.0002096	1.61e-05	0	CNS	CNS_010835	Intronic CNS (in alpha duplicate)
Whole_LCM161	0.0002096	0.0002096	1.5e-05	0	CNS	CNS_003455	3'_downstream CNS (in alpha duplicate)
Whole_LCM17	0.000419133	0.000838267	0.000419133	0.000838267	CNS	CNS_005467	5'_upstream CNS (in alpha duplicate)
Whole_LCM17	0.000419133	0.000838267	0.000838267	0.000419133	CNS	CNS_005469	5'_upstream CNS (in alpha duplicate)
Whole_LCM178	0.000419133	0.000838267	7.62e-05	0	CNS	CNS_006431	5'_upstream CNS (in alpha duplicate)
Whole_LCM178	0.000419133	0.000838267	6.99e-05	0	CNS	CNS_006790	Intronic CNS (in alpha duplicate)
Whole_LCM182	0.0002096	0.0002096	0.0002096	0.0002096	CNS	CNS_003933	5'_upstream CNS (in alpha duplicate)
Whole_LCM183	0.0002096	0.0002096	1.61e-05	0	CNS	CNS_009259	Intronic CNS (in alpha duplicate)
Whole_LCM184	0.0002096	0.0002096	4.19e-05	0	CNS	CNS_003688	5'_upstream CNS (in alpha duplicate)
Whole_LCM185	0.000419133	0.000838267	8.38e-05	0	CNS	CNS_003688	5'_upstream CNS (in alpha duplicate)
Whole_LCM185	0.000419133	0.000838267	7.62e-05	0	CNS	CNS_006790	Intronic CNS (in alpha duplicate)
Whole_LCM191	0.000419133	0.000838267	4.41e-05	0	CNS	CNS_007776	5'_UTR CNS (in alpha duplicate)
Whole_LCM191	0.000419133	0.000838267	4.19e-05	0	CNS	CNS_007777	5'_UTR CNS (in alpha duplicate)
Whole_LCM193	0.000419133	0.000838267	6.99e-05	0	CNS	CNS_006431	5'_upstream CNS (in alpha duplicate)
Whole_LCM193	0.000419133	0.000838267	6.45e-05	0	CNS	CNS_006790	Intronic CNS (in alpha duplicate)
Whole_LCM195	0.000419133	0.000838267	6.99e-05	0	CNS	CNS_007776	5'_UTR CNS (in alpha duplicate)
Whole_LCM195	0.000419133	0.000838267	6.45e-05	0	CNS	CNS_007777	5'_UTR CNS (in alpha duplicate)
Whole_LCM197	0.0002096	0.0002096	0.0001048	0	CNS	CNS_004012	5'_upstream CNS (in alpha duplicate)
Whole_LCM207	0.000419133	0.000838267	5.59e-05	0	CNS	CNS_003688	5'_upstream CNS (in alpha duplicate)
Whole_LCM207	0.000419133	0.000838267	5.24e-05	0	CNS	CNS_006431	5'_upstream CNS (in alpha duplicate)
Whole_LCM208	0.0002096	0.0002096	1.16e-05	0	CNS	CNS_008659	5'_UTR CNS (in alpha duplicate)
Whole_LCM211	0.000419133	0.000838267	0.000419133	0.000838267	CNS	CNS_004012	5'_upstream CNS (in alpha duplicate)
Whole_LCM211	0.000419133	0.000838267	0.000838267	0.000419133	CNS	CNS_006494	5'_upstream CNS (in alpha duplicate)
Whole_LCM214	0.000419133	0.000838267	0.000119752	0	CNS	CNS_004012	5'_upstream CNS (in alpha duplicate)
Whole_LCM214	0.000419133	0.000838267	0.000139711	0	CNS	CNS_006494	5'_upstream CNS (in alpha duplicate)
Whole_LCM218	0.0002096	0.0002096	5.24e-05	0	CNS	CNS_004957	Intronic CNS (in alpha duplicate)
Whole_LCM220	0.0002096	0.0002096	5.24e-05	0	CNS	CNS_004268	Intronic CNS (in alpha duplicate)
Whole_LCM23	0.0002096	0.0002096	0.0002096	0.0002096	CNS	CNS_006593	Intronic CNS (in alpha duplicate)
Whole_LCM238	0.0002096	0.0002096	1.75e-05	0	CNS	CNS_006431	5'_upstream CNS (in alpha duplicate)
Whole_LCM240	0.0002096	0.0002096	1.5e-05	0	CNS	CNS_006790	Intronic CNS (in alpha duplicate)
Whole_LCM241	0.0002096	0.0002096	9.98e-06	0	CNS	CNS_009259	Intronic CNS (in alpha duplicate)
Whole_LCM25	0.000419133	0.000838267	0.000139711	0	CNS	CNS_003455	3'_downstream CNS (in alpha duplicate)
Whole_LCM25	0.000419133	0.000838267	0.000119752	0	CNS	CNS_004562	5'_upstream CNS (in alpha duplicate)
Whole_LCM252	0.0002096	0.0002096	2.62e-05	0	CNS	CNS_009283	5'_upstream CNS (in alpha duplicate)
Whole_LCM253	0.0002096	0.0002096	0.0001048	0	CNS	CNS_000776	5'_UTR CNS (in alpha duplicate)
Whole_LCM255	0.0002096	0.0002096	0.0001048	0	CNS	CNS_001892	Intronic CNS (in alpha duplicate)
Whole_LCM257	0.000419133	0.000838267	0.000119752	0	CNS	CNS_003688	5'_upstream CNS (in alpha duplicate)
Whole_LCM257	0.000419133	0.000838267	0.000104783	0	CNS	CNS_008659	5'_UTR CNS (in alpha duplicate)
Whole_LCM258	0.000419133	0.000838267	8.38e-05	0	CNS	CNS_004685	Intronic CNS (in alpha duplicate)
Whole_LCM258	0.000419133	0.000838267	9.31e-05	0	CNS	CNS_010835	Intronic CNS (in alpha duplicate)
Whole_LCM26	0.0002096	0.0002096	0.0002096	0.0002096	CNS	CNS_005290	5'_upstream CNS (in alpha duplicate)
Whole_LCM261	0.000419133	0.000838267	5.24e-05	0	CNS	CNS_006431	5'_upstream CNS (in alpha duplicate)
Whole_LCM261	0.000419133	0.000838267	4.93e-05	0	CNS	CNS_006790	Intronic CNS (in alpha duplicate)
Whole_LCM263	0.000419133	0.000838267	3.49e-05	0	CNS	CNS_006431	5'_upstream CNS (in alpha duplicate)
Whole_LCM263	0.000419133	0.000838267	3.35e-05	0	CNS	CNS_006790	Intronic CNS (in alpha duplicate)
Whole_LCM265	0.000419133	0.000838267	8.38e-05	0	CNS	CNS_001865	5'_UTR CNS (in alpha duplicate)
Whole_LCM265	0.000419133	0.000838267	7.62e-05	0	CNS	CNS_001867	Intronic CNS (in alpha duplicate)
Whole_LCM268	0.000419133	0.000838267	7.62e-05	0	CNS	CNS_000559	5'_UTR CNS (in alpha duplicate)
Whole_LCM268	0.000419133	0.000838267	6.99e-05	0	CNS	CNS_000561	5'_upstream CNS (in alpha duplicate)
Whole_LCM278	0.0002096	0.0002096	3.49e-05	0	CNS	CNS_006790	Intronic CNS (in alpha duplicate)
Whole_LCM283	0.000419133	0.000838267	6.45e-05	0	CNS	CNS_006593	Intronic CNS (in alpha duplicate)
Whole_LCM283	0.000419133	0.000838267	6.99e-05	0	CNS	CNS_007487	5'_upstream CNS (in alpha duplicate)
Whole_LCM286	0.0002096	0.0002096	1.61e-05	0	CNS	CNS_008659	5'_UTR CNS (in alpha duplicate)
Whole_LCM288	0.0002096	0.0002096	1.91e-05	0	CNS	CNS_008659	5'_UTR CNS (in alpha duplicate)
Whole_LCM296	0.000419133	0.000838267	0.000119752	0	CNS	CNS_005334	5'_UTR CNS (in alpha duplicate)
Whole_LCM296	0.000419133	0.000838267	0.000104783	0	CNS	CNS_005336	3'_downstream CNS (in alpha duplicate)
Whole_LCM297	0.000419133	0.000838267	0.000209567	0	CNS	CNS_007776	5'_UTR CNS (in alpha duplicate)
Whole_LCM297	0.000419133	0.000838267	0.000167653	0	CNS	CNS_009153	5'_UTR CNS (in alpha duplicate)
Whole_LCM298	0.0002096	0.0002096	2.99e-05	0	CNS	CNS_007776	5'_UTR CNS (in alpha duplicate)
Whole_LCM3	0.000419133	0.000838267	0.000419133	0.000838267	CNS	CNS_000998	5'_upstream CNS (in alpha duplicate)
Whole_LCM3	0.000419133	0.000838267	0.000279422	0	CNS	CNS_001000	5'_upstream CNS (in alpha duplicate)
Whole_LCM305	0.0002096	0.0002096	2.33e-05	0	CNS	CNS_009259	Intronic CNS (in alpha duplicate)
Whole_LCM306	0.000419133	0.000838267	0.000838267	0.000419133	CNS	CNS_002406	5'_UTR CNS (in alpha duplicate)
Whole_LCM306	0.000419133	0.000838267	0.000419133	0.000838267	CNS	CNS_002408	5'_upstream CNS (in alpha duplicate)
Whole_LCM307	0.000419133	0.000838267	0.000838267	0.000419133	CNS	CNS_008974	5'_upstream CNS (in alpha duplicate)
Whole_LCM307	0.000419133	0.000838267	0.000419133	0.000838267	CNS	CNS_008976	5'_upstream CNS (in alpha duplicate)
Whole_LCM315	0.0002096	0.0002096	0.0001048	0	CNS	CNS_001131	Intronic CNS (in alpha duplicate)
Whole_LCM317	0.000419133	0.000838267	7.62e-05	0	CNS	CNS_001995	5'_upstream CNS (in alpha duplicate)
Whole_LCM317	0.000419133	0.000838267	6.99e-05	0	CNS	CNS_001997	3'_downstream CNS (in alpha duplicate)
Whole_LCM322	0.0002096	0.0002096	5.24e-05	0	CNS	CNS_005717	5'_upstream CNS (in alpha duplicate)
Whole_LCM323	0.000419133	0.000838267	0.000119752	0	CNS	CNS_006601	Intronic CNS (in alpha duplicate)
Whole_LCM323	0.000419133	0.000838267	0.000139711	0	CNS	CNS_006603	Intronic CNS (in alpha duplicate)
Whole_LCM326	0.000419133	0.000838267	3.99e-05	0	CNS	CNS_006790	Intronic CNS (in alpha duplicate)
Whole_LCM326	0.000419133	0.000838267	4.19e-05	0	CNS	CNS_009259	Intronic CNS (in alpha duplicate)
Whole_LCM327	0.000419133	0.000838267	0.000419133	0.000838267	CNS	CNS_008974	5'_upstream CNS (in alpha duplicate)
Whole_LCM327	0.000419133	0.000838267	0.000279422	0	CNS	CNS_008976	5'_upstream CNS (in alpha duplicate)
Whole_LCM33	0.0002096	0.0002096	3.49e-05	0	CNS	CNS_010912	5'_upstream CNS (in alpha duplicate)
Whole_LCM330	0.000419133	0.000838267	0.000167653	0	CNS	CNS_011440	5'_upstream CNS (in alpha duplicate)
Whole_LCM330	0.000419133	0.000838267	0.000209567	0	CNS	CNS_011442	5'_upstream CNS (in alpha duplicate)
Whole_LCM333	0.000419133	0.000838267	3.49e-05	0	CNS	CNS_006790	Intronic CNS (in alpha duplicate)
Whole_LCM333	0.000419133	0.000838267	3.64e-05	0	CNS	CNS_009259	Intronic CNS (in alpha duplicate)
Whole_LCM334	0.0002096	0.0002096	1.75e-05	0	CNS	CNS_009259	Intronic CNS (in alpha duplicate)
Whole_LCM335	0.0002096	0.0002096	1.23e-05	0	CNS	CNS_009259	Intronic CNS (in alpha duplicate)
Whole_LCM336	0.0002096	0.0002096	1.61e-05	0	CNS	CNS_009259	Intronic CNS (in alpha duplicate)
Whole_LCM337	0.0002096	0.0002096	0.0001048	0	CNS	CNS_009259	Intronic CNS (in alpha duplicate)
Whole_LCM339	0.0002096	0.0002096	0.0002096	0.0002096	CNS	CNS_007487	5'_upstream CNS (in alpha duplicate)
Whole_LCM344	0.000419133	0.000838267	6.45e-05	0	CNS	CNS_007776	5'_UTR CNS (in alpha duplicate)
Whole_LCM344	0.000419133	0.000838267	5.99e-05	0	CNS	CNS_007777	5'_UTR CNS (in alpha duplicate)
Whole_LCM345	0.0002096	0.0002096	0.0002096	0.0002096	CNS	CNS_007777	5'_UTR CNS (in alpha duplicate)
Whole_LCM346	0.0002096	0.0002096	2.33e-05	0	CNS	CNS_007777	5'_UTR CNS (in alpha duplicate)
Whole_LCM347	0.0002096	0.0002096	0.0001048	0	CNS	CNS_006517	5'_upstream CNS (in alpha duplicate)
Whole_LCM348	0.0002096	0.0002096	0.0002096	0.0002096	CNS	CNS_006143	5'_UTR CNS (in alpha duplicate)
Whole_LCM353	0.0002096	0.0002096	0.0002096	0.0002096	CNS	CNS_006143	5'_UTR CNS (in alpha duplicate)
Whole_LCM354	0.0002096	0.0002096	0.0002096	0.0002096	CNS	CNS_003933	5'_upstream CNS (in alpha duplicate)
Whole_LCM359	0.000419133	0.000838267	0.000419133	0.000838267	CNS	CNS_003608	5'_UTR CNS (in alpha duplicate)
Whole_LCM359	0.000419133	0.000838267	0.000279422	0	CNS	CNS_003610	5'_upstream CNS (in alpha duplicate)
Whole_LCM360	0.000419133	0.000838267	0.000104783	0	CNS	CNS_005633	5'_upstream CNS (in alpha duplicate)
Whole_LCM360	0.000419133	0.000838267	0.000119752	0	CNS	CNS_007238	5'_upstream CNS (in alpha duplicate)
Whole_LCM363	0.0002096	0.0002096	0.0001048	0	CNS	CNS_001561	5'_UTR CNS (in alpha duplicate)
Whole_LCM37	0.0002096	0.0002096	0.0002096	0.0002096	CNS	CNS_006183	3'_downstream CNS (in alpha duplicate)
Whole_LCM373	0.000419133	0.000838267	0.000209567	0	CNS	CNS_001453	5'_UTR CNS (in alpha duplicate)
Whole_LCM373	0.000419133	0.000838267	0.000279422	0	CNS	CNS_003689	5'_upstream CNS (in alpha duplicate)
Whole_LCM377	0.000419133	0.000838267	0.000119752	0	CNS	CNS_006601	Intronic CNS (in alpha duplicate)
Whole_LCM377	0.000419133	0.000838267	0.000139711	0	CNS	CNS_006603	Intronic CNS (in alpha duplicate)
Whole_LCM379	0.000419133	0.000838267	7.62e-05	0	CNS	CNS_007776	5'_UTR CNS (in alpha duplicate)
Whole_LCM379	0.000419133	0.000838267	6.99e-05	0	CNS	CNS_007777	5'_UTR CNS (in alpha duplicate)
Whole_LCM381	0.0002096	0.0002096	0.0002096	0.0002096	CNS	CNS_010912	5'_upstream CNS (in alpha duplicate)
Whole_LCM384	0.000419133	0.000838267	0.000209567	0	CNS	CNS_008887	Intronic CNS (in alpha duplicate)
Whole_LCM384	0.000419133	0.000838267	0.000279422	0	CNS	CNS_008889	Intronic CNS (in alpha duplicate)
Whole_LCM387	0.0002096	0.0002096	0.0002096	0.0002096	CNS	CNS_008707	5'_upstream CNS (in alpha duplicate)
Whole_LCM39	0.0002096	0.0002096	0.0001048	0	CNS	CNS_005567	5'_upstream CNS (in alpha duplicate)
Whole_LCM400	0.000419133	0.000838267	0.000139711	0	CNS	CNS_003933	5'_upstream CNS (in alpha duplicate)
Whole_LCM400	0.000419133	0.000838267	0.000167653	0	CNS	CNS_006945	3'_downstream CNS (in alpha duplicate)
Whole_LCM404	0.000419133	0.000838267	9.31e-05	0	CNS	CNS_004377	5'_UTR CNS (in alpha duplicate)
Whole_LCM404	0.000419133	0.000838267	0.000104783	0	CNS	CNS_004379	5'_upstream CNS (in alpha duplicate)
Whole_LCM406	0.000419133	0.000838267	0.000119752	0	CNS	CNS_003688	5'_upstream CNS (in alpha duplicate)
Whole_LCM406	0.000419133	0.000838267	0.000104783	0	CNS	CNS_006790	Intronic CNS (in alpha duplicate)
Whole_LCM409	0.000419133	0.000838267	3.99e-05	0	CNS	CNS_003688	5'_upstream CNS (in alpha duplicate)
Whole_LCM409	0.000419133	0.000838267	4.19e-05	0	CNS	CNS_009259	Intronic CNS (in alpha duplicate)
Whole_LCM41	0.000419133	0.000838267	0.000419133	0.000838267	CNS	CNS_005467	5'_upstream CNS (in alpha duplicate)
Whole_LCM41	0.000419133	0.000838267	0.000838267	0.000419133	CNS	CNS_005469	5'_upstream CNS (in alpha duplicate)
Whole_LCM410	0.0002096	0.0002096	1.91e-05	0	CNS	CNS_007777	5'_UTR CNS (in alpha duplicate)
Whole_LCM413	0.000419133	0.000838267	0.000139711	0	CNS	CNS_007777	5'_UTR CNS (in alpha duplicate)
Whole_LCM413	0.000419133	0.000838267	0.000119752	0	CNS	CNS_009153	5'_UTR CNS (in alpha duplicate)
Whole_LCM414	0.000419133	0.000838267	5.59e-05	0	CNS	CNS_007777	5'_UTR CNS (in alpha duplicate)
Whole_LCM414	0.000419133	0.000838267	5.24e-05	0	CNS	CNS_009153	5'_UTR CNS (in alpha duplicate)
Whole_LCM416	0.000419133	0.000838267	3.35e-05	0	CNS	CNS_007776	5'_UTR CNS (in alpha duplicate)
Whole_LCM416	0.000419133	0.000838267	3.22e-05	0	CNS	CNS_007777	5'_UTR CNS (in alpha duplicate)
Whole_LCM420	0.000419133	0.000838267	3.99e-05	0	CNS	CNS_000558	5'_UTR CNS (in alpha duplicate)
Whole_LCM420	0.000419133	0.000838267	3.81e-05	0	CNS	CNS_000560	5'_upstream CNS (in alpha duplicate)
Whole_LCM422	0.000419133	0.000838267	6.45e-05	0	CNS	CNS_000558	5'_UTR CNS (in alpha duplicate)
Whole_LCM422	0.000419133	0.000838267	5.99e-05	0	CNS	CNS_000560	5'_upstream CNS (in alpha duplicate)
Whole_LCM424	0.000419133	0.000838267	7.62e-05	0	CNS	CNS_000558	5'_UTR CNS (in alpha duplicate)
Whole_LCM424	0.000419133	0.000838267	6.99e-05	0	CNS	CNS_000560	5'_upstream CNS (in alpha duplicate)
Whole_LCM47	0.0002096	0.0002096	1.5e-05	0	CNS	CNS_009259	Intronic CNS (in alpha duplicate)
Whole_LCM50	0.0002096	0.0002096	6.99e-05	0	CNS	CNS_006790	Intronic CNS (in alpha duplicate)
Whole_LCM51	0.0002096	0.0002096	1.61e-05	0	CNS	CNS_008659	5'_UTR CNS (in alpha duplicate)
Whole_LCM55	0.000419133	0.000838267	0.000139711	0	CNS	CNS_000189	Intronic CNS (in alpha duplicate)
Whole_LCM55	0.000419133	0.000838267	0.000167653	0	CNS	CNS_004685	Intronic CNS (in alpha duplicate)
Whole_LCM58	0.0002096	0.0002096	5.24e-05	0	CNS	CNS_006790	Intronic CNS (in alpha duplicate)
Whole_LCM64	0.0002096	0.0002096	0.0002096	0.0002096	CNS	CNS_006334	3'_downstream CNS (in alpha duplicate)
Whole_LCM67	0.000419133	0.000838267	5.99e-05	0	CNS	CNS_006697	5'_upstream CNS (in alpha duplicate)
Whole_LCM67	0.000419133	0.000838267	5.59e-05	0	CNS	CNS_006699	5'_upstream CNS (in alpha duplicate)
Whole_LCM68	0.000419133	0.000838267	0.000279422	0	CNS	CNS_011255	5'_upstream CNS (in alpha duplicate)
Whole_LCM68	0.000419133	0.000838267	0.000209567	0	CNS	CNS_011257	Intronic CNS (in alpha duplicate)
Whole_LCM70	0.000419133	0.000838267	0.000419133	0.000838267	CNS	CNS_004719	5'_upstream CNS (in alpha duplicate)
Whole_LCM70	0.000419133	0.000838267	0.000838267	0.000419133	CNS	CNS_004721	5'_UTR CNS (in alpha duplicate)
Whole_LCM72	0.0002096	0.0002096	0.0002096	0.0002096	CNS	CNS_004268	Intronic CNS (in alpha duplicate)
Whole_LCM73	0.000419133	0.000838267	0.000838267	0.000419133	CNS	CNS_009156	3'_downstream CNS (in alpha duplicate)
Whole_LCM73	0.000419133	0.000838267	0.000419133	0.000838267	CNS	CNS_009158	5'_upstream CNS (in alpha duplicate)
Whole_LCM74	0.0002096	0.0002096	0.0002096	0.0002096	CNS	CNS_006593	Intronic CNS (in alpha duplicate)
Whole_LCM75	0.0002096	0.0002096	0.0002096	0.0002096	CNS	CNS_006593	Intronic CNS (in alpha duplicate)
Whole_LCM76	0.0002096	0.0002096	9.11e-06	0	CNS	CNS_003470	5'_upstream CNS (in alpha duplicate)
Whole_LCM77	0.0002096	0.0002096	2.99e-05	0	CNS	CNS_006790	Intronic CNS (in alpha duplicate)
Whole_LCM80	0.000419133	0.000838267	7.62e-05	0	CNS	CNS_006431	5'_upstream CNS (in alpha duplicate)
Whole_LCM80	0.000419133	0.000838267	6.99e-05	0	CNS	CNS_006790	Intronic CNS (in alpha duplicate)
Whole_LCM88	0.0002096	0.0002096	0.0002096	0.0002096	CNS	CNS_006593	Intronic CNS (in alpha duplicate)
Whole_LCM95	0.000419133	0.000838267	9.31e-05	0	CNS	CNS_003469	5'_upstream CNS (in alpha duplicate)
Whole_LCM95	0.000419133	0.000838267	8.38e-05	0	CNS	CNS_004417	5'_upstream CNS (in alpha duplicate)
Whole_LCM96	0.000419133	0.000838267	7.62e-05	0	CNS	CNS_000189	Intronic CNS (in alpha duplicate)
Whole_LCM96	0.000419133	0.000838267	8.38e-05	0	CNS	CNS_004685	Intronic CNS (in alpha duplicate)
Whole_LCM97	0.0002096	0.0002096	1.91e-05	0	CNS	CNS_009259	Intronic CNS (in alpha duplicate)
Whole_LCM98	0.0002096	0.0002096	2.1e-05	0	CNS	CNS_009259	Intronic CNS (in alpha duplicate)
Whole_LCM99	0.0002096	0.0002096	1.4e-05	0	CNS	CNS_009259	Intronic CNS (in alpha duplicate)
Aerial_MCL104	5.06e-07	2.03e-06	2.53e-07	0	CNS'	CNS_008033	CNS not enriched in TFBS
Aerial_MCL104	5.06e-07	2.03e-06	2.89e-07	0	CNS'	CNS_008034	CNS not enriched in TFBS
Aerial_MCL108	0.000176565	0.000353131	0.000353131	0.000176565	CNS'	CNS_006178	CNS enriched in TFBS
Aerial_MCL109	0.000147139	0.000294278	2.26e-05	0	CNS'	CNS_003620	CNS enriched in TFBS
Aerial_MCL109	0.000147139	0.000294278	2.45e-05	0	CNS'	CNS_003621	CNS enriched in TFBS
Aerial_MCL110	0.000132423	0.000397269	3.97e-05	0	CNS'	CNS_000943	CNS enriched in TFBS
Aerial_MCL110	0.000220699	0.000662096	4.73e-05	0	CNS'	CNS_003620	CNS enriched in TFBS
Aerial_MCL110	0.000220699	0.000662096	5.09e-05	0	CNS'	CNS_003621	CNS enriched in TFBS
Aerial_MCL111	0.000147132	0.000735662	0.000735662	0.000147132	CNS'	CNS_002368	CNS enriched in TFBS
Aerial_MCL112	4.41e-05	4.41e-05	4.41e-05	4.41e-05	CNS'	CNS_005716	CNS not enriched in TFBS
Aerial_MCL117	0.000176559	0.000706235	0.000706235	0.000176559	CNS'	CNS_004440	CNS enriched in TFBS
Aerial_MCL117	0.000235407	0.000941627	0.000470813	0.000313876	CNS'	CNS_000803	CNS enriched in TFBS
Aerial_MCL121	0.000205991	0.000411983	0.000411983	0.000205991	CNS'	CNS_003335	CNS not enriched in TFBS
Aerial_MCL121	0.000205991	0.000411983	0.000205991	0.000411983	CNS'	CNS_003334	CNS not enriched in TFBS
Aerial_MCL123	1.54e-06	4.48e-05	1.49e-05	1.66e-06	CNS'	CNS_003033	CNS enriched in TFBS
Aerial_MCL123	1.54e-06	4.48e-05	4.48e-05	1.54e-06	CNS'	CNS_003030	CNS not enriched in TFBS
Aerial_MCL123	1.54e-06	4.48e-05	1.12e-05	1.72e-06	CNS'	CNS_003032	CNS enriched in TFBS
Aerial_MCL123	1.54e-06	4.48e-05	2.24e-05	1.6e-06	CNS'	CNS_003031	CNS not enriched in TFBS
Aerial_MCL123	2.57e-06	7.46e-05	1.49e-05	2.98e-06	CNS'	CNS_003034	CNS enriched in TFBS
Aerial_MCL123	2.57e-06	7.46e-05	1.24e-05	3.11e-06	CNS'	CNS_003035	CNS enriched in TFBS
Aerial_MCL126	0.000147132	0.000735662	0.000183915	0.000367831	CNS'	CNS_006440	CNS not enriched in TFBS
Aerial_MCL131	8.83e-05	0.000176569	0.000176569	8.83e-05	CNS'	CNS_007502	CNS enriched in TFBS
Aerial_MCL144	0.000176559	0.000706235	0.000353118	0.000235412	CNS'	CNS_007328	CNS not enriched in TFBS
Aerial_MCL144	0.000176559	0.000706235	0.000706235	0.000176559	CNS'	CNS_007329	CNS not enriched in TFBS
Aerial_MCL146	6.76e-06	0.000169066	2.82e-05	8.45e-06	CNS'	CNS_003349	CNS enriched in TFBS
Aerial_MCL146	6.76e-06	0.000169066	3.38e-05	8.05e-06	CNS'	CNS_003348	CNS not enriched in TFBS
Aerial_MCL146	1.88e-06	4.7e-05	2.35e-05	1.96e-06	CNS'	CNS_004835	CNS not enriched in TFBS
Aerial_MCL146	3.95e-06	9.87e-05	2.47e-05	4.49e-06	CNS'	CNS_004831	CNS not enriched in TFBS
Aerial_MCL146	3.95e-06	9.87e-05	3.29e-05	4.29e-06	CNS'	CNS_004832	CNS not enriched in TFBS
Aerial_MCL15	5.85e-06	0.000198862	6.63e-05	6.21e-06	CNS'	CNS_007187	CNS not enriched in TFBS
Aerial_MCL154	4.41e-05	4.41e-05	4.41e-05	4.41e-05	CNS'	CNS_008075	CNS not enriched in TFBS
Aerial_MCL158	0.000132423	0.000397269	6.62e-05	0	CNS'	CNS_006432	CNS enriched in TFBS
Aerial_MCL158	0.000176561	0.000529684	6.62e-05	0	CNS'	CNS_003362	CNS enriched in TFBS
Aerial_MCL158	0.000176561	0.000529684	5.89e-05	0	CNS'	CNS_003364	CNS enriched in TFBS
Aerial_MCL159	0.000132423	0.000397269	0.000198635	0.000198635	CNS'	CNS_004247	CNS not enriched in TFBS
Aerial_MCL167	2.94e-05	2.94e-05	2.94e-05	2.94e-05	CNS'	CNS_003906	CNS enriched in TFBS
Aerial_MCL177	9.79e-06	0.000342594	0.000342594	9.79e-06	CNS'	CNS_005911	CNS enriched in TFBS
Aerial_MCL180	0.000132423	0.000397269	0.000397269	0.000132423	CNS'	CNS_008914	CNS not enriched in TFBS
Aerial_MCL180	0.000220699	0.000662096	0.000165524	0	CNS'	CNS_009153	CNS not enriched in TFBS
Aerial_MCL180	0.000220699	0.000662096	0.000220699	0.000662096	CNS'	CNS_009154	CNS enriched in TFBS
Aerial_MCL19	1.3e-05	0.000534607	5.35e-05	1.67e-05	CNS'	CNS_001000	CNS enriched in TFBS
Aerial_MCL19	1.3e-05	0.000534607	4.46e-05	1.78e-05	CNS'	CNS_001001	CNS enriched in TFBS
Aerial_MCL19	1.3e-05	0.000534607	4.86e-05	1.72e-05	CNS'	CNS_000999	CNS enriched in TFBS
Aerial_MCL19	1.3e-05	0.000534607	5.94e-05	1.62e-05	CNS'	CNS_000998	CNS enriched in TFBS
Aerial_MCL193	4.41e-05	4.41e-05	4.41e-05	4.41e-05	CNS'	CNS_004393	CNS enriched in TFBS
Aerial_MCL196	0.000353115	0.00070623	0.000353115	0.00070623	CNS'	CNS_004627	CNS not enriched in TFBS
Aerial_MCL196	0.000353115	0.00070623	0.00070623	0.000353115	CNS'	CNS_004626	CNS not enriched in TFBS
Aerial_MCL201	0.000147132	0.000735662	0.000735662	0.000147132	CNS'	CNS_009796	CNS enriched in TFBS
Aerial_MCL202	0.000176559	0.000706235	0.000706235	0.000176559	CNS'	CNS_000052	CNS enriched in TFBS
Aerial_MCL202	0.000176559	0.000706235	0.000235412	0.000353118	CNS'	CNS_000053	CNS enriched in TFBS
Aerial_MCL202	0.000176559	0.000706235	0.000353118	0.000235412	CNS'	CNS_006550	CNS enriched in TFBS
Aerial_MCL202	0.000176559	0.000706235	0.000176559	0.000706235	CNS'	CNS_000051	CNS enriched in TFBS
Aerial_MCL206	0.000176559	0.000706235	0.000706235	0.000176559	CNS'	CNS_010953	CNS enriched in TFBS
Aerial_MCL206	0.000235407	0.000941627	0.000470813	0.000313876	CNS'	CNS_003579	CNS enriched in TFBS
Aerial_MCL207	8.83e-05	0.00026485	0.00026485	8.83e-05	CNS'	CNS_010180	CNS enriched in TFBS
Aerial_MCL207	0.000308969	0.000926907	0.000308969	0.000926907	CNS'	CNS_008346	CNS enriched in TFBS
Aerial_MCL207	0.000308969	0.000926907	0.000463453	0.000463453	CNS'	CNS_008347	CNS enriched in TFBS
Aerial_MCL208	8.83e-05	0.000176569	2.94e-05	0	CNS'	CNS_004083	CNS not enriched in TFBS
Aerial_MCL208	8.83e-05	0.000176569	2.52e-05	0	CNS'	CNS_004081	CNS not enriched in TFBS
Aerial_MCL220	0.000176565	0.000353131	8.83e-05	0	CNS'	CNS_004406	CNS not enriched in TFBS
Aerial_MCL220	0.000176565	0.000353131	0.00011771	0	CNS'	CNS_004405	CNS not enriched in TFBS
Aerial_MCL224	0.000176561	0.000529684	0.000529684	0.000176561	CNS'	CNS_001311	CNS not enriched in TFBS
Aerial_MCL228	8.83e-05	0.00026485	0.000132425	0.000132425	CNS'	CNS_000861	CNS enriched in TFBS
Aerial_MCL230	0.000441384	0.000882768	0.000294256	0	CNS'	CNS_001857	CNS not enriched in TFBS
Aerial_MCL230	0.000441384	0.000882768	0.000220692	0	CNS'	CNS_001856	CNS not enriched in TFBS
Aerial_MCL236	0.000132423	0.000397269	0.000397269	0.000132423	CNS'	CNS_007251	CNS enriched in TFBS
Aerial_MCL236	0.000220699	0.000662096	0.000331048	0.000331048	CNS'	CNS_007241	CNS enriched in TFBS
Aerial_MCL236	0.000220699	0.000662096	0.000220699	0.000662096	CNS'	CNS_007240	CNS enriched in TFBS
Aerial_MCL237	0.000147132	0.000735662	0.000735662	0.000147132	CNS'	CNS_004721	CNS not enriched in TFBS
Aerial_MCL239	0.000411962	0.000823923	0.000411962	0.000823923	CNS'	CNS_009614	CNS not enriched in TFBS
Aerial_MCL241	0.000176561	0.000529684	0.000529684	0.000176561	CNS'	CNS_007503	CNS not enriched in TFBS
Aerial_MCL243	0.000132423	0.000397269	0.000397269	0.000132423	CNS'	CNS_004396	CNS not enriched in TFBS
Aerial_MCL243	0.000176561	0.000529684	0.000264842	0.000264842	CNS'	CNS_004397	CNS not enriched in TFBS
Aerial_MCL243	0.000176561	0.000529684	0.000176561	0.000529684	CNS'	CNS_004398	CNS not enriched in TFBS
Aerial_MCL25	7.17e-11	3.51e-09	8.78e-10	7.64e-11	CNS'	CNS_007564	CNS enriched in TFBS
Aerial_MCL25	1.29e-10	6.32e-09	1.26e-09	1.4e-10	CNS'	CNS_007560	CNS enriched in TFBS
Aerial_MCL25	1.29e-10	6.32e-09	1.05e-09	1.44e-10	CNS'	CNS_007554	CNS enriched in TFBS
Aerial_MCL25	5.82e-08	2.85e-06	2.19e-07	7.71e-08	CNS'	CNS_007563	CNS not enriched in TFBS
Aerial_MCL25	5.82e-08	2.85e-06	2.04e-07	7.92e-08	CNS'	CNS_007562	CNS not enriched in TFBS
Aerial_MCL25	6.25e-06	0.000306432	1.53e-05	1.02e-05	CNS'	CNS_007558	CNS not enriched in TFBS
Aerial_MCL25	1.04e-05	0.000510379	2.32e-05	1.82e-05	CNS'	CNS_006700	CNS enriched in TFBS
Aerial_MCL25	1.04e-05	0.000510379	2.22e-05	1.89e-05	CNS'	CNS_007556	CNS enriched in TFBS
Aerial_MCL25	1.04e-05	0.000510379	2.13e-05	1.96e-05	CNS'	CNS_006699	CNS enriched in TFBS
Aerial_MCL251	0.000176559	0.000706235	0.000141247	0	CNS'	CNS_001326	CNS enriched in TFBS
Aerial_MCL251	0.000176559	0.000706235	0.000235412	0.000353118	CNS'	CNS_001332	CNS enriched in TFBS
Aerial_MCL251	0.000176559	0.000706235	0.000353118	0.000235412	CNS'	CNS_001328	CNS enriched in TFBS
Aerial_MCL251	0.000176559	0.000706235	0.000176559	0.000706235	CNS'	CNS_001334	CNS not enriched in TFBS
Aerial_MCL253	0.000176559	0.000706235	0.000353118	0.000235412	CNS'	CNS_005294	CNS enriched in TFBS
Aerial_MCL253	0.000176559	0.000706235	0.000706235	0.000176559	CNS'	CNS_005293	CNS enriched in TFBS
Aerial_MCL258	0.000176559	0.000706235	0.000706235	0.000176559	CNS'	CNS_007180	CNS enriched in TFBS
Aerial_MCL258	0.000235407	0.000941627	0.000470813	0.000313876	CNS'	CNS_007178	CNS not enriched in TFBS
Aerial_MCL260	0.000176559	0.000706235	0.000353118	0.000235412	CNS'	CNS_011016	CNS enriched in TFBS
Aerial_MCL263	8.83e-05	0.00026485	0.00026485	8.83e-05	CNS'	CNS_003942	CNS not enriched in TFBS
Aerial_MCL269	3.38e-07	3.04e-06	7.59e-07	5.06e-07	CNS'	CNS_004415	CNS enriched in TFBS
Aerial_MCL269	3.38e-07	3.04e-06	3.04e-06	3.38e-07	CNS'	CNS_004413	CNS not enriched in TFBS
Aerial_MCL269	3.38e-07	3.04e-06	1.52e-06	3.8e-07	CNS'	CNS_004416	CNS enriched in TFBS
Aerial_MCL269	3.38e-07	3.04e-06	1.01e-06	4.34e-07	CNS'	CNS_004414	CNS not enriched in TFBS
Aerial_MCL278	0.000132423	0.000397269	0.000198635	0.000198635	CNS'	CNS_008560	CNS enriched in TFBS
Aerial_MCL278	0.000132423	0.000397269	0.000397269	0.000132423	CNS'	CNS_002955	CNS enriched in TFBS
Aerial_MCL278	0.000132423	0.000397269	0.000132423	0.000397269	CNS'	CNS_002954	CNS enriched in TFBS
Aerial_MCL286	0.000132423	0.000397269	0.000397269	0.000132423	CNS'	CNS_004041	CNS not enriched in TFBS
Aerial_MCL286	0.000176561	0.000529684	0.000176561	0.000529684	CNS'	CNS_004049	CNS not enriched in TFBS
Aerial_MCL286	0.000176561	0.000529684	0.000264842	0.000264842	CNS'	CNS_004050	CNS not enriched in TFBS
Aerial_MCL289	0.000176561	0.000529684	0.000529684	0.000176561	CNS'	CNS_004039	CNS not enriched in TFBS
Aerial_MCL305	0.000205991	0.000411983	0.000411983	0.000205991	CNS'	CNS_001660	CNS not enriched in TFBS
Aerial_MCL305	0.000205991	0.000411983	0.000205991	0.000411983	CNS'	CNS_001659	CNS not enriched in TFBS
Aerial_MCL312	8.83e-05	0.000176569	0.000176569	8.83e-05	CNS'	CNS_004144	CNS enriched in TFBS
Aerial_MCL315	0.000132423	0.000397269	0.000132423	0.000397269	CNS'	CNS_004324	CNS enriched in TFBS
Aerial_MCL319	0.000147132	0.000735662	0.000735662	0.000147132	CNS'	CNS_008664	CNS enriched in TFBS
Aerial_MCL322	5.89e-05	5.89e-05	5.89e-05	5.89e-05	CNS'	CNS_002165	CNS not enriched in TFBS
Aerial_MCL323	0.000176561	0.000529684	0.000264842	0.000264842	CNS'	CNS_005658	CNS enriched in TFBS
Aerial_MCL324	4.41e-05	4.41e-05	1.1e-05	0	CNS'	CNS_000802	CNS enriched in TFBS
Aerial_MCL328	2.94e-05	2.94e-05	2.94e-05	2.94e-05	CNS'	CNS_006513	CNS not enriched in TFBS
Aerial_MCL61	8.55e-06	0.000145331	0.000145331	8.55e-06	CNS'	CNS_005908	CNS enriched in TFBS
Aerial_MCL61	8.55e-06	0.000145331	7.27e-05	9.08e-06	CNS'	CNS_005907	CNS enriched in TFBS
Aerial_MCL63	0.000117709	0.000470834	0.000470834	0.000117709	CNS'	CNS_010181	CNS enriched in TFBS
Aerial_MCL72	5.42e-06	5.42e-05	2.71e-05	6.02e-06	CNS'	CNS_011219	CNS enriched in TFBS
Aerial_MCL72	5.42e-06	5.42e-05	1.81e-05	6.77e-06	CNS'	CNS_011220	CNS enriched in TFBS
Aerial_MCL76	2.88e-06	8.92e-05	4.46e-05	2.97e-06	CNS'	CNS_002392	CNS enriched in TFBS
Aerial_MCL76	2.88e-06	8.92e-05	8.92e-05	2.88e-06	CNS'	CNS_002393	CNS enriched in TFBS
Aerial_MCL76	2.88e-06	8.92e-05	2.23e-05	3.19e-06	CNS'	CNS_002400	CNS not enriched in TFBS
Aerial_MCL76	2.88e-06	8.92e-05	2.97e-05	3.08e-06	CNS'	CNS_002401	CNS not enriched in TFBS
Aerial_MCL76	4.32e-06	0.000133783	2.68e-05	4.95e-06	CNS'	CNS_002391	CNS enriched in TFBS
Aerial_MCL76	4.32e-06	0.000133783	2.23e-05	5.15e-06	CNS'	CNS_002390	CNS enriched in TFBS
Aerial_MCL84	9.29e-06	0.000148706	3.72e-05	1.14e-05	CNS'	CNS_004627	CNS not enriched in TFBS
Aerial_MCL84	9.29e-06	0.000148706	4.96e-05	1.06e-05	CNS'	CNS_004626	CNS not enriched in TFBS
Aerial_MCL88	0.000132423	0.000397269	0.000397269	0.000132423	CNS'	CNS_011031	CNS enriched in TFBS
[truncated: 19,575 more rows]
