# Supplementary material for: Conserved Non-Coding Regulatory Signatures in Arabidopsis Co-Expressed Gene Modules
Source: PLoS One. 2012 Sep 14;7(9):e45041. doi: 10.1371/journal.pone.0045041 (PMC3443200; doi:10.1371/journal.pone.0045041)
Supplement: Table S5 — Co-enrichment of Regulatory Elements Within Modules and Module Edges. (XLSX) [file pone.0045041.s005.xlsx]

## Sheet: SuppTable5
Supplemental Table S5: Co-enrichment of Regulatory Elements Within Modules and Module Edges
Module ID	Edges	Nodes	k	CNS Edges	CNS' Edges	CNS Ratio	CNS p-value	CNS Bon p-value	CNS' Ratio	CNS' p-value	CNS' Bon p-value	Enr CNS Terms 0.001	Enr CNS' Terms 0.001
Aerial_LCM1	6	4	3	0	1	0	NA	NA	0.166667	0.0034	0.0204	0	2
Aerial_LCM10	5	4	2.5	0	0	0	NA	NA	0	NA	NA	0	0
Aerial_LCM100	9	10	1.8	0	0	0	NA	NA	0	NA	NA	1	0
Aerial_LCM101	3	3	2	0	0	0	NA	NA	0	NA	NA	0	2
Aerial_LCM102	3	4	1.5	0	0	0	NA	NA	0	NA	NA	2	0
Aerial_LCM103	4	5	1.6	0	0	0	NA	NA	0	NA	NA	1	0
Aerial_LCM104	3	4	1.5	0	0	0	NA	NA	0	NA	NA	0	0
Aerial_LCM105	5	6	1.66667	0	0	0	NA	NA	0	NA	NA	0	0
Aerial_LCM106	8	9	1.77778	0	0	0	NA	NA	0	NA	NA	0	0
Aerial_LCM107	10	11	1.81818	0	0	0	NA	NA	0	NA	NA	0	0
Aerial_LCM108	3	4	1.5	0	0	0	NA	NA	0	NA	NA	0	0
Aerial_LCM109	4	5	1.6	0	0	0	NA	NA	0	NA	NA	0	0
Aerial_LCM11	3	3	2	0	0	0	NA	NA	0	NA	NA	0	0
Aerial_LCM110	3	4	1.5	0	0	0	NA	NA	0	NA	NA	0	0
Aerial_LCM111	3	4	1.5	0	0	0	NA	NA	0	NA	NA	0	0
Aerial_LCM112	30	10	6	0	0	0	NA	NA	0	NA	NA	1	0
Aerial_LCM113	6	7	1.71429	0	0	0	NA	NA	0	NA	NA	0	0
Aerial_LCM114	15	13	2.30769	0	0	0	NA	NA	0	NA	NA	0	0
Aerial_LCM115	5	6	1.66667	0	0	0	NA	NA	0	NA	NA	1	0
Aerial_LCM116	3	3	2	0	0	0	NA	NA	0	NA	NA	0	0
Aerial_LCM117	8	5	3.2	0	1	0	NA	NA	0.125	0.0064	0.0512	0	0
Aerial_LCM118	5	6	1.66667	0	0	0	NA	NA	0	NA	NA	0	0
Aerial_LCM119	5	5	2	0	0	0	NA	NA	0	NA	NA	0	0
Aerial_LCM12	3	3	2	0	0	0	NA	NA	0	NA	NA	0	2
Aerial_LCM120	15	16	1.875	0	0	0	NA	NA	0	NA	NA	0	0
Aerial_LCM121	4	5	1.6	0	0	0	NA	NA	0	NA	NA	1	0
Aerial_LCM122	3	3	2	0	0	0	NA	NA	0	NA	NA	1	1
Aerial_LCM123	3	4	1.5	0	0	0	NA	NA	0	NA	NA	1	0
Aerial_LCM124	3	4	1.5	0	0	0	NA	NA	0	NA	NA	1	0
Aerial_LCM125	6	6	2	0	0	0	NA	NA	0	NA	NA	0	0
Aerial_LCM126	158	29	10.8966	0	1	0	NA	NA	0.00632911	0.7014	110.821	0	0
Aerial_LCM127	3	4	1.5	0	0	0	NA	NA	0	NA	NA	0	0
Aerial_LCM128	9	8	2.25	0	0	0	NA	NA	0	NA	NA	1	0
Aerial_LCM129	5	6	1.66667	0	0	0	NA	NA	0	NA	NA	0	0
Aerial_LCM13	3	3	2	0	0	0	NA	NA	0	NA	NA	0	0
Aerial_LCM130	5	6	1.66667	0	0	0	NA	NA	0	NA	NA	0	0
Aerial_LCM131	6	7	1.71429	0	0	0	NA	NA	0	NA	NA	1	0
Aerial_LCM132	5	6	1.66667	0	0	0	NA	NA	0	NA	NA	2	0
Aerial_LCM133	45	15	6	0	1	0	NA	NA	0.0222222	0.1567	7.0515	0	0
Aerial_LCM134	3	4	1.5	0	0	0	NA	NA	0	NA	NA	0	0
Aerial_LCM135	3	4	1.5	0	0	0	NA	NA	0	NA	NA	1	0
Aerial_LCM136	3	4	1.5	0	0	0	NA	NA	0	NA	NA	1	0
Aerial_LCM137	5	6	1.66667	0	0	0	NA	NA	0	NA	NA	1	0
Aerial_LCM138	3	3	2	0	0	0	NA	NA	0	NA	NA	1	0
Aerial_LCM139	3	4	1.5	0	0	0	NA	NA	0	NA	NA	2	0
Aerial_LCM14	8	5	3.2	0	0	0	NA	NA	0	NA	NA	0	0
Aerial_LCM140	3	3	2	0	0	0	NA	NA	0	NA	NA	2	0
Aerial_LCM141	5	4	2.5	0	0	0	NA	NA	0	NA	NA	2	0
Aerial_LCM142	4	5	1.6	0	0	0	NA	NA	0	NA	NA	2	0
Aerial_LCM143	3	4	1.5	0	0	0	NA	NA	0	NA	NA	0	0
Aerial_LCM144	4	5	1.6	0	0	0	NA	NA	0	NA	NA	1	0
Aerial_LCM145	9	7	2.57143	0	0	0	NA	NA	0	NA	NA	2	0
Aerial_LCM146	5	5	2	0	0	0	NA	NA	0	NA	NA	2	0
Aerial_LCM147	4	4	2	0	0	0	NA	NA	0	NA	NA	2	0
Aerial_LCM148	3	4	1.5	0	0	0	NA	NA	0	NA	NA	2	0
Aerial_LCM149	7	8	1.75	0	0	0	NA	NA	0	NA	NA	0	0
Aerial_LCM15	3	4	1.5	0	0	0	NA	NA	0	NA	NA	0	0
Aerial_LCM150	4	5	1.6	0	0	0	NA	NA	0	NA	NA	0	0
Aerial_LCM151	4	5	1.6	0	0	0	NA	NA	0	NA	NA	1	0
Aerial_LCM152	9	10	1.8	0	0	0	NA	NA	0	NA	NA	0	0
Aerial_LCM153	5	6	1.66667	0	0	0	NA	NA	0	NA	NA	0	0
Aerial_LCM154	3	4	1.5	0	0	0	NA	NA	0	NA	NA	1	0
Aerial_LCM155	10	9	2.22222	0	0	0	NA	NA	0	NA	NA	0	0
Aerial_LCM156	4	4	2	0	0	0	NA	NA	0	NA	NA	0	0
Aerial_LCM157	3	4	1.5	0	0	0	NA	NA	0	NA	NA	1	0
Aerial_LCM158	7	8	1.75	0	0	0	NA	NA	0	NA	NA	1	0
Aerial_LCM159	6	7	1.71429	0	0	0	NA	NA	0	NA	NA	1	0
Aerial_LCM16	3	4	1.5	0	0	0	NA	NA	0	NA	NA	0	0
Aerial_LCM160	4	4	2	0	0	0	NA	NA	0	NA	NA	0	0
Aerial_LCM161	225	27	16.6667	1	5	0.00444444	0.0819	18.4275	0.0222222	0.1295	29.1375	0	0
Aerial_LCM162	19	9	4.22222	0	1	0	NA	NA	0.0526316	0.0319	0.6061	1	0
Aerial_LCM163	3	4	1.5	0	0	0	NA	NA	0	NA	NA	0	0
Aerial_LCM164	3	4	1.5	0	0	0	NA	NA	0	NA	NA	1	0
Aerial_LCM165	6	5	2.4	0	0	0	NA	NA	0	NA	NA	0	0
Aerial_LCM166	3	4	1.5	0	0	0	NA	NA	0	NA	NA	0	0
Aerial_LCM167	13	12	2.16667	0	0	0	NA	NA	0	NA	NA	0	0
Aerial_LCM168	4	5	1.6	0	0	0	NA	NA	0	NA	NA	0	0
Aerial_LCM169	7	8	1.75	0	0	0	NA	NA	0	NA	NA	2	0
Aerial_LCM17	4	4	2	0	0	0	NA	NA	0	NA	NA	0	0
Aerial_LCM170	9	6	3	0	0	0	NA	NA	0	NA	NA	0	0
Aerial_LCM171	3	4	1.5	0	0	0	NA	NA	0	NA	NA	0	0
Aerial_LCM172	6	7	1.71429	0	0	0	NA	NA	0	NA	NA	0	0
Aerial_LCM173	93	23	8.08696	0	4	0	NA	NA	0.0430108	0.013	1.209	0	1
Aerial_LCM174	6	7	1.71429	0	0	0	NA	NA	0	NA	NA	0	0
Aerial_LCM175	8	9	1.77778	0	0	0	NA	NA	0	NA	NA	0	0
Aerial_LCM176	12	6	4	0	1	0	NA	NA	0.0833333	0.0123	0.1476	0	0
Aerial_LCM177	8	5	3.2	0	0	0	NA	NA	0	NA	NA	0	0
Aerial_LCM178	7	5	2.8	0	0	0	NA	NA	0	NA	NA	0	0
Aerial_LCM179	4	5	1.6	0	0	0	NA	NA	0	NA	NA	0	0
Aerial_LCM18	3	4	1.5	0	0	0	NA	NA	0	NA	NA	0	2
Aerial_LCM180	17	9	3.77778	0	0	0	NA	NA	0	NA	NA	1	0
Aerial_LCM181	5	6	1.66667	0	0	0	NA	NA	0	NA	NA	0	0
Aerial_LCM182	12	7	3.42857	0	1	0	NA	NA	0.0833333	0.013	0.156	0	2
Aerial_LCM183	3	4	1.5	0	0	0	NA	NA	0	NA	NA	0	0
Aerial_LCM184	10	6	3.33333	0	0	0	NA	NA	0	NA	NA	2	0
Aerial_LCM185	3	3	2	0	0	0	NA	NA	0	NA	NA	0	0
Aerial_LCM186	7	6	2.33333	0	0	0	NA	NA	0	NA	NA	1	0
Aerial_LCM187	3	4	1.5	0	0	0	NA	NA	0	NA	NA	0	0
Aerial_LCM188	3	4	1.5	0	0	0	NA	NA	0	NA	NA	0	0
Aerial_LCM189	6	5	2.4	0	0	0	NA	NA	0	NA	NA	0	0
Aerial_LCM19	3	4	1.5	0	0	0	NA	NA	0	NA	NA	1	0
Aerial_LCM190	5	6	1.66667	0	0	0	NA	NA	0	NA	NA	0	0
Aerial_LCM191	3	4	1.5	0	0	0	NA	NA	0	NA	NA	0	0
Aerial_LCM192	6	7	1.71429	0	0	0	NA	NA	0	NA	NA	0	0
Aerial_LCM193	3	3	2	0	0	0	NA	NA	0	NA	NA	0	3
Aerial_LCM194	3	3	2	0	0	0	NA	NA	0	NA	NA	0	0
Aerial_LCM195	7	5	2.8	0	1	0	NA	NA	0.142857	0.0048	0.0336	1	2
Aerial_LCM196	14	7	4	0	1	0	NA	NA	0.0714286	0.0177	0.2478	0	0
Aerial_LCM197	3	3	2	0	0	0	NA	NA	0	NA	NA	1	0
Aerial_LCM198	15	8	3.75	0	1	0	NA	NA	0.0666667	0.0231	0.3465	0	0
Aerial_LCM199	3	4	1.5	0	0	0	NA	NA	0	NA	NA	0	0
Aerial_LCM2	4	5	1.6	0	0	0	NA	NA	0	NA	NA	0	0
Aerial_LCM20	12	13	1.84615	0	0	0	NA	NA	0	NA	NA	0	0
Aerial_LCM200	15	9	3.33333	0	0	0	NA	NA	0	NA	NA	1	0
Aerial_LCM201	4	4	2	0	0	0	NA	NA	0	NA	NA	0	0
Aerial_LCM202	3	4	1.5	0	0	0	NA	NA	0	NA	NA	0	0
Aerial_LCM203	15	8	3.75	0	0	0	NA	NA	0	NA	NA	0	0
Aerial_LCM204	26	9	5.77778	1	7	0.0384615	0.001	0.026	0.269231	0	0	0	9
Aerial_LCM205	3	3	2	0	0	0	NA	NA	0	NA	NA	0	0
Aerial_LCM206	4	5	1.6	0	0	0	NA	NA	0	NA	NA	1	0
Aerial_LCM207	8	9	1.77778	0	0	0	NA	NA	0	NA	NA	0	0
Aerial_LCM208	360	32	22.5	0	1	0	NA	NA	0.00277778	0.9763	351.468	0	0
Aerial_LCM209	10	11	1.81818	0	0	0	NA	NA	0	NA	NA	0	0
Aerial_LCM21	3	4	1.5	0	0	0	NA	NA	0	NA	NA	0	0
Aerial_LCM210	7	8	1.75	0	0	0	NA	NA	0	NA	NA	0	0
Aerial_LCM211	3	4	1.5	0	0	0	NA	NA	0	NA	NA	0	0
Aerial_LCM212	5	6	1.66667	0	0	0	NA	NA	0	NA	NA	1	0
Aerial_LCM213	3	4	1.5	0	0	0	NA	NA	0	NA	NA	1	0
Aerial_LCM214	3	4	1.5	0	0	0	NA	NA	0	NA	NA	1	0
Aerial_LCM215	111	23	9.65217	0	2	0	NA	NA	0.018018	0.2435	27.0285	1	0
Aerial_LCM216	203	31	13.0968	1	2	0.00492611	0.0651	13.2153	0.00985222	0.6093	123.688	0	0
Aerial_LCM217	7	8	1.75	0	0	0	NA	NA	0	NA	NA	1	0
Aerial_LCM218	3	4	1.5	0	0	0	NA	NA	0	NA	NA	0	0
Aerial_LCM219	6	7	1.71429	0	0	0	NA	NA	0	NA	NA	1	0
Aerial_LCM22	3	3	2	0	0	0	NA	NA	0	NA	NA	0	0
Aerial_LCM220	4	5	1.6	0	0	0	NA	NA	0	NA	NA	0	0
Aerial_LCM221	5	6	1.66667	0	0	0	NA	NA	0	NA	NA	0	0
Aerial_LCM222	4	5	1.6	0	0	0	NA	NA	0	NA	NA	0	0
Aerial_LCM223	3	4	1.5	0	0	0	NA	NA	0	NA	NA	0	0
Aerial_LCM224	3	4	1.5	0	0	0	NA	NA	0	NA	NA	0	0
Aerial_LCM225	9	5	3.6	0	0	0	NA	NA	0	NA	NA	0	0
Aerial_LCM226	36	18	4	0	1	0	NA	NA	0.0277778	0.1047	3.7692	2	0
Aerial_LCM227	5	6	1.66667	0	0	0	NA	NA	0	NA	NA	0	0
Aerial_LCM228	16	8	4	0	0	0	NA	NA	0	NA	NA	0	0
Aerial_LCM229	4	5	1.6	0	0	0	NA	NA	0	NA	NA	0	0
Aerial_LCM23	9	6	3	0	0	0	NA	NA	0	NA	NA	0	0
Aerial_LCM230	6	6	2	0	0	0	NA	NA	0	NA	NA	0	0
Aerial_LCM231	5	6	1.66667	0	0	0	NA	NA	0	NA	NA	0	0
Aerial_LCM232	6	6	2	0	0	0	NA	NA	0	NA	NA	0	0
Aerial_LCM233	84	18	9.33333	0	1	0	NA	NA	0.0119048	0.3695	31.038	0	0
Aerial_LCM234	7	8	1.75	0	0	0	NA	NA	0	NA	NA	0	0
Aerial_LCM235	15	7	4.28571	1	3	0.0666667	0.0003	0.0045	0.2	0	0	0	4
Aerial_LCM236	4	5	1.6	0	0	0	NA	NA	0	NA	NA	0	0
Aerial_LCM237	6	4	3	0	0	0	NA	NA	0	NA	NA	0	0
Aerial_LCM238	3	3	2	0	0	0	NA	NA	0	NA	NA	0	0
Aerial_LCM239	6	4	3	0	0	0	NA	NA	0	NA	NA	0	0
Aerial_LCM24	3	3	2	1	1	0.333333	0	0	0.333333	0.0005	0.0015	2	0
Aerial_LCM240	4	4	2	0	0	0	NA	NA	0	NA	NA	0	0
Aerial_LCM241	3	4	1.5	0	0	0	NA	NA	0	NA	NA	0	0
Aerial_LCM242	4	5	1.6	0	0	0	NA	NA	0	NA	NA	0	0
Aerial_LCM243	5	5	2	0	0	0	NA	NA	0	NA	NA	0	0
Aerial_LCM244	14	10	2.8	0	0	0	NA	NA	0	NA	NA	0	0
Aerial_LCM245	40	20	4	0	1	0	NA	NA	0.025	0.1259	5.036	0	0
Aerial_LCM246	11	6	3.66667	0	1	0	NA	NA	0.0909091	0.0125	0.1375	0	0
Aerial_LCM247	5	6	1.66667	0	0	0	NA	NA	0	NA	NA	0	0
Aerial_LCM248	6	7	1.71429	0	0	0	NA	NA	0	NA	NA	1	0
Aerial_LCM249	40	11	7.27273	0	0	0	NA	NA	0	NA	NA	0	0
Aerial_LCM25	3	3	2	0	3	0	NA	NA	1	0	0	0	0
Aerial_LCM250	18	12	3	0	0	0	NA	NA	0	NA	NA	0	0
Aerial_LCM251	8	9	1.77778	0	0	0	NA	NA	0	NA	NA	0	0
Aerial_LCM252	5	6	1.66667	0	0	0	NA	NA	0	NA	NA	1	0
Aerial_LCM253	6	6	2	0	0	0	NA	NA	0	NA	NA	0	0
Aerial_LCM254	3	4	1.5	0	0	0	NA	NA	0	NA	NA	0	0
Aerial_LCM255	26	17	3.05882	0	1	0	NA	NA	0.0384615	0.062	1.612	0	0
Aerial_LCM256	6	5	2.4	0	0	0	NA	NA	0	NA	NA	2	0
Aerial_LCM257	8	9	1.77778	0	0	0	NA	NA	0	NA	NA	0	0
Aerial_LCM258	8	8	2	0	0	0	NA	NA	0	NA	NA	0	0
Aerial_LCM259	9	7	2.57143	0	0	0	NA	NA	0	NA	NA	1	0
Aerial_LCM26	3	3	2	0	0	0	NA	NA	0	NA	NA	2	0
Aerial_LCM260	3	3	2	0	0	0	NA	NA	0	NA	NA	0	0
Aerial_LCM261	3	4	1.5	0	0	0	NA	NA	0	NA	NA	0	0
Aerial_LCM262	6	5	2.4	0	0	0	NA	NA	0	NA	NA	0	0
Aerial_LCM263	3	4	1.5	0	0	0	NA	NA	0	NA	NA	0	0
Aerial_LCM264	3	4	1.5	0	0	0	NA	NA	0	NA	NA	0	0
Aerial_LCM265	3	4	1.5	0	0	0	NA	NA	0	NA	NA	0	0
Aerial_LCM266	3	3	2	0	0	0	NA	NA	0	NA	NA	0	0
Aerial_LCM267	4	5	1.6	0	0	0	NA	NA	0	NA	NA	0	0
Aerial_LCM268	3	4	1.5	0	0	0	NA	NA	0	NA	NA	0	0
Aerial_LCM269	5	6	1.66667	0	0	0	NA	NA	0	NA	NA	0	0
Aerial_LCM27	3	3	2	0	0	0	NA	NA	0	NA	NA	0	0
Aerial_LCM270	4	5	1.6	0	0	0	NA	NA	0	NA	NA	0	0
Aerial_LCM271	4	5	1.6	0	0	0	NA	NA	0	NA	NA	1	0
Aerial_LCM272	4	5	1.6	0	0	0	NA	NA	0	NA	NA	1	0
Aerial_LCM273	12	6	4	0	1	0	NA	NA	0.0833333	0.012	0.144	1	0
Aerial_LCM274	3	4	1.5	0	0	0	NA	NA	0	NA	NA	0	0
Aerial_LCM275	213	27	15.7778	0	1	0	NA	NA	0.00469484	0.8442	179.815	1	0
Aerial_LCM276	16	12	2.66667	0	0	0	NA	NA	0	NA	NA	0	0
Aerial_LCM277	13	14	1.85714	0	0	0	NA	NA	0	NA	NA	1	0
Aerial_LCM278	3	4	1.5	0	0	0	NA	NA	0	NA	NA	0	0
Aerial_LCM28	3	3	2	0	0	0	NA	NA	0	NA	NA	0	0
Aerial_LCM29	5	4	2.5	0	1	0	NA	NA	0.2	0.0023	0.0115	0	0
Aerial_LCM3	3	4	1.5	0	0	0	NA	NA	0	NA	NA	2	0
Aerial_LCM30	5	4	2.5	0	0	0	NA	NA	0	NA	NA	0	0
Aerial_LCM31	3	4	1.5	0	0	0	NA	NA	0	NA	NA	0	0
Aerial_LCM32	9	8	2.25	0	0	0	NA	NA	0	NA	NA	1	0
Aerial_LCM33	4	5	1.6	0	1	0	NA	NA	0.25	0.0014	0.0056	0	1
Aerial_LCM34	4	5	1.6	0	0	0	NA	NA	0	NA	NA	1	0
Aerial_LCM35	3	4	1.5	0	0	0	NA	NA	0	NA	NA	0	0
Aerial_LCM36	3	4	1.5	0	0	0	NA	NA	0	NA	NA	0	0
Aerial_LCM37	3	3	2	0	0	0	NA	NA	0	NA	NA	0	0
Aerial_LCM38	6	4	3	0	0	0	NA	NA	0	NA	NA	1	0
Aerial_LCM39	8	5	3.2	0	1	0	NA	NA	0.125	0.0046	0.0368	0	0
Aerial_LCM4	3	3	2	0	0	0	NA	NA	0	NA	NA	0	0
Aerial_LCM40	5	4	2.5	0	0	0	NA	NA	0	NA	NA	1	0
Aerial_LCM41	4	5	1.6	0	0	0	NA	NA	0	NA	NA	0	0
Aerial_LCM42	9	5	3.6	0	0	0	NA	NA	0	NA	NA	2	0
Aerial_LCM43	3	3	2	0	0	0	NA	NA	0	NA	NA	1	0
Aerial_LCM44	4	5	1.6	0	0	0	NA	NA	0	NA	NA	0	0
Aerial_LCM45	3	4	1.5	0	0	0	NA	NA	0	NA	NA	0	0
Aerial_LCM46	3	4	1.5	0	0	0	NA	NA	0	NA	NA	2	0
Aerial_LCM47	3	4	1.5	0	0	0	NA	NA	0	NA	NA	0	0
Aerial_LCM48	6	7	1.71429	0	0	0	NA	NA	0	NA	NA	0	0
Aerial_LCM49	4	4	2	0	0	0	NA	NA	0	NA	NA	0	0
Aerial_LCM5	3	3	2	0	0	0	NA	NA	0	NA	NA	0	0
Aerial_LCM50	4	5	1.6	0	0	0	NA	NA	0	NA	NA	0	0
Aerial_LCM51	6	7	1.71429	0	0	0	NA	NA	0	NA	NA	2	0
Aerial_LCM52	3	4	1.5	0	0	0	NA	NA	0	NA	NA	0	0
Aerial_LCM53	4	5	1.6	0	0	0	NA	NA	0	NA	NA	0	1
Aerial_LCM54	4	5	1.6	0	0	0	NA	NA	0	NA	NA	0	0
Aerial_LCM55	4	5	1.6	0	0	0	NA	NA	0	NA	NA	2	0
Aerial_LCM56	3	4	1.5	0	0	0	NA	NA	0	NA	NA	0	0
Aerial_LCM57	5	5	2	0	0	0	NA	NA	0	NA	NA	0	0
Aerial_LCM58	3	4	1.5	0	0	0	NA	NA	0	NA	NA	0	0
Aerial_LCM59	3	4	1.5	0	0	0	NA	NA	0	NA	NA	0	0
Aerial_LCM6	3	3	2	1	1	0.333333	0	0	0.333333	0.0008	0.0024	0	6
Aerial_LCM60	3	3	2	0	0	0	NA	NA	0	NA	NA	1	1
Aerial_LCM61	3	4	1.5	0	0	0	NA	NA	0	NA	NA	0	0
Aerial_LCM62	3	4	1.5	0	0	0	NA	NA	0	NA	NA	0	0
Aerial_LCM63	9	5	3.6	0	0	0	NA	NA	0	NA	NA	1	0
Aerial_LCM64	4	5	1.6	0	0	0	NA	NA	0	NA	NA	0	0
Aerial_LCM65	3	4	1.5	0	0	0	NA	NA	0	NA	NA	0	0
Aerial_LCM66	5	6	1.66667	0	0	0	NA	NA	0	NA	NA	0	0
Aerial_LCM67	8	5	3.2	0	0	0	NA	NA	0	NA	NA	0	0
Aerial_LCM68	7	8	1.75	0	0	0	NA	NA	0	NA	NA	0	0
Aerial_LCM69	18	7	5.14286	0	0	0	NA	NA	0	NA	NA	0	0
Aerial_LCM7	3	3	2	0	0	0	NA	NA	0	NA	NA	0	0
Aerial_LCM70	4	5	1.6	0	0	0	NA	NA	0	NA	NA	1	1
Aerial_LCM71	6	7	1.71429	0	0	0	NA	NA	0	NA	NA	0	0
Aerial_LCM72	4	4	2	0	0	0	NA	NA	0	NA	NA	1	0
Aerial_LCM73	3	4	1.5	0	0	0	NA	NA	0	NA	NA	0	0
Aerial_LCM74	5	4	2.5	0	0	0	NA	NA	0	NA	NA	2	0
Aerial_LCM75	3	4	1.5	0	0	0	NA	NA	0	NA	NA	0	0
Aerial_LCM76	6	5	2.4	0	0	0	NA	NA	0	NA	NA	1	0
Aerial_LCM77	3	4	1.5	0	0	0	NA	NA	0	NA	NA	0	0
Aerial_LCM78	3	3	2	0	0	0	NA	NA	0	NA	NA	0	0
Aerial_LCM79	3	4	1.5	0	0	0	NA	NA	0	NA	NA	0	0
Aerial_LCM8	3	3	2	0	0	0	NA	NA	0	NA	NA	0	3
Aerial_LCM80	4	5	1.6	0	0	0	NA	NA	0	NA	NA	1	0
Aerial_LCM81	3	4	1.5	0	0	0	NA	NA	0	NA	NA	0	0
Aerial_LCM82	5	4	2.5	0	0	0	NA	NA	0	NA	NA	0	0
Aerial_LCM83	4	4	2	0	0	0	NA	NA	0	NA	NA	1	0
Aerial_LCM84	3	3	2	0	0	0	NA	NA	0	NA	NA	0	3
Aerial_LCM85	3	3	2	0	0	0	NA	NA	0	NA	NA	0	0
Aerial_LCM86	3	3	2	0	0	0	NA	NA	0	NA	NA	0	0
Aerial_LCM87	3	4	1.5	0	0	0	NA	NA	0	NA	NA	0	0
Aerial_LCM88	7	5	2.8	0	0	0	NA	NA	0	NA	NA	0	0
Aerial_LCM89	4	4	2	0	0	0	NA	NA	0	NA	NA	1	0
Aerial_LCM9	3	3	2	0	1	0	NA	NA	0.333333	0.0003	0.0009	0	0
Aerial_LCM90	4	4	2	0	0	0	NA	NA	0	NA	NA	0	0
Aerial_LCM91	3	3	2	0	0	0	NA	NA	0	NA	NA	1	1
Aerial_LCM92	3	3	2	0	0	0	NA	NA	0	NA	NA	0	1
Aerial_LCM93	10	6	3.33333	0	0	0	NA	NA	0	NA	NA	0	0
Aerial_LCM94	3	3	2	0	0	0	NA	NA	0	NA	NA	0	0
Aerial_LCM95	3	3	2	0	0	0	NA	NA	0	NA	NA	2	4
Aerial_LCM96	8	9	1.77778	0	0	0	NA	NA	0	NA	NA	0	0
Aerial_LCM97	7	8	1.75	0	0	0	NA	NA	0	NA	NA	0	0
Aerial_LCM98	12	13	1.84615	0	0	0	NA	NA	0	NA	NA	2	0
Aerial_LCM99	12	13	1.84615	0	0	0	NA	NA	0	NA	NA	0	0
Aerial_MCL1	533	110	9.69	0	3	0	NA	NA	0.00562852	0.8809	469.52	0	0
Aerial_MCL10	21	17	2.47	0	0	0	NA	NA	0	NA	NA	0	0
Aerial_MCL100	3	4	1.5	0	0	0	NA	NA	0	NA	NA	2	0
Aerial_MCL101	3	4	1.5	0	0	0	NA	NA	0	NA	NA	0	0
Aerial_MCL102	4	4	2	0	0	0	NA	NA	0	NA	NA	0	0
Aerial_MCL103	4	4	2	0	0	0	NA	NA	0	NA	NA	0	0
Aerial_MCL104	6	4	3	0	1	0	NA	NA	0.166667	0.0013	0.0078	0	2
Aerial_MCL105	4	4	2	0	0	0	NA	NA	0	NA	NA	0	0
Aerial_MCL106	3	4	1.5	0	0	0	NA	NA	0	NA	NA	2	0
Aerial_MCL107	4	4	2	0	1	0	NA	NA	0.25	0.0006	0.0024	0	0
Aerial_MCL108	4	4	2	0	0	0	NA	NA	0	NA	NA	0	1
Aerial_MCL109	3	4	1.5	0	0	0	NA	NA	0	NA	NA	1	2
Aerial_MCL11	45	17	5.29	0	1	0	NA	NA	0.0222222	0.0875	3.9375	0	0
Aerial_MCL110	3	4	1.5	0	0	0	NA	NA	0	NA	NA	2	3
Aerial_MCL111	4	4	2	0	0	0	NA	NA	0	NA	NA	1	1
Aerial_MCL112	3	4	1.5	0	0	0	NA	NA	0	NA	NA	0	1
Aerial_MCL113	4	4	2	1	1	0.25	0	0	0.25	0.0013	0.0052	0	0
Aerial_MCL114	3	4	1.5	0	0	0	NA	NA	0	NA	NA	0	0
Aerial_MCL115	3	4	1.5	0	0	0	NA	NA	0	NA	NA	2	0
Aerial_MCL116	5	4	2.5	0	0	0	NA	NA	0	NA	NA	1	0
Aerial_MCL117	4	4	2	0	0	0	NA	NA	0	NA	NA	0	2
Aerial_MCL118	3	4	1.5	0	0	0	NA	NA	0	NA	NA	0	0
Aerial_MCL119	3	4	1.5	0	0	0	NA	NA	0	NA	NA	0	0
Aerial_MCL12	44	16	5.5	0	1	0	NA	NA	0.0227273	0.0972	4.2768	1	0
Aerial_MCL120	3	4	1.5	0	0	0	NA	NA	0	NA	NA	0	0
Aerial_MCL121	3	4	1.5	0	0	0	NA	NA	0	NA	NA	0	2
Aerial_MCL122	3	4	1.5	0	0	0	NA	NA	0	NA	NA	0	0
Aerial_MCL123	4	4	2	1	1	0.25	0	0	0.25	0.0009	0.0036	0	6
Aerial_MCL124	4	4	2	0	0	0	NA	NA	0	NA	NA	0	0
Aerial_MCL125	3	4	1.5	0	0	0	NA	NA	0	NA	NA	0	0
Aerial_MCL126	4	4	2	0	0	0	NA	NA	0	NA	NA	0	1
Aerial_MCL127	3	4	1.5	0	0	0	NA	NA	0	NA	NA	0	0
Aerial_MCL128	3	4	1.5	0	0	0	NA	NA	0	NA	NA	0	0
Aerial_MCL129	3	4	1.5	0	0	0	NA	NA	0	NA	NA	2	0
Aerial_MCL13	38	15	5.07	0	0	0	NA	NA	0	NA	NA	0	0
Aerial_MCL130	5	4	2.5	0	0	0	NA	NA	0	NA	NA	0	0
Aerial_MCL131	3	4	1.5	0	0	0	NA	NA	0	NA	NA	1	1
Aerial_MCL132	4	4	2	0	0	0	NA	NA	0	NA	NA	0	0
Aerial_MCL133	3	4	1.5	0	0	0	NA	NA	0	NA	NA	0	0
Aerial_MCL134	3	4	1.5	0	0	0	NA	NA	0	NA	NA	1	0
Aerial_MCL135	4	4	2	0	0	0	NA	NA	0	NA	NA	0	0
Aerial_MCL136	4	4	2	0	0	0	NA	NA	0	NA	NA	0	0
Aerial_MCL137	3	4	1.5	0	0	0	NA	NA	0	NA	NA	0	0
Aerial_MCL138	3	4	1.5	0	0	0	NA	NA	0	NA	NA	1	0
Aerial_MCL139	3	4	1.5	0	0	0	NA	NA	0	NA	NA	0	0
Aerial_MCL14	32	15	4.27	0	0	0	NA	NA	0	NA	NA	0	0
Aerial_MCL140	3	4	1.5	0	0	0	NA	NA	0	NA	NA	0	0
Aerial_MCL141	4	4	2	0	0	0	NA	NA	0	NA	NA	0	0
Aerial_MCL142	4	4	2	0	0	0	NA	NA	0	NA	NA	0	0
Aerial_MCL143	3	4	1.5	0	1	0	NA	NA	0.333333	0.0005	0.0015	1	0
Aerial_MCL144	3	4	1.5	0	0	0	NA	NA	0	NA	NA	0	2
Aerial_MCL145	4	4	2	0	0	0	NA	NA	0	NA	NA	0	0
Aerial_MCL146	3	4	1.5	0	0	0	NA	NA	0	NA	NA	0	5
Aerial_MCL147	3	4	1.5	0	0	0	NA	NA	0	NA	NA	0	0
Aerial_MCL148	3	4	1.5	0	0	0	NA	NA	0	NA	NA	0	0
Aerial_MCL149	3	4	1.5	0	0	0	NA	NA	0	NA	NA	0	0
Aerial_MCL15	39	14	5.57	0	2	0	NA	NA	0.0512821	0.0092	0.3588	1	1
Aerial_MCL150	3	4	1.5	0	0	0	NA	NA	0	NA	NA	1	0
Aerial_MCL151	3	4	1.5	0	0	0	NA	NA	0	NA	NA	1	0
Aerial_MCL152	4	4	2	0	0	0	NA	NA	0	NA	NA	1	0
Aerial_MCL153	2	3	1.33	0	0	0	NA	NA	0	NA	NA	0	0
Aerial_MCL154	2	3	1.33	0	0	0	NA	NA	0	NA	NA	1	1
Aerial_MCL155	2	3	1.33	0	0	0	NA	NA	0	NA	NA	0	0
Aerial_MCL156	3	3	2	0	0	0	NA	NA	0	NA	NA	0	0
Aerial_MCL157	2	3	1.33	0	0	0	NA	NA	0	NA	NA	0	0
Aerial_MCL158	3	3	2	0	0	0	NA	NA	0	NA	NA	0	3
Aerial_MCL159	2	3	1.33	0	0	0	NA	NA	0	NA	NA	1	1
Aerial_MCL16	36	14	5.14	0	0	0	NA	NA	0	NA	NA	0	0
Aerial_MCL160	2	3	1.33	0	0	0	NA	NA	0	NA	NA	0	0
Aerial_MCL161	2	3	1.33	0	0	0	NA	NA	0	NA	NA	0	0
Aerial_MCL162	2	3	1.33	0	0	0	NA	NA	0	NA	NA	2	0
Aerial_MCL163	2	3	1.33	0	0	0	NA	NA	0	NA	NA	0	0
Aerial_MCL164	3	3	2	0	0	0	NA	NA	0	NA	NA	2	0
Aerial_MCL165	2	3	1.33	0	0	0	NA	NA	0	NA	NA	0	0
Aerial_MCL166	2	3	1.33	0	0	0	NA	NA	0	NA	NA	0	0
Aerial_MCL167	2	3	1.33	0	0	0	NA	NA	0	NA	NA	0	1
Aerial_MCL168	2	3	1.33	0	0	0	NA	NA	0	NA	NA	0	0
Aerial_MCL169	2	3	1.33	0	0	0	NA	NA	0	NA	NA	0	0
Aerial_MCL17	19	14	2.71	0	0	0	NA	NA	0	NA	NA	0	0
Aerial_MCL170	2	3	1.33	0	0	0	NA	NA	0	NA	NA	0	0
Aerial_MCL171	2	3	1.33	0	0	0	NA	NA	0	NA	NA	0	0
Aerial_MCL172	2	3	1.33	0	0	0	NA	NA	0	NA	NA	0	0
Aerial_MCL173	2	3	1.33	0	0	0	NA	NA	0	NA	NA	0	0
Aerial_MCL174	2	3	1.33	0	0	0	NA	NA	0	NA	NA	0	0
Aerial_MCL175	2	3	1.33	0	0	0	NA	NA	0	NA	NA	0	0
Aerial_MCL176	2	3	1.33	0	0	0	NA	NA	0	NA	NA	2	0
Aerial_MCL177	2	3	1.33	0	1	0	NA	NA	0.5	0.0002	0.0004	0	1
Aerial_MCL178	2	3	1.33	0	0	0	NA	NA	0	NA	NA	1	0
Aerial_MCL179	3	3	2	0	0	0	NA	NA	0	NA	NA	0	0
Aerial_MCL18	33	13	5.08	0	0	0	NA	NA	0	NA	NA	1	0
Aerial_MCL180	2	3	1.33	0	0	0	NA	NA	0	NA	NA	1	3
Aerial_MCL181	2	3	1.33	0	0	0	NA	NA	0	NA	NA	2	0
Aerial_MCL182	2	3	1.33	0	0	0	NA	NA	0	NA	NA	0	0
Aerial_MCL183	2	3	1.33	0	0	0	NA	NA	0	NA	NA	0	0
Aerial_MCL184	2	3	1.33	0	0	0	NA	NA	0	NA	NA	2	0
Aerial_MCL185	2	3	1.33	0	0	0	NA	NA	0	NA	NA	0	0
Aerial_MCL186	2	3	1.33	0	0	0	NA	NA	0	NA	NA	0	0
Aerial_MCL187	2	3	1.33	0	0	0	NA	NA	0	NA	NA	2	0
Aerial_MCL188	2	3	1.33	0	0	0	NA	NA	0	NA	NA	0	0
Aerial_MCL189	2	3	1.33	0	0	0	NA	NA	0	NA	NA	0	0
Aerial_MCL19	22	13	3.38	1	3	0.0454545	0.0012	0.0264	0.136364	0.0003	0.0066	0	4
Aerial_MCL190	2	3	1.33	0	0	0	NA	NA	0	NA	NA	0	0
Aerial_MCL191	3	3	2	0	0	0	NA	NA	0	NA	NA	0	0
Aerial_MCL192	2	3	1.33	0	0	0	NA	NA	0	NA	NA	0	0
Aerial_MCL193	2	3	1.33	0	0	0	NA	NA	0	NA	NA	0	1
Aerial_MCL194	2	3	1.33	0	0	0	NA	NA	0	NA	NA	0	0
Aerial_MCL195	2	3	1.33	0	0	0	NA	NA	0	NA	NA	0	0
Aerial_MCL196	2	3	1.33	0	0	0	NA	NA	0	NA	NA	0	2
Aerial_MCL197	2	3	1.33	0	0	0	NA	NA	0	NA	NA	0	0
Aerial_MCL198	2	3	1.33	0	0	0	NA	NA	0	NA	NA	0	0
Aerial_MCL199	2	3	1.33	0	0	0	NA	NA	0	NA	NA	0	0
Aerial_MCL2	593	84	14.12	0	3	0	NA	NA	0.00505902	0.9254	548.762	0	0
Aerial_MCL20	18	12	3	0	2	0	NA	NA	0.111111	0.0016	0.0288	0	0
Aerial_MCL200	2	3	1.33	0	0	0	NA	NA	0	NA	NA	2	0
Aerial_MCL201	2	3	1.33	0	0	0	NA	NA	0	NA	NA	2	1
Aerial_MCL202	2	3	1.33	0	0	0	NA	NA	0	NA	NA	0	4
Aerial_MCL203	2	3	1.33	0	0	0	NA	NA	0	NA	NA	0	0
Aerial_MCL204	2	3	1.33	0	0	0	NA	NA	0	NA	NA	0	0
Aerial_MCL205	2	3	1.33	0	0	0	NA	NA	0	NA	NA	0	0
Aerial_MCL206	2	3	1.33	0	0	0	NA	NA	0	NA	NA	0	2
Aerial_MCL207	2	3	1.33	0	0	0	NA	NA	0	NA	NA	0	3
Aerial_MCL208	3	3	2	0	0	0	NA	NA	0	NA	NA	0	2
Aerial_MCL209	2	3	1.33	0	0	0	NA	NA	0	NA	NA	0	0
Aerial_MCL21	15	11	2.73	0	0	0	NA	NA	0	NA	NA	0	0
Aerial_MCL210	2	3	1.33	0	0	0	NA	NA	0	NA	NA	0	0
Aerial_MCL211	2	3	1.33	0	0	0	NA	NA	0	NA	NA	1	0
Aerial_MCL212	2	3	1.33	0	0	0	NA	NA	0	NA	NA	0	0
Aerial_MCL213	2	3	1.33	0	0	0	NA	NA	0	NA	NA	0	0
Aerial_MCL214	2	3	1.33	0	0	0	NA	NA	0	NA	NA	0	0
Aerial_MCL215	2	3	1.33	0	0	0	NA	NA	0	NA	NA	0	0
Aerial_MCL216	2	3	1.33	0	0	0	NA	NA	0	NA	NA	0	0
Aerial_MCL217	2	3	1.33	0	0	0	NA	NA	0	NA	NA	1	0
Aerial_MCL218	2	3	1.33	0	0	0	NA	NA	0	NA	NA	0	0
Aerial_MCL219	2	3	1.33	0	0	0	NA	NA	0	NA	NA	0	0
Aerial_MCL22	20	11	3.64	0	0	0	NA	NA	0	NA	NA	0	0
Aerial_MCL220	2	3	1.33	0	0	0	NA	NA	0	NA	NA	0	2
Aerial_MCL221	2	3	1.33	0	0	0	NA	NA	0	NA	NA	0	0
Aerial_MCL222	2	3	1.33	0	0	0	NA	NA	0	NA	NA	2	0
Aerial_MCL223	3	3	2	0	0	0	NA	NA	0	NA	NA	0	0
Aerial_MCL224	2	3	1.33	0	0	0	NA	NA	0	NA	NA	1	1
Aerial_MCL225	2	3	1.33	0	0	0	NA	NA	0	NA	NA	0	0
Aerial_MCL226	2	3	1.33	0	0	0	NA	NA	0	NA	NA	0	0
Aerial_MCL227	2	3	1.33	0	0	0	NA	NA	0	NA	NA	0	0
Aerial_MCL228	1	2	1	0	0	0	NA	NA	0	NA	NA	0	1
Aerial_MCL229	1	2	1	0	0	0	NA	NA	0	NA	NA	0	0
Aerial_MCL23	15	11	2.73	0	0	0	NA	NA	0	NA	NA	0	0
Aerial_MCL230	1	2	1	0	0	0	NA	NA	0	NA	NA	1	2
Aerial_MCL231	1	2	1	0	0	0	NA	NA	0	NA	NA	0	0
Aerial_MCL232	1	2	1	0	0	0	NA	NA	0	NA	NA	0	0
Aerial_MCL233	1	2	1	0	0	0	NA	NA	0	NA	NA	2	0
Aerial_MCL234	1	2	1	0	0	0	NA	NA	0	NA	NA	0	0
Aerial_MCL235	1	2	1	0	0	0	NA	NA	0	NA	NA	0	0
Aerial_MCL236	1	2	1	0	0	0	NA	NA	0	NA	NA	0	3
Aerial_MCL237	1	2	1	0	0	0	NA	NA	0	NA	NA	2	1
Aerial_MCL238	1	2	1	0	0	0	NA	NA	0	NA	NA	0	0
Aerial_MCL239	1	2	1	0	0	0	NA	NA	0	NA	NA	0	1
Aerial_MCL24	34	11	6.18	0	1	0	NA	NA	0.0294118	0.061	2.074	0	0
Aerial_MCL240	1	2	1	0	0	0	NA	NA	0	NA	NA	2	0
Aerial_MCL241	1	2	1	0	0	0	NA	NA	0	NA	NA	1	1
Aerial_MCL242	1	2	1	0	1	0	NA	NA	1	0	0	0	0
Aerial_MCL243	1	2	1	0	0	0	NA	NA	0	NA	NA	2	3
Aerial_MCL244	1	2	1	0	0	0	NA	NA	0	NA	NA	0	0
Aerial_MCL245	1	2	1	0	0	0	NA	NA	0	NA	NA	0	0
Aerial_MCL246	1	2	1	0	0	0	NA	NA	0	NA	NA	0	0
Aerial_MCL247	1	2	1	0	0	0	NA	NA	0	NA	NA	0	0
Aerial_MCL248	1	2	1	0	0	0	NA	NA	0	NA	NA	0	0
Aerial_MCL249	1	2	1	0	0	0	NA	NA	0	NA	NA	0	0
Aerial_MCL25	27	10	5.4	1	7	0.037037	0.0008	0.0216	0.259259	0	0	0	9
Aerial_MCL250	1	2	1	0	0	0	NA	NA	0	NA	NA	1	0
Aerial_MCL251	1	2	1	0	0	0	NA	NA	0	NA	NA	0	4
Aerial_MCL252	1	2	1	0	0	0	NA	NA	0	NA	NA	0	0
Aerial_MCL253	1	2	1	0	0	0	NA	NA	0	NA	NA	0	2
Aerial_MCL254	1	2	1	0	0	0	NA	NA	0	NA	NA	1	0
Aerial_MCL255	1	2	1	0	0	0	NA	NA	0	NA	NA	0	0
Aerial_MCL256	1	2	1	0	0	0	NA	NA	0	NA	NA	0	0
Aerial_MCL257	1	2	1	0	0	0	NA	NA	0	NA	NA	0	0
Aerial_MCL258	1	2	1	0	0	0	NA	NA	0	NA	NA	0	2
Aerial_MCL259	1	2	1	0	0	0	NA	NA	0	NA	NA	0	0
Aerial_MCL26	17	10	3.4	0	0	0	NA	NA	0	NA	NA	0	0
Aerial_MCL260	1	2	1	0	0	0	NA	NA	0	NA	NA	1	1
Aerial_MCL261	1	2	1	0	0	0	NA	NA	0	NA	NA	0	0
Aerial_MCL262	1	2	1	0	0	0	NA	NA	0	NA	NA	0	0
Aerial_MCL263	1	2	1	0	0	0	NA	NA	0	NA	NA	1	1
Aerial_MCL264	1	2	1	0	0	0	NA	NA	0	NA	NA	0	0
Aerial_MCL265	1	2	1	0	0	0	NA	NA	0	NA	NA	0	0
Aerial_MCL266	1	2	1	0	0	0	NA	NA	0	NA	NA	0	0
Aerial_MCL267	1	2	1	0	0	0	NA	NA	0	NA	NA	1	0
Aerial_MCL268	1	2	1	0	0	0	NA	NA	0	NA	NA	2	0
Aerial_MCL269	1	2	1	1	1	1	0	0	1	0	0	0	4
Aerial_MCL27	17	10	3.4	0	0	0	NA	NA	0	NA	NA	0	0
Aerial_MCL270	1	2	1	0	0	0	NA	NA	0	NA	NA	0	0
Aerial_MCL271	1	2	1	0	0	0	NA	NA	0	NA	NA	0	0
Aerial_MCL272	1	2	1	0	0	0	NA	NA	0	NA	NA	0	0
Aerial_MCL273	1	2	1	0	0	0	NA	NA	0	NA	NA	0	0
Aerial_MCL274	1	2	1	0	0	0	NA	NA	0	NA	NA	0	0
Aerial_MCL275	1	2	1	0	0	0	NA	NA	0	NA	NA	0	0
Aerial_MCL276	1	2	1	0	0	0	NA	NA	0	NA	NA	0	0
Aerial_MCL277	1	2	1	0	0	0	NA	NA	0	NA	NA	0	0
Aerial_MCL278	1	2	1	0	0	0	NA	NA	0	NA	NA	0	3
Aerial_MCL279	1	2	1	0	1	0	NA	NA	1	0	0	0	0
Aerial_MCL28	17	10	3.4	0	0	0	NA	NA	0	NA	NA	2	0
Aerial_MCL280	1	2	1	0	0	0	NA	NA	0	NA	NA	2	0
Aerial_MCL281	1	2	1	0	0	0	NA	NA	0	NA	NA	0	0
Aerial_MCL282	1	2	1	0	0	0	NA	NA	0	NA	NA	0	0
Aerial_MCL283	1	2	1	0	0	0	NA	NA	0	NA	NA	2	0
Aerial_MCL284	1	2	1	0	0	0	NA	NA	0	NA	NA	0	0
Aerial_MCL285	1	2	1	0	0	0	NA	NA	0	NA	NA	0	0
Aerial_MCL286	1	2	1	0	0	0	NA	NA	0	NA	NA	1	3
Aerial_MCL287	1	2	1	0	0	0	NA	NA	0	NA	NA	0	0
Aerial_MCL288	1	2	1	0	0	0	NA	NA	0	NA	NA	0	0
Aerial_MCL289	1	2	1	0	0	0	NA	NA	0	NA	NA	0	1
Aerial_MCL29	14	10	2.8	0	0	0	NA	NA	0	NA	NA	0	0
Aerial_MCL290	1	2	1	0	0	0	NA	NA	0	NA	NA	0	0
Aerial_MCL291	1	2	1	0	0	0	NA	NA	0	NA	NA	0	0
Aerial_MCL292	1	2	1	0	0	0	NA	NA	0	NA	NA	0	0
Aerial_MCL293	1	2	1	0	0	0	NA	NA	0	NA	NA	0	0
Aerial_MCL294	1	2	1	0	0	0	NA	NA	0	NA	NA	2	0
Aerial_MCL295	1	2	1	0	0	0	NA	NA	0	NA	NA	0	0
Aerial_MCL296	1	2	1	0	0	0	NA	NA	0	NA	NA	0	0
Aerial_MCL297	1	2	1	0	0	0	NA	NA	0	NA	NA	0	0
Aerial_MCL298	1	2	1	0	0	0	NA	NA	0	NA	NA	0	0
Aerial_MCL299	1	2	1	0	0	0	NA	NA	0	NA	NA	0	0
Aerial_MCL3	237	46	10.3	1	2	0.00421941	0.0688	16.3056	0.00843882	0.5205	123.358	0	0
Aerial_MCL30	11	10	2.2	0	1	0	NA	NA	0.0909091	0.009	0.099	0	0
Aerial_MCL300	1	2	1	0	0	0	NA	NA	0	NA	NA	0	0
Aerial_MCL301	1	2	1	0	0	0	NA	NA	0	NA	NA	0	0
Aerial_MCL302	1	2	1	0	0	0	NA	NA	0	NA	NA	0	0
Aerial_MCL303	1	2	1	0	0	0	NA	NA	0	NA	NA	0	0
Aerial_MCL304	1	2	1	0	0	0	NA	NA	0	NA	NA	0	0
Aerial_MCL305	1	2	1	0	0	0	NA	NA	0	NA	NA	0	2
Aerial_MCL306	1	2	1	0	0	0	NA	NA	0	NA	NA	0	0
Aerial_MCL307	1	2	1	0	0	0	NA	NA	0	NA	NA	0	0
Aerial_MCL308	1	2	1	0	0	0	NA	NA	0	NA	NA	0	0
Aerial_MCL309	1	2	1	0	0	0	NA	NA	0	NA	NA	0	0
Aerial_MCL31	15	10	3	0	0	0	NA	NA	0	NA	NA	0	0
Aerial_MCL310	1	2	1	0	0	0	NA	NA	0	NA	NA	0	0
Aerial_MCL311	1	2	1	0	0	0	NA	NA	0	NA	NA	0	0
Aerial_MCL312	1	2	1	0	0	0	NA	NA	0	NA	NA	0	1
Aerial_MCL313	1	2	1	0	0	0	NA	NA	0	NA	NA	0	0
Aerial_MCL314	1	2	1	0	0	0	NA	NA	0	NA	NA	0	0
Aerial_MCL315	1	2	1	0	0	0	NA	NA	0	NA	NA	0	1
Aerial_MCL316	1	2	1	0	0	0	NA	NA	0	NA	NA	0	0
Aerial_MCL317	1	2	1	0	0	0	NA	NA	0	NA	NA	0	0
Aerial_MCL318	1	2	1	0	0	0	NA	NA	0	NA	NA	2	0
Aerial_MCL319	1	2	1	0	0	0	NA	NA	0	NA	NA	1	1
Aerial_MCL32	19	10	3.8	0	0	0	NA	NA	0	NA	NA	0	0
Aerial_MCL320	1	2	1	0	0	0	NA	NA	0	NA	NA	0	0
Aerial_MCL321	1	2	1	0	0	0	NA	NA	0	NA	NA	0	0
Aerial_MCL322	1	2	1	0	0	0	NA	NA	0	NA	NA	0	1
Aerial_MCL323	1	2	1	0	0	0	NA	NA	0	NA	NA	0	1
Aerial_MCL324	1	2	1	0	0	0	NA	NA	0	NA	NA	1	1
Aerial_MCL325	1	2	1	0	0	0	NA	NA	0	NA	NA	0	0
Aerial_MCL326	1	2	1	0	0	0	NA	NA	0	NA	NA	0	0
Aerial_MCL327	1	2	1	0	0	0	NA	NA	0	NA	NA	0	0
Aerial_MCL328	1	2	1	0	0	0	NA	NA	0	NA	NA	1	1
Aerial_MCL329	1	2	1	0	0	0	NA	NA	0	NA	NA	0	0
Aerial_MCL33	15	9	3.33	0	1	0	NA	NA	0.0666667	0.0119	0.1785	1	0
Aerial_MCL330	1	2	1	0	0	0	NA	NA	0	NA	NA	0	0
Aerial_MCL331	1	2	1	0	0	0	NA	NA	0	NA	NA	0	0
Aerial_MCL332	1	2	1	0	0	0	NA	NA	0	NA	NA	0	0
Aerial_MCL333	1	2	1	0	1	0	NA	NA	1	0	0	0	0
Aerial_MCL334	1	2	1	0	0	0	NA	NA	0	NA	NA	0	0
Aerial_MCL335	1	2	1	0	0	0	NA	NA	0	NA	NA	0	0
Aerial_MCL336	1	2	1	0	0	0	NA	NA	0	NA	NA	0	0
Aerial_MCL337	1	2	1	0	0	0	NA	NA	0	NA	NA	0	0
Aerial_MCL338	1	2	1	0	0	0	NA	NA	0	NA	NA	2	0
Aerial_MCL339	1	2	1	0	0	0	NA	NA	0	NA	NA	0	0
Aerial_MCL34	14	9	3.11	0	1	0	NA	NA	0.0714286	0.0103	0.1442	0	0
Aerial_MCL340	1	2	1	0	0	0	NA	NA	0	NA	NA	0	0
Aerial_MCL341	1	2	1	0	0	0	NA	NA	0	NA	NA	0	0
Aerial_MCL342	1	2	1	0	0	0	NA	NA	0	NA	NA	0	0
Aerial_MCL35	11	9	2.44	0	0	0	NA	NA	0	NA	NA	0	0
Aerial_MCL36	13	9	2.89	0	0	0	NA	NA	0	NA	NA	0	0
Aerial_MCL37	14	9	3.11	0	0	0	NA	NA	0	NA	NA	1	0
Aerial_MCL38	13	9	2.89	0	0	0	NA	NA	0	NA	NA	0	0
Aerial_MCL39	16	9	3.56	0	1	0	NA	NA	0.0625	0.0118	0.1888	0	0
Aerial_MCL4	177	42	8.43	0	1	0	NA	NA	0.00564972	0.6126	108.43	0	0
Aerial_MCL40	10	8	2.5	0	0	0	NA	NA	0	NA	NA	0	0
Aerial_MCL41	10	8	2.5	0	0	0	NA	NA	0	NA	NA	0	0
Aerial_MCL42	10	7	2.86	0	1	0	NA	NA	0.1	0.0068	0.068	0	0
Aerial_MCL43	11	7	3.14	0	0	0	NA	NA	0	NA	NA	0	0
Aerial_MCL44	7	7	2	0	0	0	NA	NA	0	NA	NA	0	0
Aerial_MCL45	10	7	2.86	0	1	0	NA	NA	0.1	0.005	0.05	0	0
Aerial_MCL46	8	7	2.29	0	0	0	NA	NA	0	NA	NA	0	0
Aerial_MCL47	8	7	2.29	0	1	0	NA	NA	0.125	0.0033	0.0264	2	0
Aerial_MCL48	8	7	2.29	0	0	0	NA	NA	0	NA	NA	0	0
Aerial_MCL49	7	7	2	0	0	0	NA	NA	0	NA	NA	1	0
Aerial_MCL5	94	34	5.53	1	2	0.0106383	0.0134	1.2596	0.0212766	0.0955	8.977	0	0
Aerial_MCL50	9	7	2.57	0	0	0	NA	NA	0	NA	NA	1	0
Aerial_MCL51	12	7	3.43	0	0	0	NA	NA	0	NA	NA	1	0
Aerial_MCL52	10	7	2.86	0	0	0	NA	NA	0	NA	NA	0	0
Aerial_MCL53	8	7	2.29	0	0	0	NA	NA	0	NA	NA	0	0
Aerial_MCL54	10	7	2.86	0	0	0	NA	NA	0	NA	NA	0	0
Aerial_MCL55	8	7	2.29	0	0	0	NA	NA	0	NA	NA	0	0
Aerial_MCL56	6	6	2	0	0	0	NA	NA	0	NA	NA	2	0
Aerial_MCL57	7	6	2.33	0	1	0	NA	NA	0.142857	0.0027	0.0189	0	0
Aerial_MCL58	6	6	2	0	0	0	NA	NA	0	NA	NA	0	0
Aerial_MCL59	5	6	1.67	0	0	0	NA	NA	0	NA	NA	0	0
Aerial_MCL6	242	33	14.67	1	6	0.00413223	0.0726	17.5692	0.0247934	0.0207	5.0094	0	0
Aerial_MCL60	7	6	2.33	0	0	0	NA	NA	0	NA	NA	0	0
Aerial_MCL61	8	6	2.67	0	1	0	NA	NA	0.125	0.0028	0.0224	1	2
Aerial_MCL62	5	6	1.67	0	0	0	NA	NA	0	NA	NA	0	0
Aerial_MCL63	7	6	2.33	0	0	0	NA	NA	0	NA	NA	0	1
Aerial_MCL64	6	6	2	0	0	0	NA	NA	0	NA	NA	0	0
Aerial_MCL65	8	6	2.67	0	0	0	NA	NA	0	NA	NA	1	0
Aerial_MCL66	5	6	1.67	0	0	0	NA	NA	0	NA	NA	0	0
Aerial_MCL67	7	6	2.33	0	0	0	NA	NA	0	NA	NA	1	0
Aerial_MCL68	6	6	2	0	0	0	NA	NA	0	NA	NA	0	0
Aerial_MCL69	9	6	3	0	0	0	NA	NA	0	NA	NA	0	0
Aerial_MCL7	86	23	7.48	0	1	0	NA	NA	0.0116279	0.262	22.532	0	0
Aerial_MCL70	5	6	1.67	0	0	0	NA	NA	0	NA	NA	0	0
Aerial_MCL71	6	6	2	0	0	0	NA	NA	0	NA	NA	1	0
Aerial_MCL72	8	6	2.67	0	1	0	NA	NA	0.125	0.0041	0.0328	0	2
Aerial_MCL73	10	6	3.33	0	0	0	NA	NA	0	NA	NA	2	0
Aerial_MCL74	7	6	2.33	0	0	0	NA	NA	0	NA	NA	0	0
Aerial_MCL75	4	5	1.6	0	0	0	NA	NA	0	NA	NA	1	0
Aerial_MCL76	4	5	1.6	1	1	0.25	0	0	0.25	0.0013	0.0052	0	6
Aerial_MCL77	6	5	2.4	0	0	0	NA	NA	0	NA	NA	0	0
Aerial_MCL78	6	5	2.4	0	0	0	NA	NA	0	NA	NA	0	0
Aerial_MCL79	5	5	2	0	0	0	NA	NA	0	NA	NA	0	0
Aerial_MCL8	31	20	3.1	0	0	0	NA	NA	0	NA	NA	0	0
Aerial_MCL80	5	5	2	0	0	0	NA	NA	0	NA	NA	0	0
Aerial_MCL81	5	5	2	0	3	0	NA	NA	0.6	0	0	0	0
Aerial_MCL82	5	5	2	0	0	0	NA	NA	0	NA	NA	1	0
Aerial_MCL83	5	5	2	0	1	0	NA	NA	0.2	0.0012	0.006	2	0
Aerial_MCL84	4	5	1.6	1	1	0.25	0.0001	0.0004	0.25	0.0009	0.0036	0	2
Aerial_MCL85	5	5	2	0	0	0	NA	NA	0	NA	NA	0	0
Aerial_MCL86	4	5	1.6	0	0	0	NA	NA	0	NA	NA	0	0
Aerial_MCL87	5	5	2	0	0	0	NA	NA	0	NA	NA	2	0
Aerial_MCL88	4	5	1.6	0	0	0	NA	NA	0	NA	NA	0	1
Aerial_MCL89	4	5	1.6	0	0	0	NA	NA	0	NA	NA	2	0
Aerial_MCL9	41	18	4.56	0	0	0	NA	NA	0	NA	NA	0	0
Aerial_MCL90	4	5	1.6	0	0	0	NA	NA	0	NA	NA	1	0
Aerial_MCL91	5	5	2	0	0	0	NA	NA	0	NA	NA	0	0
Aerial_MCL92	5	5	2	0	0	0	NA	NA	0	NA	NA	0	0
Aerial_MCL93	5	5	2	0	0	0	NA	NA	0	NA	NA	0	0
Aerial_MCL94	6	5	2.4	0	0	0	NA	NA	0	NA	NA	2	0
Aerial_MCL95	5	5	2	0	0	0	NA	NA	0	NA	NA	0	0
Aerial_MCL96	4	5	1.6	0	0	0	NA	NA	0	NA	NA	0	0
Aerial_MCL97	4	5	1.6	0	0	0	NA	NA	0	NA	NA	0	0
Aerial_MCL98	4	5	1.6	0	0	0	NA	NA	0	NA	NA	0	0
Aerial_MCL99	4	5	1.6	0	0	0	NA	NA	0	NA	NA	0	0
Flower_LCM1	4	5	1.6	0	0	0	NA	NA	0	NA	NA	2	0
Flower_LCM10	3	3	2	0	0	0	NA	NA	0	NA	NA	0	0
Flower_LCM100	13	14	1.85714	0	0	0	NA	NA	0	NA	NA	0	0
Flower_LCM101	11	12	1.83333	0	0	0	NA	NA	0	NA	NA	0	0
Flower_LCM102	404	53	15.2453	2	8	0.0049505	0.0648	26.1792	0.019802	0.2412	97.4448	0	2
Flower_LCM103	4	4	2	0	0	0	NA	NA	0	NA	NA	0	0
Flower_LCM104	3	3	2	0	0	0	NA	NA	0	NA	NA	0	0
Flower_LCM105	9	10	1.8	0	0	0	NA	NA	0	NA	NA	0	0
Flower_LCM106	8	9	1.77778	0	1	0	NA	NA	0.125	0.0065	0.052	0	0
Flower_LCM107	3	4	1.5	0	0	0	NA	NA	0	NA	NA	0	0
Flower_LCM108	33	11	6	0	1	0	NA	NA	0.030303	0.1108	3.6564	0	0
Flower_LCM109	3	4	1.5	0	0	0	NA	NA	0	NA	NA	0	0
Flower_LCM11	5	6	1.66667	0	0	0	NA	NA	0	NA	NA	0	0
Flower_LCM110	8	9	1.77778	0	0	0	NA	NA	0	NA	NA	0	0
Flower_LCM111	11	12	1.83333	0	0	0	NA	NA	0	NA	NA	0	0
Flower_LCM112	51	14	7.28571	0	0	0	NA	NA	0	NA	NA	0	0
Flower_LCM113	3	4	1.5	0	0	0	NA	NA	0	NA	NA	0	0
Flower_LCM114	4	5	1.6	0	0	0	NA	NA	0	NA	NA	0	0
Flower_LCM115	6	7	1.71429	0	0	0	NA	NA	0	NA	NA	0	0
Flower_LCM116	6	7	1.71429	0	0	0	NA	NA	0	NA	NA	0	0
Flower_LCM117	12	13	1.84615	0	0	0	NA	NA	0	NA	NA	0	0
Flower_LCM118	9	5	3.6	0	1	0	NA	NA	0.111111	0.0104	0.0936	0	0
Flower_LCM119	8	9	1.77778	0	0	0	NA	NA	0	NA	NA	0	9
Flower_LCM12	3	4	1.5	0	0	0	NA	NA	0	NA	NA	0	0
Flower_LCM120	3	4	1.5	0	0	0	NA	NA	0	NA	NA	0	0
Flower_LCM121	5	6	1.66667	0	0	0	NA	NA	0	NA	NA	0	0
Flower_LCM122	5	5	2	0	0	0	NA	NA	0	NA	NA	0	0
Flower_LCM123	5	6	1.66667	0	0	0	NA	NA	0	NA	NA	0	0
Flower_LCM124	8	7	2.28571	0	0	0	NA	NA	0	NA	NA	0	0
Flower_LCM125	5	6	1.66667	0	0	0	NA	NA	0	NA	NA	2	0
Flower_LCM126	3	4	1.5	0	0	0	NA	NA	0	NA	NA	2	0
Flower_LCM127	3	4	1.5	0	0	0	NA	NA	0	NA	NA	0	0
Flower_LCM128	3	4	1.5	0	0	0	NA	NA	0	NA	NA	1	0
Flower_LCM129	4	5	1.6	0	0	0	NA	NA	0	NA	NA	0	0
Flower_LCM13	3	4	1.5	0	0	0	NA	NA	0	NA	NA	0	0
Flower_LCM130	4	5	1.6	0	0	0	NA	NA	0	NA	NA	0	0
Flower_LCM131	4	5	1.6	0	0	0	NA	NA	0	NA	NA	0	0
Flower_LCM132	17	18	1.88889	0	0	0	NA	NA	0	NA	NA	0	0
Flower_LCM133	67	16	8.375	1	2	0.0149254	0.0111	0.7437	0.0298507	0.0988	6.6196	0	0
Flower_LCM134	6	7	1.71429	0	0	0	NA	NA	0	NA	NA	1	0
Flower_LCM135	9	10	1.8	0	0	0	NA	NA	0	NA	NA	0	0
Flower_LCM136	3	3	2	0	0	0	NA	NA	0	NA	NA	1	0
Flower_LCM137	8	6	2.66667	0	0	0	NA	NA	0	NA	NA	0	0
Flower_LCM138	5	6	1.66667	0	0	0	NA	NA	0	NA	NA	1	0
Flower_LCM139	3	4	1.5	0	0	0	NA	NA	0	NA	NA	0	0
Flower_LCM14	4	4	2	0	0	0	NA	NA	0	NA	NA	1	0
Flower_LCM140	6	6	2	0	0	0	NA	NA	0	NA	NA	2	0
Flower_LCM141	13	6	4.33333	0	0	0	NA	NA	0	NA	NA	0	0
Flower_LCM142	7	7	2	0	0	0	NA	NA	0	NA	NA	0	0
Flower_LCM143	5	4	2.5	0	0	0	NA	NA	0	NA	NA	2	3
Flower_LCM144	4	5	1.6	0	0	0	NA	NA	0	NA	NA	1	1
Flower_LCM145	5	4	2.5	0	0	0	NA	NA	0	NA	NA	0	3
Flower_LCM146	3	4	1.5	1	1	0.333333	0	0	0.333333	0.0005	0.0015	0	0
Flower_LCM147	3	3	2	0	0	0	NA	NA	0	NA	NA	0	0
Flower_LCM148	3	3	2	0	0	0	NA	NA	0	NA	NA	0	0
Flower_LCM149	16	17	1.88235	0	0	0	NA	NA	0	NA	NA	0	0
Flower_LCM15	6	7	1.71429	0	0	0	NA	NA	0	NA	NA	1	0
Flower_LCM150	9	10	1.8	0	0	0	NA	NA	0	NA	NA	2	0
Flower_LCM151	11	12	1.83333	0	0	0	NA	NA	0	NA	NA	0	0
Flower_LCM152	11	12	1.83333	0	0	0	NA	NA	0	NA	NA	0	0
Flower_LCM153	3054	134	45.5821	5	62	0.0016372	0.798	2437.09	0.0203012	0.023	70.242	0	0
Flower_LCM154	6	7	1.71429	0	0	0	NA	NA	0	NA	NA	0	0
Flower_LCM155	3	4	1.5	0	0	0	NA	NA	0	NA	NA	2	0
Flower_LCM156	3	4	1.5	0	1	0	NA	NA	0.333333	0.0008	0.0024	2	0
Flower_LCM157	10	11	1.81818	0	0	0	NA	NA	0	NA	NA	0	0
Flower_LCM158	19	20	1.9	0	0	0	NA	NA	0	NA	NA	0	0
Flower_LCM159	3	4	1.5	0	0	0	NA	NA	0	NA	NA	0	0
Flower_LCM16	15	16	1.875	0	0	0	NA	NA	0	NA	NA	0	0
Flower_LCM160	11	12	1.83333	0	0	0	NA	NA	0	NA	NA	0	0
Flower_LCM161	21	22	1.90909	0	0	0	NA	NA	0	NA	NA	2	0
Flower_LCM162	13	11	2.36364	0	0	0	NA	NA	0	NA	NA	0	0
Flower_LCM163	12	10	2.4	0	0	0	NA	NA	0	NA	NA	0	0
Flower_LCM164	3	4	1.5	0	0	0	NA	NA	0	NA	NA	2	1
Flower_LCM165	5	6	1.66667	0	0	0	NA	NA	0	NA	NA	2	0
Flower_LCM166	10	11	1.81818	0	0	0	NA	NA	0	NA	NA	0	0
Flower_LCM167	5	6	1.66667	0	0	0	NA	NA	0	NA	NA	0	0
Flower_LCM168	14	15	1.86667	0	0	0	NA	NA	0	NA	NA	0	0
Flower_LCM169	9	10	1.8	0	0	0	NA	NA	0	NA	NA	0	0
Flower_LCM17	3	4	1.5	0	0	0	NA	NA	0	NA	NA	0	0
Flower_LCM170	31	16	3.875	0	2	0	NA	NA	0.0645161	0.0143	0.4433	0	0
Flower_LCM171	21	22	1.90909	0	0	0	NA	NA	0	NA	NA	0	2
Flower_LCM172	45	31	2.90323	0	0	0	NA	NA	0	NA	NA	0	2
Flower_LCM173	240	30	16	2	4	0.00833333	0.0196	4.704	0.0166667	0.3788	90.912	0	0
Flower_LCM174	5	6	1.66667	0	0	0	NA	NA	0	NA	NA	1	0
Flower_LCM175	17	18	1.88889	0	0	0	NA	NA	0	NA	NA	0	2
Flower_LCM176	5	6	1.66667	0	0	0	NA	NA	0	NA	NA	0	0
Flower_LCM177	1805	90	40.1111	4	32	0.00221607	0.4285	773.442	0.0177285	0.3158	570.019	0	0
Flower_LCM178	11	9	2.44444	0	0	0	NA	NA	0	NA	NA	1	0
Flower_LCM179	33	10	6.6	0	0	0	NA	NA	0	NA	NA	0	0
Flower_LCM18	11	12	1.83333	0	0	0	NA	NA	0	NA	NA	2	0
Flower_LCM180	20	15	2.66667	0	0	0	NA	NA	0	NA	NA	0	0
Flower_LCM181	3	4	1.5	0	0	0	NA	NA	0	NA	NA	0	0
Flower_LCM182	18	14	2.57143	0	0	0	NA	NA	0	NA	NA	0	0
Flower_LCM183	4	5	1.6	0	0	0	NA	NA	0	NA	NA	0	0
Flower_LCM184	5	6	1.66667	0	0	0	NA	NA	0	NA	NA	1	0
Flower_LCM185	16	7	4.57143	0	0	0	NA	NA	0	NA	NA	1	0
Flower_LCM186	14	6	4.66667	0	0	0	NA	NA	0	NA	NA	0	0
Flower_LCM187	5	5	2	0	0	0	NA	NA	0	NA	NA	0	0
Flower_LCM19	12	6	4	0	0	0	NA	NA	0	NA	NA	1	0
Flower_LCM2	9	5	3.6	0	0	0	NA	NA	0	NA	NA	0	0
Flower_LCM20	6	7	1.71429	0	0	0	NA	NA	0	NA	NA	0	0
Flower_LCM21	4	5	1.6	0	0	0	NA	NA	0	NA	NA	0	0
Flower_LCM22	3	4	1.5	0	0	0	NA	NA	0	NA	NA	0	0
Flower_LCM23	3	4	1.5	0	0	0	NA	NA	0	NA	NA	0	0
Flower_LCM24	6	7	1.71429	0	0	0	NA	NA	0	NA	NA	0	0
Flower_LCM25	3	3	2	0	1	0	NA	NA	0.333333	0.0011	0.0033	0	0
Flower_LCM26	3	3	2	0	0	0	NA	NA	0	NA	NA	0	0
Flower_LCM27	3	3	2	0	0	0	NA	NA	0	NA	NA	0	0
Flower_LCM28	3	3	2	0	0	0	NA	NA	0	NA	NA	0	0
Flower_LCM29	4	5	1.6	0	0	0	NA	NA	0	NA	NA	2	0
Flower_LCM3	3	3	2	0	0	0	NA	NA	0	NA	NA	0	2
Flower_LCM30	6	4	3	0	0	0	NA	NA	0	NA	NA	0	0
Flower_LCM31	3	4	1.5	0	0	0	NA	NA	0	NA	NA	0	0
Flower_LCM32	6	6	2	0	1	0	NA	NA	0.166667	0.0035	0.021	2	0
Flower_LCM33	5	6	1.66667	0	0	0	NA	NA	0	NA	NA	0	0
Flower_LCM34	3	4	1.5	0	2	0	NA	NA	0.666667	0	0	2	0
Flower_LCM35	12	13	1.84615	0	0	0	NA	NA	0	NA	NA	0	0
Flower_LCM36	15	6	5	0	0	0	NA	NA	0	NA	NA	0	0
Flower_LCM37	4	4	2	0	0	0	NA	NA	0	NA	NA	0	0
Flower_LCM38	7	7	2	0	0	0	NA	NA	0	NA	NA	0	0
Flower_LCM39	5	6	1.66667	0	0	0	NA	NA	0	NA	NA	0	0
Flower_LCM4	3	4	1.5	0	0	0	NA	NA	0	NA	NA	1	0
Flower_LCM40	7	8	1.75	0	0	0	NA	NA	0	NA	NA	0	0
Flower_LCM41	6	6	2	0	0	0	NA	NA	0	NA	NA	1	0
Flower_LCM42	13	14	1.85714	0	0	0	NA	NA	0	NA	NA	0	0
Flower_LCM43	4	5	1.6	0	0	0	NA	NA	0	NA	NA	0	2
Flower_LCM44	4	5	1.6	0	0	0	NA	NA	0	NA	NA	0	1
Flower_LCM45	3	4	1.5	0	0	0	NA	NA	0	NA	NA	0	0
Flower_LCM46	3	4	1.5	0	0	0	NA	NA	0	NA	NA	0	2
Flower_LCM47	12	13	1.84615	0	0	0	NA	NA	0	NA	NA	2	0
Flower_LCM48	3	4	1.5	0	0	0	NA	NA	0	NA	NA	2	0
Flower_LCM49	5	5	2	0	0	0	NA	NA	0	NA	NA	2	0
Flower_LCM5	3	4	1.5	0	0	0	NA	NA	0	NA	NA	0	0
Flower_LCM50	9	10	1.8	0	0	0	NA	NA	0	NA	NA	0	0
Flower_LCM51	4	5	1.6	0	0	0	NA	NA	0	NA	NA	1	0
Flower_LCM52	3	4	1.5	0	0	0	NA	NA	0	NA	NA	1	0
Flower_LCM53	3	3	2	0	0	0	NA	NA	0	NA	NA	1	1
Flower_LCM54	10	9	2.22222	0	0	0	NA	NA	0	NA	NA	0	0
Flower_LCM55	3	4	1.5	0	0	0	NA	NA	0	NA	NA	0	0
Flower_LCM56	8	5	3.2	0	0	0	NA	NA	0	NA	NA	0	0
Flower_LCM57	6	7	1.71429	0	0	0	NA	NA	0	NA	NA	0	0
Flower_LCM58	5	5	2	0	0	0	NA	NA	0	NA	NA	0	0
Flower_LCM59	183	30	12.2	0	0	0	NA	NA	0	NA	NA	0	0
Flower_LCM6	4	5	1.6	0	0	0	NA	NA	0	NA	NA	0	0
Flower_LCM60	4	5	1.6	0	0	0	NA	NA	0	NA	NA	2	3
Flower_LCM61	16	17	1.88235	0	0	0	NA	NA	0	NA	NA	0	0
Flower_LCM62	5	5	2	0	0	0	NA	NA	0	NA	NA	0	0
Flower_LCM63	3	4	1.5	0	0	0	NA	NA	0	NA	NA	0	0
Flower_LCM64	9	5	3.6	0	0	0	NA	NA	0	NA	NA	0	0
Flower_LCM65	4	5	1.6	0	0	0	NA	NA	0	NA	NA	0	0
Flower_LCM66	3	4	1.5	0	0	0	NA	NA	0	NA	NA	0	0
Flower_LCM67	3	4	1.5	0	0	0	NA	NA	0	NA	NA	0	0
Flower_LCM68	3	4	1.5	0	0	0	NA	NA	0	NA	NA	0	0
Flower_LCM69	31	9	6.88889	0	0	0	NA	NA	0	NA	NA	0	0
Flower_LCM7	4	4	2	0	0	0	NA	NA	0	NA	NA	0	0
Flower_LCM70	5	6	1.66667	0	0	0	NA	NA	0	NA	NA	0	0
Flower_LCM71	4	5	1.6	0	0	0	NA	NA	0	NA	NA	0	0
Flower_LCM72	4	5	1.6	0	0	0	NA	NA	0	NA	NA	0	0
Flower_LCM73	3	4	1.5	0	0	0	NA	NA	0	NA	NA	0	2
Flower_LCM74	22	17	2.58824	0	0	0	NA	NA	0	NA	NA	2	2
Flower_LCM75	3	4	1.5	0	0	0	NA	NA	0	NA	NA	0	0
Flower_LCM76	17	18	1.88889	0	0	0	NA	NA	0	NA	NA	0	0
Flower_LCM77	8	9	1.77778	0	1	0	NA	NA	0.125	0.0053	0.0424	2	2
Flower_LCM78	15	16	1.875	0	0	0	NA	NA	0	NA	NA	0	0
Flower_LCM79	9	10	1.8	0	0	0	NA	NA	0	NA	NA	0	0
Flower_LCM8	3	3	2	0	0	0	NA	NA	0	NA	NA	0	0
Flower_LCM80	3	4	1.5	0	0	0	NA	NA	0	NA	NA	0	2
Flower_LCM81	3	4	1.5	0	0	0	NA	NA	0	NA	NA	1	0
Flower_LCM82	5	6	1.66667	0	0	0	NA	NA	0	NA	NA	0	0
Flower_LCM83	3	4	1.5	0	0	0	NA	NA	0	NA	NA	1	0
Flower_LCM84	3	4	1.5	0	1	0	NA	NA	0.333333	0.0009	0.0027	0	0
Flower_LCM85	7	8	1.75	0	0	0	NA	NA	0	NA	NA	0	0
Flower_LCM86	4	5	1.6	0	0	0	NA	NA	0	NA	NA	0	0
Flower_LCM87	3	4	1.5	0	0	0	NA	NA	0	NA	NA	1	0
Flower_LCM88	3	4	1.5	0	0	0	NA	NA	0	NA	NA	0	0
Flower_LCM89	3	4	1.5	0	0	0	NA	NA	0	NA	NA	0	0
Flower_LCM9	3	4	1.5	1	1	0.333333	0	0	0.333333	0.001	0.003	0	2
Flower_LCM90	19	20	1.9	0	0	0	NA	NA	0	NA	NA	0	0
Flower_LCM91	10	11	1.81818	0	0	0	NA	NA	0	NA	NA	0	0
Flower_LCM92	5	6	1.66667	0	0	0	NA	NA	0	NA	NA	0	0
Flower_LCM93	4	5	1.6	0	0	0	NA	NA	0	NA	NA	0	0
Flower_LCM94	16	17	1.88235	0	0	0	NA	NA	0	NA	NA	0	0
Flower_LCM95	26	15	3.46667	0	0	0	NA	NA	0	NA	NA	2	0
Flower_LCM96	5	6	1.66667	0	0	0	NA	NA	0	NA	NA	2	0
Flower_LCM97	8	9	1.77778	0	1	0	NA	NA	0.125	0.0089	0.0712	0	0
Flower_LCM98	3	4	1.5	0	0	0	NA	NA	0	NA	NA	2	0
Flower_LCM99	3	4	1.5	0	0	0	NA	NA	0	NA	NA	2	0
Flower_MCL1	2096	126	33.27	4	33	0.0019084	0.3405	713.688	0.0157443	0.3337	699.435	0	0
Flower_MCL10	71	22	6.45	0	0	0	NA	NA	0	NA	NA	0	0
Flower_MCL100	1	2	1	0	0	0	NA	NA	0	NA	NA	2	0
Flower_MCL101	1	2	1	0	0	0	NA	NA	0	NA	NA	0	0
Flower_MCL102	1	2	1	0	0	0	NA	NA	0	NA	NA	0	0
Flower_MCL103	1	2	1	0	0	0	NA	NA	0	NA	NA	0	0
Flower_MCL104	1	2	1	0	0	0	NA	NA	0	NA	NA	0	0
Flower_MCL105	1	2	1	0	0	0	NA	NA	0	NA	NA	0	0
Flower_MCL106	1	2	1	0	0	0	NA	NA	0	NA	NA	0	0
Flower_MCL107	1	2	1	0	0	0	NA	NA	0	NA	NA	0	0
Flower_MCL108	1	2	1	0	0	0	NA	NA	0	NA	NA	0	1
Flower_MCL109	1	2	1	0	0	0	NA	NA	0	NA	NA	0	0
Flower_MCL11	56	19	5.89	0	0	0	NA	NA	0	NA	NA	0	0
Flower_MCL110	1	2	1	0	0	0	NA	NA	0	NA	NA	0	0
Flower_MCL111	1	2	1	0	0	0	NA	NA	0	NA	NA	0	0
Flower_MCL112	1	2	1	0	0	0	NA	NA	0	NA	NA	0	0
Flower_MCL113	1	2	1	0	0	0	NA	NA	0	NA	NA	0	0
Flower_MCL12	52	19	5.47	0	2	0	NA	NA	0.0384615	0.0467	2.4284	0	0
Flower_MCL13	36	17	4.24	0	0	0	NA	NA	0	NA	NA	2	0
Flower_MCL14	44	16	5.5	0	0	0	NA	NA	0	NA	NA	0	0
Flower_MCL15	37	14	5.29	1	2	0.027027	0.0019	0.0703	0.0540541	0.0163	0.6031	0	0
Flower_MCL16	50	14	7.14	0	0	0	NA	NA	0	NA	NA	0	0
Flower_MCL17	25	13	3.85	0	0	0	NA	NA	0	NA	NA	1	0
Flower_MCL18	11	11	2	0	0	0	NA	NA	0	NA	NA	0	0
Flower_MCL19	19	10	3.8	0	0	0	NA	NA	0	NA	NA	1	0
Flower_MCL2	2749	123	44.7	5	43	0.00181884	0.4075	1120.22	0.0156421	0.3211	882.704	0	0
Flower_MCL20	12	9	2.67	0	0	0	NA	NA	0	NA	NA	0	0
Flower_MCL21	14	8	3.5	0	0	0	NA	NA	0	NA	NA	2	0
Flower_MCL22	7	8	1.75	0	0	0	NA	NA	0	NA	NA	1	0
Flower_MCL23	11	7	3.14	0	0	0	NA	NA	0	NA	NA	0	0
Flower_MCL24	11	6	3.67	0	0	0	NA	NA	0	NA	NA	0	0
Flower_MCL25	6	6	2	0	0	0	NA	NA	0	NA	NA	0	0
Flower_MCL26	7	6	2.33	0	0	0	NA	NA	0	NA	NA	0	0
Flower_MCL27	4	5	1.6	0	0	0	NA	NA	0	NA	NA	0	3
Flower_MCL28	4	5	1.6	0	0	0	NA	NA	0	NA	NA	0	0
Flower_MCL29	5	5	2	0	0	0	NA	NA	0	NA	NA	0	0
Flower_MCL3	559	78	14.33	2	10	0.00357782	0.0825	46.1175	0.0178891	0.2194	122.645	0	0
Flower_MCL30	5	5	2	0	0	0	NA	NA	0	NA	NA	0	0
Flower_MCL31	9	5	3.6	0	0	0	NA	NA	0	NA	NA	0	0
Flower_MCL32	5	5	2	0	0	0	NA	NA	0	NA	NA	2	0
Flower_MCL33	5	5	2	0	0	0	NA	NA	0	NA	NA	0	0
Flower_MCL34	7	5	2.8	0	0	0	NA	NA	0	NA	NA	0	3
Flower_MCL35	6	5	2.4	0	0	0	NA	NA	0	NA	NA	2	0
Flower_MCL36	4	5	1.6	0	0	0	NA	NA	0	NA	NA	1	1
Flower_MCL37	4	5	1.6	0	1	0	NA	NA	0.25	0.0012	0.0048	1	0
Flower_MCL38	9	5	3.6	0	1	0	NA	NA	0.111111	0.0067	0.0603	0	0
Flower_MCL39	4	5	1.6	0	0	0	NA	NA	0	NA	NA	0	0
Flower_MCL4	217	35	12.4	0	6	0	NA	NA	0.0276498	0.0451	9.7867	0	3
Flower_MCL40	3	4	1.5	0	0	0	NA	NA	0	NA	NA	0	0
Flower_MCL41	3	4	1.5	0	0	0	NA	NA	0	NA	NA	0	0
Flower_MCL42	3	4	1.5	0	0	0	NA	NA	0	NA	NA	0	0
Flower_MCL43	3	4	1.5	0	0	0	NA	NA	0	NA	NA	2	0
Flower_MCL44	3	4	1.5	0	0	0	NA	NA	0	NA	NA	2	0
Flower_MCL45	3	4	1.5	0	0	0	NA	NA	0	NA	NA	1	0
Flower_MCL46	4	4	2	0	0	0	NA	NA	0	NA	NA	0	0
Flower_MCL47	3	4	1.5	0	0	0	NA	NA	0	NA	NA	0	0
Flower_MCL48	4	4	2	0	0	0	NA	NA	0	NA	NA	0	0
Flower_MCL49	4	4	2	0	0	0	NA	NA	0	NA	NA	0	0
Flower_MCL5	192	33	11.64	0	0	0	NA	NA	0	NA	NA	0	0
Flower_MCL50	3	4	1.5	0	0	0	NA	NA	0	NA	NA	0	0
Flower_MCL51	4	4	2	0	1	0	NA	NA	0.25	0.0017	0.0068	0	0
Flower_MCL52	2	3	1.33	0	0	0	NA	NA	0	NA	NA	0	1
Flower_MCL53	2	3	1.33	0	0	0	NA	NA	0	NA	NA	1	0
Flower_MCL54	3	3	2	0	0	0	NA	NA	0	NA	NA	0	0
Flower_MCL55	3	3	2	0	0	0	NA	NA	0	NA	NA	0	2
Flower_MCL56	2	3	1.33	0	0	0	NA	NA	0	NA	NA	0	0
Flower_MCL57	3	3	2	0	0	0	NA	NA	0	NA	NA	2	2
Flower_MCL58	2	3	1.33	0	0	0	NA	NA	0	NA	NA	0	0
Flower_MCL59	3	3	2	0	0	0	NA	NA	0	NA	NA	0	0
Flower_MCL6	107	31	6.9	1	4	0.00934579	0.0163	1.7441	0.0373832	0.0212	2.2684	0	0
Flower_MCL60	2	3	1.33	0	0	0	NA	NA	0	NA	NA	0	0
Flower_MCL61	2	3	1.33	0	0	0	NA	NA	0	NA	NA	0	0
Flower_MCL62	2	3	1.33	0	0	0	NA	NA	0	NA	NA	0	0
Flower_MCL63	3	3	2	0	0	0	NA	NA	0	NA	NA	0	1
Flower_MCL64	2	3	1.33	0	0	0	NA	NA	0	NA	NA	0	0
Flower_MCL65	3	3	2	0	1	0	NA	NA	0.333333	0.0006	0.0018	0	0
Flower_MCL66	2	3	1.33	0	0	0	NA	NA	0	NA	NA	0	0
Flower_MCL67	2	3	1.33	0	0	0	NA	NA	0	NA	NA	0	0
Flower_MCL68	3	3	2	0	0	0	NA	NA	0	NA	NA	0	0
Flower_MCL69	3	3	2	0	0	0	NA	NA	0	NA	NA	0	0
Flower_MCL7	263	29	18.14	0	14	0	NA	NA	0.0532319	0	0	0	2
Flower_MCL70	1	2	1	0	0	0	NA	NA	0	NA	NA	0	2
Flower_MCL71	1	2	1	0	0	0	NA	NA	0	NA	NA	0	1
Flower_MCL72	1	2	1	0	0	0	NA	NA	0	NA	NA	0	0
Flower_MCL73	1	2	1	0	0	0	NA	NA	0	NA	NA	0	0
Flower_MCL74	1	2	1	0	0	0	NA	NA	0	NA	NA	0	1
Flower_MCL75	1	2	1	0	0	0	NA	NA	0	NA	NA	0	0
Flower_MCL76	1	2	1	0	0	0	NA	NA	0	NA	NA	0	0
Flower_MCL77	1	2	1	0	0	0	NA	NA	0	NA	NA	0	1
Flower_MCL78	1	2	1	0	0	0	NA	NA	0	NA	NA	0	0
Flower_MCL79	1	2	1	0	0	0	NA	NA	0	NA	NA	0	0
Flower_MCL8	178	28	12.71	2	2	0.011236	0.0035	0.623	0.011236	0.5053	89.9434	0	2
Flower_MCL80	1	2	1	0	0	0	NA	NA	0	NA	NA	0	0
Flower_MCL81	1	2	1	0	0	0	NA	NA	0	NA	NA	0	2
Flower_MCL82	1	2	1	0	0	0	NA	NA	0	NA	NA	1	1
Flower_MCL83	1	2	1	0	0	0	NA	NA	0	NA	NA	0	0
Flower_MCL84	1	2	1	0	0	0	NA	NA	0	NA	NA	0	0
Flower_MCL85	1	2	1	0	0	0	NA	NA	0	NA	NA	0	1
Flower_MCL86	1	2	1	0	0	0	NA	NA	0	NA	NA	0	0
Flower_MCL87	1	2	1	0	0	0	NA	NA	0	NA	NA	0	0
Flower_MCL88	1	2	1	0	0	0	NA	NA	0	NA	NA	0	0
Flower_MCL89	1	2	1	0	0	0	NA	NA	0	NA	NA	0	0
Flower_MCL9	72	26	5.54	0	1	0	NA	NA	0.0138889	0.2951	21.2472	0	0
Flower_MCL90	1	2	1	0	0	0	NA	NA	0	NA	NA	0	0
Flower_MCL91	1	2	1	0	0	0	NA	NA	0	NA	NA	1	1
Flower_MCL92	1	2	1	0	0	0	NA	NA	0	NA	NA	0	0
Flower_MCL93	1	2	1	0	0	0	NA	NA	0	NA	NA	0	0
Flower_MCL94	1	2	1	0	0	0	NA	NA	0	NA	NA	0	0
Flower_MCL95	1	2	1	0	0	0	NA	NA	0	NA	NA	0	0
Flower_MCL96	1	2	1	0	0	0	NA	NA	0	NA	NA	0	0
Flower_MCL97	1	2	1	0	0	0	NA	NA	0	NA	NA	0	0
Flower_MCL98	1	2	1	0	0	0	NA	NA	0	NA	NA	0	0
Flower_MCL99	1	2	1	0	0	0	NA	NA	0	NA	NA	0	1
Global_LCM1	4	5	1.6	0	0	0	NA	NA	0	NA	NA	1	0
Global_LCM10	8	9	1.77778	0	0	0	NA	NA	0	NA	NA	2	0
Global_LCM100	48	49	1.95918	0	0	0	NA	NA	0	NA	NA	0	0
Global_LCM101	45	46	1.95652	0	0	0	NA	NA	0	NA	NA	0	0
Global_LCM102	22	23	1.91304	0	0	0	NA	NA	0	NA	NA	0	0
Global_LCM103	13	14	1.85714	0	0	0	NA	NA	0	NA	NA	0	0
Global_LCM104	3	3	2	0	0	0	NA	NA	0	NA	NA	2	0
Global_LCM105	3	4	1.5	0	0	0	NA	NA	0	NA	NA	0	0
Global_LCM106	3	3	2	0	0	0	NA	NA	0	NA	NA	0	0
Global_LCM107	6	7	1.71429	0	0	0	NA	NA	0	NA	NA	2	0
Global_LCM108	5	6	1.66667	0	0	0	NA	NA	0	NA	NA	0	0
Global_LCM109	3	4	1.5	0	1	0	NA	NA	0.333333	0.0017	0.0017	2	0
Global_LCM11	4	5	1.6	0	0	0	NA	NA	0	NA	NA	0	0
Global_LCM110	3	4	1.5	0	0	0	NA	NA	0	NA	NA	2	0
Global_LCM111	3	4	1.5	0	0	0	NA	NA	0	NA	NA	2	0
Global_LCM112	9	5	3.6	0	1	0	NA	NA	0.111111	0.0085	0.0085	0	0
Global_LCM113	9	10	1.8	0	0	0	NA	NA	0	NA	NA	0	0
Global_LCM114	5	6	1.66667	0	0	0	NA	NA	0	NA	NA	2	0
Global_LCM115	3	4	1.5	0	0	0	NA	NA	0	NA	NA	2	1
Global_LCM116	8	9	1.77778	0	1	0	NA	NA	0.125	0.009	0.009	0	0
Global_LCM117	4	5	1.6	0	0	0	NA	NA	0	NA	NA	0	0
Global_LCM118	3	4	1.5	0	0	0	NA	NA	0	NA	NA	0	0
Global_LCM119	3	4	1.5	0	0	0	NA	NA	0	NA	NA	0	0
Global_LCM12	3	4	1.5	0	0	0	NA	NA	0	NA	NA	2	0
Global_LCM120	7	8	1.75	0	0	0	NA	NA	0	NA	NA	0	0
Global_LCM121	4	5	1.6	1	2	0.25	0	0	0.5	0	0	2	2
Global_LCM122	9	10	1.8	0	0	0	NA	NA	0	NA	NA	0	0
Global_LCM123	33	34	1.94118	0	0	0	NA	NA	0	NA	NA	0	0
Global_LCM124	37	38	1.94737	0	0	0	NA	NA	0	NA	NA	2	0
Global_LCM125	9	7	2.57143	0	0	0	NA	NA	0	NA	NA	0	0
Global_LCM126	14	11	2.54545	0	0	0	NA	NA	0	NA	NA	0	0
Global_LCM127	20	21	1.90476	0	1	0	NA	NA	0.05	0.0505	0.0505	0	0
Global_LCM128	6	7	1.71429	0	0	0	NA	NA	0	NA	NA	0	0
Global_LCM129	5	6	1.66667	0	0	0	NA	NA	0	NA	NA	0	0
Global_LCM13	3	4	1.5	0	0	0	NA	NA	0	NA	NA	0	1
Global_LCM130	12	13	1.84615	0	0	0	NA	NA	0	NA	NA	0	0
Global_LCM131	8	9	1.77778	0	0	0	NA	NA	0	NA	NA	0	0
Global_LCM132	32	33	1.93939	0	1	0	NA	NA	0.03125	0.1119	0.1119	0	0
Global_LCM133	3	4	1.5	0	0	0	NA	NA	0	NA	NA	0	0
Global_LCM134	7	8	1.75	0	0	0	NA	NA	0	NA	NA	0	0
Global_LCM135	11	12	1.83333	0	0	0	NA	NA	0	NA	NA	0	0
Global_LCM136	3	4	1.5	0	0	0	NA	NA	0	NA	NA	2	0
Global_LCM137	3	4	1.5	0	0	0	NA	NA	0	NA	NA	0	0
Global_LCM138	4	5	1.6	0	0	0	NA	NA	0	NA	NA	0	0
Global_LCM139	12	13	1.84615	0	0	0	NA	NA	0	NA	NA	0	0
Global_LCM14	9	10	1.8	0	2	0	NA	NA	0.222222	0.0002	0.0004	1	0
Global_LCM140	11	12	1.83333	0	0	0	NA	NA	0	NA	NA	0	0
Global_LCM141	13	14	1.85714	0	0	0	NA	NA	0	NA	NA	0	0
Global_LCM142	3	4	1.5	0	0	0	NA	NA	0	NA	NA	1	0
Global_LCM143	13	14	1.85714	0	0	0	NA	NA	0	NA	NA	0	0
Global_LCM144	3	4	1.5	0	0	0	NA	NA	0	NA	NA	0	0
Global_LCM145	20	7	5.71429	0	2	0	NA	NA	0.1	0.0049	0.0098	1	0
Global_LCM146	4	5	1.6	0	0	0	NA	NA	0	NA	NA	0	0
Global_LCM147	69	70	1.97143	0	0	0	NA	NA	0	NA	NA	0	0
Global_LCM148	11	12	1.83333	0	0	0	NA	NA	0	NA	NA	1	0
Global_LCM149	19	20	1.9	0	0	0	NA	NA	0	NA	NA	0	0
Global_LCM15	10	11	1.81818	0	2	0	NA	NA	0.2	0.0007	0.0014	0	0
Global_LCM150	23	24	1.91667	0	0	0	NA	NA	0	NA	NA	0	0
Global_LCM151	4	5	1.6	0	0	0	NA	NA	0	NA	NA	0	0
Global_LCM152	98	99	1.9798	0	0	0	NA	NA	0	NA	NA	0	0
Global_LCM153	4	5	1.6	1	1	0.25	0	0	0.25	0.0017	0.0017	0	2
Global_LCM154	4	5	1.6	0	1	0	NA	NA	0.25	0.0019	0.0019	0	0
Global_LCM155	104	105	1.98095	0	0	0	NA	NA	0	NA	NA	0	0
Global_LCM156	32	33	1.93939	0	0	0	NA	NA	0	NA	NA	1	0
Global_LCM157	5	6	1.66667	0	0	0	NA	NA	0	NA	NA	0	0
Global_LCM158	7	8	1.75	0	0	0	NA	NA	0	NA	NA	0	0
Global_LCM159	35	36	1.94444	0	3	0	NA	NA	0.0857143	0.0033	0.0099	0	0
Global_LCM16	5	5	2	0	0	0	NA	NA	0	NA	NA	2	0
Global_LCM160	10	11	1.81818	0	0	0	NA	NA	0	NA	NA	0	0
Global_LCM161	5	6	1.66667	0	0	0	NA	NA	0	NA	NA	0	0
Global_LCM162	6	7	1.71429	0	0	0	NA	NA	0	NA	NA	0	0
Global_LCM163	7	8	1.75	0	1	0	NA	NA	0.142857	0.0054	0.0054	0	0
Global_LCM164	5	6	1.66667	0	0	0	NA	NA	0	NA	NA	0	0
Global_LCM165	5	6	1.66667	0	1	0	NA	NA	0.2	0.0028	0.0028	0	0
Global_LCM166	7	8	1.75	0	0	0	NA	NA	0	NA	NA	0	0
Global_LCM167	5	6	1.66667	0	2	0	NA	NA	0.4	0.0001	0.0002	0	0
Global_LCM168	6	7	1.71429	0	1	0	NA	NA	0.166667	0.0046	0.0046	0	0
Global_LCM169	3	4	1.5	0	0	0	NA	NA	0	NA	NA	0	0
Global_LCM17	62	63	1.96825	0	0	0	NA	NA	0	NA	NA	0	0
Global_LCM170	5	6	1.66667	0	0	0	NA	NA	0	NA	NA	0	0
Global_LCM171	5	6	1.66667	0	0	0	NA	NA	0	NA	NA	0	0
Global_LCM172	5	6	1.66667	0	1	0	NA	NA	0.2	0.0031	0.0031	0	0
Global_LCM173	20	21	1.90476	0	2	0	NA	NA	0.1	0.0058	0.0116	0	0
Global_LCM174	5	6	1.66667	0	1	0	NA	NA	0.2	0.0026	0.0026	0	0
Global_LCM175	6	7	1.71429	0	0	0	NA	NA	0	NA	NA	0	0
Global_LCM176	5	6	1.66667	0	0	0	NA	NA	0	NA	NA	0	0
Global_LCM177	11	12	1.83333	0	0	0	NA	NA	0	NA	NA	0	0
Global_LCM178	10	11	1.81818	0	0	0	NA	NA	0	NA	NA	0	0
Global_LCM179	3	4	1.5	0	0	0	NA	NA	0	NA	NA	0	0
Global_LCM18	32	33	1.93939	0	0	0	NA	NA	0	NA	NA	0	0
Global_LCM180	3	4	1.5	0	0	0	NA	NA	0	NA	NA	2	0
Global_LCM181	15	16	1.875	0	0	0	NA	NA	0	NA	NA	0	0
Global_LCM182	5	6	1.66667	0	0	0	NA	NA	0	NA	NA	0	1
Global_LCM183	12	13	1.84615	0	1	0	NA	NA	0.0833333	0.0156	0.0156	0	0
Global_LCM184	3	4	1.5	0	0	0	NA	NA	0	NA	NA	0	0
Global_LCM185	4	5	1.6	0	0	0	NA	NA	0	NA	NA	2	2
Global_LCM186	5	6	1.66667	0	0	0	NA	NA	0	NA	NA	2	2
Global_LCM187	5	6	1.66667	0	0	0	NA	NA	0	NA	NA	0	0
Global_LCM188	7	8	1.75	0	0	0	NA	NA	0	NA	NA	0	0
Global_LCM189	4	5	1.6	0	0	0	NA	NA	0	NA	NA	1	0
Global_LCM19	7	8	1.75	0	0	0	NA	NA	0	NA	NA	0	0
Global_LCM190	3	4	1.5	0	0	0	NA	NA	0	NA	NA	0	0
Global_LCM191	3	4	1.5	0	0	0	NA	NA	0	NA	NA	1	0
Global_LCM192	4	5	1.6	0	0	0	NA	NA	0	NA	NA	1	0
Global_LCM193	9	10	1.8	0	0	0	NA	NA	0	NA	NA	0	0
Global_LCM194	4	5	1.6	0	0	0	NA	NA	0	NA	NA	0	0
Global_LCM195	3	4	1.5	0	0	0	NA	NA	0	NA	NA	0	0
Global_LCM196	75	76	1.97368	0	0	0	NA	NA	0	NA	NA	0	0
Global_LCM197	4	4	2	0	0	0	NA	NA	0	NA	NA	0	1
Global_LCM198	11	12	1.83333	0	0	0	NA	NA	0	NA	NA	0	0
Global_LCM199	21	22	1.90909	0	0	0	NA	NA	0	NA	NA	0	0
Global_LCM2	3	4	1.5	0	0	0	NA	NA	0	NA	NA	0	0
Global_LCM20	6	7	1.71429	0	0	0	NA	NA	0	NA	NA	0	0
Global_LCM200	9	10	1.8	0	0	0	NA	NA	0	NA	NA	0	0
Global_LCM201	28	29	1.93103	0	0	0	NA	NA	0	NA	NA	0	0
Global_LCM202	3	4	1.5	0	0	0	NA	NA	0	NA	NA	0	0
Global_LCM203	3	4	1.5	0	0	0	NA	NA	0	NA	NA	0	0
Global_LCM204	3	4	1.5	0	0	0	NA	NA	0	NA	NA	0	0
Global_LCM205	3	4	1.5	0	0	0	NA	NA	0	NA	NA	0	0
Global_LCM206	3	4	1.5	0	0	0	NA	NA	0	NA	NA	0	0
Global_LCM207	10	11	1.81818	0	0	0	NA	NA	0	NA	NA	0	0
Global_LCM208	7	8	1.75	0	0	0	NA	NA	0	NA	NA	1	0
Global_LCM209	4	5	1.6	0	0	0	NA	NA	0	NA	NA	0	0
Global_LCM21	3	4	1.5	0	0	0	NA	NA	0	NA	NA	2	0
Global_LCM210	3	4	1.5	0	0	0	NA	NA	0	NA	NA	0	0
Global_LCM211	4	4	2	0	0	0	NA	NA	0	NA	NA	0	0
Global_LCM212	4	4	2	0	0	0	NA	NA	0	NA	NA	0	0
Global_LCM213	3	4	1.5	0	0	0	NA	NA	0	NA	NA	0	0
Global_LCM214	3	4	1.5	0	0	0	NA	NA	0	NA	NA	0	0
Global_LCM215	12	13	1.84615	0	1	0	NA	NA	0.0833333	0.0192	0.0192	0	0
Global_LCM216	49	50	1.96	0	0	0	NA	NA	0	NA	NA	0	0
Global_LCM217	16	17	1.88235	0	0	0	NA	NA	0	NA	NA	2	0
Global_LCM218	4	5	1.6	0	0	0	NA	NA	0	NA	NA	0	0
Global_LCM219	37	38	1.94737	0	0	0	NA	NA	0	NA	NA	0	0
Global_LCM22	3	4	1.5	0	0	0	NA	NA	0	NA	NA	2	0
Global_LCM220	15	16	1.875	0	0	0	NA	NA	0	NA	NA	0	0
Global_LCM221	3	4	1.5	0	2	0	NA	NA	0.666667	0	0	0	0
Global_LCM222	8	9	1.77778	0	0	0	NA	NA	0	NA	NA	0	0
Global_LCM223	10	11	1.81818	0	0	0	NA	NA	0	NA	NA	0	0
Global_LCM224	9	10	1.8	0	1	0	NA	NA	0.111111	0.01	0.01	0	0
Global_LCM225	6	7	1.71429	0	0	0	NA	NA	0	NA	NA	0	0
Global_LCM226	8	9	1.77778	0	0	0	NA	NA	0	NA	NA	0	0
Global_LCM227	6	7	1.71429	0	0	0	NA	NA	0	NA	NA	0	0
Global_LCM228	9	10	1.8	0	2	0	NA	NA	0.222222	0.0003	0.0006	0	0
Global_LCM229	8	9	1.77778	0	0	0	NA	NA	0	NA	NA	0	0
Global_LCM23	3	4	1.5	0	0	0	NA	NA	0	NA	NA	0	0
Global_LCM230	4	5	1.6	0	0	0	NA	NA	0	NA	NA	0	0
Global_LCM231	7	8	1.75	0	0	0	NA	NA	0	NA	NA	0	0
Global_LCM232	8	9	1.77778	0	0	0	NA	NA	0	NA	NA	0	0
Global_LCM233	9	10	1.8	0	0	0	NA	NA	0	NA	NA	0	0
Global_LCM234	12	13	1.84615	0	0	0	NA	NA	0	NA	NA	0	0
Global_LCM235	12	13	1.84615	0	0	0	NA	NA	0	NA	NA	0	0
Global_LCM236	3	4	1.5	0	0	0	NA	NA	0	NA	NA	0	0
Global_LCM237	12	13	1.84615	0	1	0	NA	NA	0.0833333	0.0197	0.0197	0	0
Global_LCM238	9	10	1.8	0	0	0	NA	NA	0	NA	NA	0	0
Global_LCM239	4	5	1.6	0	0	0	NA	NA	0	NA	NA	1	0
Global_LCM24	6	4	3	0	0	0	NA	NA	0	NA	NA	2	0
Global_LCM240	3	4	1.5	0	0	0	NA	NA	0	NA	NA	2	0
Global_LCM241	3	4	1.5	0	0	0	NA	NA	0	NA	NA	0	0
Global_LCM242	3	4	1.5	0	0	0	NA	NA	0	NA	NA	0	3
Global_LCM243	3	4	1.5	0	0	0	NA	NA	0	NA	NA	0	0
Global_LCM244	4	4	2	0	1	0	NA	NA	0.25	0.0018	0.0018	0	0
Global_LCM245	23	24	1.91667	0	0	0	NA	NA	0	NA	NA	0	0
Global_LCM246	21	22	1.90909	0	0	0	NA	NA	0	NA	NA	0	0
Global_LCM247	75	76	1.97368	0	0	0	NA	NA	0	NA	NA	1	0
Global_LCM248	39	40	1.95	0	0	0	NA	NA	0	NA	NA	1	0
Global_LCM249	94	95	1.97895	0	0	0	NA	NA	0	NA	NA	0	0
Global_LCM25	6	7	1.71429	0	0	0	NA	NA	0	NA	NA	1	0
Global_LCM250	12	13	1.84615	0	0	0	NA	NA	0	NA	NA	2	0
Global_LCM251	6	7	1.71429	0	0	0	NA	NA	0	NA	NA	0	0
Global_LCM252	81	82	1.97561	0	0	0	NA	NA	0	NA	NA	0	0
Global_LCM253	7	8	1.75	0	0	0	NA	NA	0	NA	NA	0	0
Global_LCM254	17	18	1.88889	0	0	0	NA	NA	0	NA	NA	2	0
Global_LCM255	7	8	1.75	0	0	0	NA	NA	0	NA	NA	0	0
Global_LCM256	21	22	1.90909	0	0	0	NA	NA	0	NA	NA	0	0
Global_LCM257	6	7	1.71429	0	0	0	NA	NA	0	NA	NA	0	0
Global_LCM258	20	21	1.90476	0	0	0	NA	NA	0	NA	NA	0	0
Global_LCM259	62	63	1.96825	0	0	0	NA	NA	0	NA	NA	2	0
Global_LCM26	9	5	3.6	0	0	0	NA	NA	0	NA	NA	1	0
Global_LCM260	12	13	1.84615	0	0	0	NA	NA	0	NA	NA	0	0
Global_LCM261	18	19	1.89474	0	0	0	NA	NA	0	NA	NA	0	0
Global_LCM262	23	24	1.91667	0	0	0	NA	NA	0	NA	NA	1	0
Global_LCM263	5	6	1.66667	0	0	0	NA	NA	0	NA	NA	0	3
Global_LCM264	8	9	1.77778	0	0	0	NA	NA	0	NA	NA	0	0
Global_LCM265	3	4	1.5	0	0	0	NA	NA	0	NA	NA	0	0
Global_LCM266	6	7	1.71429	0	0	0	NA	NA	0	NA	NA	0	0
Global_LCM267	12	13	1.84615	0	0	0	NA	NA	0	NA	NA	0	0
Global_LCM268	9	10	1.8	0	0	0	NA	NA	0	NA	NA	2	0
Global_LCM269	18	19	1.89474	0	0	0	NA	NA	0	NA	NA	0	0
Global_LCM27	6	4	3	0	0	0	NA	NA	0	NA	NA	0	0
Global_LCM270	19	20	1.9	0	0	0	NA	NA	0	NA	NA	0	0
Global_LCM271	20	21	1.90476	0	0	0	NA	NA	0	NA	NA	0	0
Global_LCM272	6	7	1.71429	0	0	0	NA	NA	0	NA	NA	1	0
Global_LCM273	14	15	1.86667	0	0	0	NA	NA	0	NA	NA	0	0
Global_LCM274	3	4	1.5	0	0	0	NA	NA	0	NA	NA	0	0
Global_LCM275	3	4	1.5	0	0	0	NA	NA	0	NA	NA	0	0
Global_LCM276	3	4	1.5	0	0	0	NA	NA	0	NA	NA	0	0
Global_LCM277	3	4	1.5	0	0	0	NA	NA	0	NA	NA	0	0
Global_LCM278	12	13	1.84615	0	0	0	NA	NA	0	NA	NA	0	0
Global_LCM279	49	50	1.96	0	0	0	NA	NA	0	NA	NA	0	0
Global_LCM28	3	4	1.5	0	0	0	NA	NA	0	NA	NA	2	0
Global_LCM280	73	74	1.97297	0	1	0	NA	NA	0.0136986	0.3823	0.3823	0	0
Global_LCM281	27	28	1.92857	0	0	0	NA	NA	0	NA	NA	1	0
Global_LCM282	3	4	1.5	0	0	0	NA	NA	0	NA	NA	0	0
Global_LCM283	21	22	1.90909	0	0	0	NA	NA	0	NA	NA	2	0
Global_LCM284	10	11	1.81818	1	1	0.1	0	0	0.1	0.0129	0.0129	2	0
Global_LCM285	23	24	1.91667	0	0	0	NA	NA	0	NA	NA	0	0
Global_LCM286	12	13	1.84615	0	0	0	NA	NA	0	NA	NA	1	0
Global_LCM287	8	9	1.77778	0	0	0	NA	NA	0	NA	NA	0	0
Global_LCM288	4	5	1.6	0	0	0	NA	NA	0	NA	NA	0	0
Global_LCM289	5	6	1.66667	0	0	0	NA	NA	0	NA	NA	1	0
Global_LCM29	6	7	1.71429	0	1	0	NA	NA	0.166667	0.0049	0.0049	0	0
Global_LCM290	4	5	1.6	0	0	0	NA	NA	0	NA	NA	0	0
Global_LCM291	3	4	1.5	0	0	0	NA	NA	0	NA	NA	0	0
Global_LCM292	5	6	1.66667	0	0	0	NA	NA	0	NA	NA	0	0
Global_LCM293	4	5	1.6	0	0	0	NA	NA	0	NA	NA	0	0
Global_LCM294	3	4	1.5	0	0	0	NA	NA	0	NA	NA	1	0
Global_LCM295	3	4	1.5	0	0	0	NA	NA	0	NA	NA	0	0
Global_LCM296	14	15	1.86667	0	0	0	NA	NA	0	NA	NA	1	0
Global_LCM297	9	10	1.8	0	0	0	NA	NA	0	NA	NA	0	0
Global_LCM298	48	49	1.95918	0	1	0	NA	NA	0.0208333	0.2061	0.2061	2	0
Global_LCM299	34	35	1.94286	0	1	0	NA	NA	0.0294118	0.1246	0.1246	0	0
Global_LCM3	3	4	1.5	0	0	0	NA	NA	0	NA	NA	2	6
Global_LCM30	3	4	1.5	0	0	0	NA	NA	0	NA	NA	2	0
Global_LCM300	88	89	1.97753	0	0	0	NA	NA	0	NA	NA	0	0
Global_LCM301	7	8	1.75	0	0	0	NA	NA	0	NA	NA	0	0
Global_LCM302	4	5	1.6	0	0	0	NA	NA	0	NA	NA	1	0
Global_LCM303	14	15	1.86667	0	0	0	NA	NA	0	NA	NA	0	0
Global_LCM304	4	5	1.6	0	0	0	NA	NA	0	NA	NA	0	0
Global_LCM305	4	5	1.6	0	0	0	NA	NA	0	NA	NA	0	0
Global_LCM306	4	5	1.6	0	0	0	NA	NA	0	NA	NA	0	0
Global_LCM307	4	5	1.6	0	0	0	NA	NA	0	NA	NA	0	0
Global_LCM308	4	5	1.6	0	0	0	NA	NA	0	NA	NA	0	0
Global_LCM309	4	5	1.6	0	0	0	NA	NA	0	NA	NA	0	0
Global_LCM31	3	4	1.5	0	0	0	NA	NA	0	NA	NA	0	0
Global_LCM310	3	4	1.5	0	0	0	NA	NA	0	NA	NA	0	0
Global_LCM311	4	5	1.6	0	0	0	NA	NA	0	NA	NA	0	0
Global_LCM312	4	5	1.6	0	0	0	NA	NA	0	NA	NA	0	0
Global_LCM313	4	5	1.6	0	0	0	NA	NA	0	NA	NA	0	0
Global_LCM314	3	3	2	0	0	0	NA	NA	0	NA	NA	0	0
Global_LCM315	4	5	1.6	0	0	0	NA	NA	0	NA	NA	0	2
Global_LCM316	4	5	1.6	0	0	0	NA	NA	0	NA	NA	0	2
Global_LCM317	3	4	1.5	0	0	0	NA	NA	0	NA	NA	0	0
Global_LCM318	3	4	1.5	0	0	0	NA	NA	0	NA	NA	0	0
Global_LCM319	40	41	1.95122	0	0	0	NA	NA	0	NA	NA	0	0
Global_LCM32	5	6	1.66667	0	0	0	NA	NA	0	NA	NA	0	0
Global_LCM320	26	27	1.92593	0	0	0	NA	NA	0	NA	NA	0	0
Global_LCM321	41	42	1.95238	0	0	0	NA	NA	0	NA	NA	0	0
Global_LCM322	3	4	1.5	0	1	0	NA	NA	0.333333	0.0008	0.0008	0	1
Global_LCM323	3	4	1.5	0	0	0	NA	NA	0	NA	NA	1	0
Global_LCM324	3	4	1.5	0	0	0	NA	NA	0	NA	NA	0	0
Global_LCM325	3	3	2	0	0	0	NA	NA	0	NA	NA	1	0
Global_LCM326	3	4	1.5	0	0	0	NA	NA	0	NA	NA	0	0
Global_LCM327	3	4	1.5	0	0	0	NA	NA	0	NA	NA	0	0
Global_LCM328	3	3	2	1	1	0.333333	0	0	0.333333	0.0005	0.0005	0	6
Global_LCM329	6	7	1.71429	0	0	0	NA	NA	0	NA	NA	0	2
Global_LCM33	5	6	1.66667	0	0	0	NA	NA	0	NA	NA	0	5
Global_LCM330	8	9	1.77778	0	0	0	NA	NA	0	NA	NA	0	3
Global_LCM331	4	5	1.6	0	0	0	NA	NA	0	NA	NA	0	0
Global_LCM332	4	5	1.6	0	0	0	NA	NA	0	NA	NA	2	0
Global_LCM333	12	6	4	0	0	0	NA	NA	0	NA	NA	0	0
Global_LCM334	6	4	3	0	0	0	NA	NA	0	NA	NA	0	0
Global_LCM335	8	6	2.66667	0	0	0	NA	NA	0	NA	NA	0	0
Global_LCM336	4	5	1.6	0	0	0	NA	NA	0	NA	NA	0	0
Global_LCM337	8	6	2.66667	0	0	0	NA	NA	0	NA	NA	0	0
Global_LCM338	6	4	3	0	0	0	NA	NA	0	NA	NA	0	0
Global_LCM339	14	6	4.66667	0	1	0	NA	NA	0.0714286	0.026	0.026	0	2
Global_LCM34	3	4	1.5	0	0	0	NA	NA	0	NA	NA	0	5
Global_LCM340	9	6	3	0	0	0	NA	NA	0	NA	NA	0	0
Global_LCM341	13	14	1.85714	0	0	0	NA	NA	0	NA	NA	0	3
Global_LCM342	4	4	2	0	0	0	NA	NA	0	NA	NA	0	0
Global_LCM343	14	15	1.86667	0	0	0	NA	NA	0	NA	NA	0	3
Global_LCM344	9	5	3.6	0	0	0	NA	NA	0	NA	NA	1	0
Global_LCM345	4	5	1.6	0	0	0	NA	NA	0	NA	NA	0	0
Global_LCM346	5	4	2.5	1	1	0.2	0	0	0.2	0.0034	0.0034	0	6
Global_LCM347	5	6	1.66667	0	0	0	NA	NA	0	NA	NA	0	0
Global_LCM348	6	7	1.71429	0	0	0	NA	NA	0	NA	NA	0	0
Global_LCM349	17	7	4.85714	0	0	0	NA	NA	0	NA	NA	0	0
Global_LCM35	10	5	4	1	1	0.1	0	0	0.1	0.0123	0.0123	0	5
Global_LCM350	5	5	2	0	0	0	NA	NA	0	NA	NA	0	2
Global_LCM351	6	4	3	0	0	0	NA	NA	0	NA	NA	0	0
Global_LCM352	7	5	2.8	0	0	0	NA	NA	0	NA	NA	0	0
Global_LCM353	15	6	5	0	1	0	NA	NA	0.0666667	0.0301	0.0301	0	0
Global_LCM354	16	9	3.55556	0	0	0	NA	NA	0	NA	NA	0	6
Global_LCM355	33	34	1.94118	0	1	0	NA	NA	0.030303	0.1157	0.1157	1	0
Global_LCM356	14	15	1.86667	0	0	0	NA	NA	0	NA	NA	1	0
Global_LCM357	53	54	1.96296	0	0	0	NA	NA	0	NA	NA	0	0
Global_LCM358	112	113	1.9823	0	0	0	NA	NA	0	NA	NA	0	0
Global_LCM359	3	4	1.5	0	1	0	NA	NA	0.333333	0.0006	0.0006	0	0
Global_LCM36	3	4	1.5	0	0	0	NA	NA	0	NA	NA	0	0
Global_LCM360	137	138	1.98551	0	0	0	NA	NA	0	NA	NA	0	0
Global_LCM361	33	34	1.94118	0	0	0	NA	NA	0	NA	NA	0	0
Global_LCM362	14	15	1.86667	0	0	0	NA	NA	0	NA	NA	1	0
Global_LCM363	11	12	1.83333	0	0	0	NA	NA	0	NA	NA	0	0
Global_LCM364	13	14	1.85714	0	0	0	NA	NA	0	NA	NA	0	0
Global_LCM365	19	20	1.9	0	1	0	NA	NA	0.0526316	0.0446	0.0446	0	0
Global_LCM366	8	9	1.77778	0	0	0	NA	NA	0	NA	NA	0	0
Global_LCM367	5	6	1.66667	0	0	0	NA	NA	0	NA	NA	0	0
Global_LCM368	4	4	2	0	0	0	NA	NA	0	NA	NA	0	0
Global_LCM369	5	6	1.66667	0	1	0	NA	NA	0.2	0.0021	0.0021	1	0
Global_LCM37	3	4	1.5	0	0	0	NA	NA	0	NA	NA	0	0
Global_LCM370	92	93	1.97849	0	0	0	NA	NA	0	NA	NA	0	0
Global_LCM371	64	65	1.96923	0	4	0	NA	NA	0.0625	0.0051	0.0204	0	0
Global_LCM372	8	9	1.77778	0	0	0	NA	NA	0	NA	NA	2	0
Global_LCM373	245	143	3.42657	0	20	0	NA	NA	0.0816327	0	0	0	0
Global_LCM374	5	6	1.66667	0	0	0	NA	NA	0	NA	NA	2	0
Global_LCM375	7	8	1.75	0	0	0	NA	NA	0	NA	NA	0	0
Global_LCM376	7	8	1.75	0	0	0	NA	NA	0	NA	NA	0	0
Global_LCM377	5	6	1.66667	0	0	0	NA	NA	0	NA	NA	2	0
Global_LCM378	4	5	1.6	0	2	0	NA	NA	0.5	0	0	0	0
Global_LCM379	3	4	1.5	0	0	0	NA	NA	0	NA	NA	2	0
Global_LCM38	3	4	1.5	0	0	0	NA	NA	0	NA	NA	0	0
Global_LCM380	7	8	1.75	0	0	0	NA	NA	0	NA	NA	0	0
Global_LCM381	5	6	1.66667	0	0	0	NA	NA	0	NA	NA	2	0
Global_LCM382	4	5	1.6	0	0	0	NA	NA	0	NA	NA	0	0
Global_LCM383	10	11	1.81818	0	1	0	NA	NA	0.1	0.0124	0.0124	0	2
Global_LCM384	6	7	1.71429	0	0	0	NA	NA	0	NA	NA	0	0
Global_LCM385	3	4	1.5	0	0	0	NA	NA	0	NA	NA	0	1
Global_LCM386	4	5	1.6	0	0	0	NA	NA	0	NA	NA	2	3
Global_LCM387	13	14	1.85714	0	0	0	NA	NA	0	NA	NA	0	0
Global_LCM388	12	13	1.84615	0	0	0	NA	NA	0	NA	NA	1	0
Global_LCM389	16	17	1.88235	0	0	0	NA	NA	0	NA	NA	2	0
Global_LCM39	3	4	1.5	0	0	0	NA	NA	0	NA	NA	0	0
Global_LCM390	128	129	1.9845	0	4	0	NA	NA	0.03125	0.0803	0.3212	0	0
Global_LCM391	3	4	1.5	0	0	0	NA	NA	0	NA	NA	0	0
Global_LCM392	3	4	1.5	0	0	0	NA	NA	0	NA	NA	0	0
Global_LCM393	11	12	1.83333	0	0	0	NA	NA	0	NA	NA	0	0
Global_LCM394	25	26	1.92308	0	0	0	NA	NA	0	NA	NA	0	0
Global_LCM395	29	30	1.93333	0	2	0	NA	NA	0.0689655	0.0137	0.0274	2	0
Global_LCM396	32	33	1.93939	0	0	0	NA	NA	0	NA	NA	2	0
Global_LCM397	90	91	1.97802	0	2	0	NA	NA	0.0222222	0.2109	0.4218	0	0
Global_LCM398	74	75	1.97333	0	0	0	NA	NA	0	NA	NA	1	0
Global_LCM399	69	70	1.97143	0	5	0	NA	NA	0.0724638	0.0019	0.0095	0	0
Global_LCM4	4	5	1.6	0	0	0	NA	NA	0	NA	NA	0	0
Global_LCM40	3	4	1.5	0	0	0	NA	NA	0	NA	NA	0	0
Global_LCM400	38	39	1.94872	0	0	0	NA	NA	0	NA	NA	2	0
Global_LCM401	14	15	1.86667	0	0	0	NA	NA	0	NA	NA	1	0
Global_LCM402	21	22	1.90909	0	0	0	NA	NA	0	NA	NA	2	0
Global_LCM403	42	43	1.95349	0	0	0	NA	NA	0	NA	NA	0	0
Global_LCM404	5	6	1.66667	0	0	0	NA	NA	0	NA	NA	0	0
Global_LCM405	13	14	1.85714	0	0	0	NA	NA	0	NA	NA	1	0
Global_LCM406	33	34	1.94118	0	5	0	NA	NA	0.151515	0	0	0	0
Global_LCM407	5	6	1.66667	0	0	0	NA	NA	0	NA	NA	0	0
Global_LCM408	20	21	1.90476	0	0	0	NA	NA	0	NA	NA	0	0
Global_LCM409	3	4	1.5	0	0	0	NA	NA	0	NA	NA	0	0
Global_LCM41	3	3	2	0	0	0	NA	NA	0	NA	NA	0	0
Global_LCM410	62	63	1.96825	0	0	0	NA	NA	0	NA	NA	0	0
Global_LCM411	15	16	1.875	0	0	0	NA	NA	0	NA	NA	0	0
Global_LCM412	3	4	1.5	0	0	0	NA	NA	0	NA	NA	0	1
Global_LCM413	5	6	1.66667	0	0	0	NA	NA	0	NA	NA	0	0
Global_LCM414	26	27	1.92593	0	0	0	NA	NA	0	NA	NA	0	0
Global_LCM415	52	53	1.96226	0	0	0	NA	NA	0	NA	NA	2	0
Global_LCM416	3	4	1.5	0	0	0	NA	NA	0	NA	NA	2	0
Global_LCM417	7	8	1.75	0	0	0	NA	NA	0	NA	NA	2	0
Global_LCM418	94	95	1.97895	0	0	0	NA	NA	0	NA	NA	0	0
Global_LCM419	11	12	1.83333	0	0	0	NA	NA	0	NA	NA	1	0
Global_LCM42	3	4	1.5	0	0	0	NA	NA	0	NA	NA	0	0
Global_LCM420	27	28	1.92857	0	2	0	NA	NA	0.0740741	0.0118	0.0236	0	0
Global_LCM421	3	4	1.5	0	0	0	NA	NA	0	NA	NA	0	0
Global_LCM422	22	23	1.91304	0	0	0	NA	NA	0	NA	NA	1	0
Global_LCM423	16	17	1.88235	0	2	0	NA	NA	0.125	0.0025	0.005	0	0
Global_LCM424	3	4	1.5	0	0	0	NA	NA	0	NA	NA	0	1
Global_LCM425	3	4	1.5	0	0	0	NA	NA	0	NA	NA	0	0
Global_LCM426	4	5	1.6	0	0	0	NA	NA	0	NA	NA	0	0
Global_LCM427	14	9	3.11111	0	0	0	NA	NA	0	NA	NA	0	0
Global_LCM428	28	29	1.93103	0	0	0	NA	NA	0	NA	NA	0	0
Global_LCM429	30	31	1.93548	0	0	0	NA	NA	0	NA	NA	0	0
Global_LCM43	3	4	1.5	0	0	0	NA	NA	0	NA	NA	0	0
Global_LCM430	33	34	1.94118	0	2	0	NA	NA	0.0606061	0.0216	0.0432	0	0
Global_LCM431	3	4	1.5	0	0	0	NA	NA	0	NA	NA	2	0
Global_LCM432	31	32	1.9375	0	0	0	NA	NA	0	NA	NA	1	0
Global_LCM433	57	58	1.96552	0	0	0	NA	NA	0	NA	NA	0	0
Global_LCM434	27	28	1.92857	0	1	0	NA	NA	0.037037	0.0814	0.0814	0	0
Global_LCM435	4	5	1.6	0	0	0	NA	NA	0	NA	NA	0	1
Global_LCM436	11	12	1.83333	0	0	0	NA	NA	0	NA	NA	1	0
Global_LCM437	24	25	1.92	0	0	0	NA	NA	0	NA	NA	0	0
Global_LCM438	6	7	1.71429	0	0	0	NA	NA	0	NA	NA	0	0
Global_LCM439	11	12	1.83333	0	0	0	NA	NA	0	NA	NA	1	0
Global_LCM44	5	6	1.66667	0	0	0	NA	NA	0	NA	NA	0	0
Global_LCM440	10	11	1.81818	0	0	0	NA	NA	0	NA	NA	1	0
Global_LCM441	16	17	1.88235	0	0	0	NA	NA	0	NA	NA	0	0
Global_LCM442	18	19	1.89474	0	0	0	NA	NA	0	NA	NA	2	0
Global_LCM443	20	21	1.90476	0	0	0	NA	NA	0	NA	NA	2	0
Global_LCM444	40	41	1.95122	0	0	0	NA	NA	0	NA	NA	0	0
Global_LCM445	22	23	1.91304	0	0	0	NA	NA	0	NA	NA	0	0
Global_LCM446	3	4	1.5	0	0	0	NA	NA	0	NA	NA	0	0
Global_LCM447	316	28	22.5714	1	10	0.00316456	0.0159	0.0159	0.0316456	0.0261	0.261	0	1
Global_LCM448	5	6	1.66667	0	0	0	NA	NA	0	NA	NA	1	0
Global_LCM449	7	8	1.75	0	0	0	NA	NA	0	NA	NA	2	0
Global_LCM45	5	6	1.66667	0	1	0	NA	NA	0.2	0.0033	0.0033	0	0
Global_LCM450	15	16	1.875	0	0	0	NA	NA	0	NA	NA	1	0
Global_LCM451	49	50	1.96	0	0	0	NA	NA	0	NA	NA	0	0
Global_LCM452	18	19	1.89474	0	7	0	NA	NA	0.388889	0	0	2	0
Global_LCM453	99	100	1.98	0	0	0	NA	NA	0	NA	NA	0	0
Global_LCM454	56	57	1.96491	0	14	0	NA	NA	0.25	0	0	2	0
Global_LCM455	134	135	1.98519	0	1	0	NA	NA	0.00746269	0.6934	0.6934	0	0
Global_LCM456	42	43	1.95349	0	0	0	NA	NA	0	NA	NA	2	0
Global_LCM457	98	99	1.9798	0	0	0	NA	NA	0	NA	NA	0	0
Global_LCM458	105	106	1.98113	1	1	0.00952381	0.001	0.001	0.00952381	0.5572	0.5572	0	0
Global_LCM459	39	40	1.95	0	0	0	NA	NA	0	NA	NA	0	0
Global_LCM46	3	4	1.5	0	0	0	NA	NA	0	NA	NA	0	2
Global_LCM460	39	40	1.95	0	0	0	NA	NA	0	NA	NA	0	0
Global_LCM461	26	27	1.92593	0	0	0	NA	NA	0	NA	NA	0	2
Global_LCM462	3	4	1.5	0	0	0	NA	NA	0	NA	NA	0	2
Global_LCM463	88	89	1.97753	0	1	0	NA	NA	0.0113636	0.4657	0.4657	0	0
Global_LCM464	95	96	1.97917	0	0	0	NA	NA	0	NA	NA	1	0
Global_LCM465	3	4	1.5	0	0	0	NA	NA	0	NA	NA	1	3
Global_LCM466	29	30	1.93333	0	0	0	NA	NA	0	NA	NA	0	0
Global_LCM467	3	4	1.5	0	0	0	NA	NA	0	NA	NA	0	0
Global_LCM468	13	14	1.85714	0	0	0	NA	NA	0	NA	NA	1	0
Global_LCM469	3	4	1.5	0	0	0	NA	NA	0	NA	NA	0	0
Global_LCM47	4	4	2	0	0	0	NA	NA	0	NA	NA	0	0
Global_LCM470	30	31	1.93548	0	0	0	NA	NA	0	NA	NA	2	0
Global_LCM471	25	26	1.92308	0	0	0	NA	NA	0	NA	NA	0	0
Global_LCM472	11	12	1.83333	0	0	0	NA	NA	0	NA	NA	1	0
Global_LCM473	58	59	1.9661	0	0	0	NA	NA	0	NA	NA	2	0
Global_LCM474	32	33	1.93939	0	0	0	NA	NA	0	NA	NA	0	0
Global_LCM475	117	118	1.98305	0	0	0	NA	NA	0	NA	NA	0	0
Global_LCM476	59	60	1.96667	0	6	0	NA	NA	0.101695	0.0001	0.0006	0	0
Global_LCM477	8	9	1.77778	0	0	0	NA	NA	0	NA	NA	2	0
Global_LCM478	290	171	3.39181	0	2	0	NA	NA	0.00689655	0.892	1.784	0	0
Global_LCM479	15	16	1.875	0	0	0	NA	NA	0	NA	NA	0	0
Global_LCM48	6	7	1.71429	0	0	0	NA	NA	0	NA	NA	0	1
Global_LCM480	116	117	1.98291	0	0	0	NA	NA	0	NA	NA	0	0
Global_LCM481	124	125	1.984	0	0	0	NA	NA	0	NA	NA	0	0
Global_LCM482	5	6	1.66667	0	2	0	NA	NA	0.4	0	0	0	0
Global_LCM483	11	12	1.83333	0	0	0	NA	NA	0	NA	NA	0	0
Global_LCM484	4	5	1.6	0	0	0	NA	NA	0	NA	NA	0	0
Global_LCM485	6	7	1.71429	0	0	0	NA	NA	0	NA	NA	0	2
Global_LCM486	5	6	1.66667	0	0	0	NA	NA	0	NA	NA	2	0
Global_LCM487	9	10	1.8	0	0	0	NA	NA	0	NA	NA	0	2
Global_LCM488	8	9	1.77778	0	0	0	NA	NA	0	NA	NA	0	2
Global_LCM489	5	6	1.66667	0	0	0	NA	NA	0	NA	NA	0	2
Global_LCM49	7	8	1.75	0	1	0	NA	NA	0.142857	0.0055	0.0055	0	0
Global_LCM490	7	8	1.75	0	0	0	NA	NA	0	NA	NA	2	0
Global_LCM491	6	7	1.71429	0	0	0	NA	NA	0	NA	NA	2	0
Global_LCM492	7	8	1.75	0	0	0	NA	NA	0	NA	NA	0	2
Global_LCM493	36	9	8	1	1	0.0277778	0.0006	0.0006	0.0277778	0.1392	0.1392	0	2
Global_LCM494	6	7	1.71429	0	0	0	NA	NA	0	NA	NA	1	0
Global_LCM495	5	6	1.66667	0	0	0	NA	NA	0	NA	NA	1	0
Global_LCM496	117	118	1.98305	0	0	0	NA	NA	0	NA	NA	0	0
Global_LCM497	19	20	1.9	0	0	0	NA	NA	0	NA	NA	1	0
Global_LCM498	100	101	1.9802	0	0	0	NA	NA	0	NA	NA	0	0
Global_LCM499	100	101	1.9802	0	0	0	NA	NA	0	NA	NA	0	0
Global_LCM5	3	4	1.5	0	0	0	NA	NA	0	NA	NA	0	0
Global_LCM50	3	4	1.5	0	0	0	NA	NA	0	NA	NA	0	0
Global_LCM500	75	76	1.97368	0	3	0	NA	NA	0.04	0.0448	0.1344	0	0
Global_LCM501	101	102	1.98039	0	0	0	NA	NA	0	NA	NA	0	0
Global_LCM502	186	187	1.9893	0	4	0	NA	NA	0.0215054	0.2397	0.9588	0	0
Global_LCM503	14	15	1.86667	0	0	0	NA	NA	0	NA	NA	1	0
Global_LCM504	6	7	1.71429	0	2	0	NA	NA	0.333333	0.0001	0.0002	1	0
Global_LCM505	4	5	1.6	0	0	0	NA	NA	0	NA	NA	2	2
Global_LCM506	48	49	1.95918	0	0	0	NA	NA	0	NA	NA	0	0
Global_LCM507	12	13	1.84615	0	0	0	NA	NA	0	NA	NA	2	0
Global_LCM508	27	28	1.92857	0	0	0	NA	NA	0	NA	NA	0	0
Global_LCM509	25	26	1.92308	0	0	0	NA	NA	0	NA	NA	1	0
Global_LCM51	3	4	1.5	0	0	0	NA	NA	0	NA	NA	0	0
Global_LCM510	3	3	2	0	0	0	NA	NA	0	NA	NA	0	0
Global_LCM511	17	12	2.83333	0	0	0	NA	NA	0	NA	NA	0	0
Global_LCM512	24	13	3.69231	0	2	0	NA	NA	0.0833333	0.0086	0.0172	0	0
Global_LCM513	12	8	3	0	1	0	NA	NA	0.0833333	0.0173	0.0173	0	0
Global_LCM514	7	8	1.75	0	0	0	NA	NA	0	NA	NA	0	0
Global_LCM515	32	33	1.93939	0	0	0	NA	NA	0	NA	NA	0	0
Global_LCM516	19	20	1.9	0	0	0	NA	NA	0	NA	NA	0	0
Global_LCM517	5	6	1.66667	0	0	0	NA	NA	0	NA	NA	2	0
Global_LCM518	7	8	1.75	0	0	0	NA	NA	0	NA	NA	1	0
Global_LCM519	17	18	1.88889	0	0	0	NA	NA	0	NA	NA	0	0
Global_LCM52	3	4	1.5	0	0	0	NA	NA	0	NA	NA	0	0
Global_LCM520	18	19	1.89474	0	0	0	NA	NA	0	NA	NA	0	0
Global_LCM521	56	57	1.96491	0	0	0	NA	NA	0	NA	NA	0	0
Global_LCM522	80	81	1.97531	0	2	0	NA	NA	0.025	0.1708	0.3416	2	0
Global_LCM523	15	16	1.875	0	0	0	NA	NA	0	NA	NA	2	0
Global_LCM524	3	4	1.5	0	0	0	NA	NA	0	NA	NA	0	0
Global_LCM525	8	9	1.77778	0	0	0	NA	NA	0	NA	NA	0	0
Global_LCM526	51	52	1.96154	0	6	0	NA	NA	0.117647	0.0002	0.0012	0	0
Global_LCM527	3	4	1.5	0	0	0	NA	NA	0	NA	NA	0	0
Global_LCM528	3	4	1.5	0	0	0	NA	NA	0	NA	NA	0	0
Global_LCM529	180	181	1.98895	0	0	0	NA	NA	0	NA	NA	0	0
Global_LCM53	3	4	1.5	0	0	0	NA	NA	0	NA	NA	0	0
Global_LCM530	60	61	1.96721	0	0	0	NA	NA	0	NA	NA	0	0
Global_LCM531	3	4	1.5	0	0	0	NA	NA	0	NA	NA	0	1
Global_LCM532	42	43	1.95349	0	0	0	NA	NA	0	NA	NA	0	0
Global_LCM533	122	123	1.98374	0	0	0	NA	NA	0	NA	NA	0	0
Global_LCM534	24	25	1.92	0	0	0	NA	NA	0	NA	NA	1	0
Global_LCM535	13	14	1.85714	0	0	0	NA	NA	0	NA	NA	0	0
Global_LCM536	9	10	1.8	0	0	0	NA	NA	0	NA	NA	0	0
Global_LCM537	19	14	2.71429	0	0	0	NA	NA	0	NA	NA	0	0
Global_LCM538	4	5	1.6	0	0	0	NA	NA	0	NA	NA	0	0
Global_LCM539	11	12	1.83333	0	0	0	NA	NA	0	NA	NA	2	0
Global_LCM54	5	6	1.66667	0	0	0	NA	NA	0	NA	NA	0	0
Global_LCM540	4	5	1.6	0	1	0	NA	NA	0.25	0.002	0.002	0	0
Global_LCM541	36	37	1.94595	0	2	0	NA	NA	0.0555556	0.0273	0.0546	0	0
Global_LCM542	25	26	1.92308	0	0	0	NA	NA	0	NA	NA	0	0
Global_LCM543	3	4	1.5	0	0	0	NA	NA	0	NA	NA	0	0
Global_LCM544	47	48	1.95833	0	0	0	NA	NA	0	NA	NA	0	0
Global_LCM545	16	17	1.88235	0	0	0	NA	NA	0	NA	NA	1	0
Global_LCM546	146	147	1.98639	0	3	0	NA	NA	0.0205479	0.2695	0.8085	0	0
Global_LCM547	3	4	1.5	0	0	0	NA	NA	0	NA	NA	0	0
Global_LCM548	3	4	1.5	0	0	0	NA	NA	0	NA	NA	2	0
Global_LCM549	3	4	1.5	0	1	0	NA	NA	0.333333	0.0012	0.0012	0	0
Global_LCM55	5	6	1.66667	0	0	0	NA	NA	0	NA	NA	1	0
Global_LCM550	3	4	1.5	0	0	0	NA	NA	0	NA	NA	1	0
Global_LCM551	3	4	1.5	0	0	0	NA	NA	0	NA	NA	0	0
Global_LCM552	3	4	1.5	0	0	0	NA	NA	0	NA	NA	0	0
Global_LCM553	5	6	1.66667	0	0	0	NA	NA	0	NA	NA	0	0
Global_LCM554	4	4	2	0	0	0	NA	NA	0	NA	NA	0	0
Global_LCM555	7	8	1.75	0	0	0	NA	NA	0	NA	NA	1	0
Global_LCM556	21	7	6	0	0	0	NA	NA	0	NA	NA	0	0
Global_LCM557	3	4	1.5	0	0	0	NA	NA	0	NA	NA	0	0
Global_LCM558	31	9	6.88889	0	0	0	NA	NA	0	NA	NA	0	0
Global_LCM559	7	8	1.75	0	0	0	NA	NA	0	NA	NA	0	0
Global_LCM56	3	3	2	0	0	0	NA	NA	0	NA	NA	0	0
Global_LCM560	4	5	1.6	0	0	0	NA	NA	0	NA	NA	0	0
Global_LCM561	4	5	1.6	0	0	0	NA	NA	0	NA	NA	0	0
Global_LCM562	5	6	1.66667	0	0	0	NA	NA	0	NA	NA	0	0
Global_LCM563	5	6	1.66667	0	0	0	NA	NA	0	NA	NA	0	0
Global_LCM564	5	6	1.66667	0	0	0	NA	NA	0	NA	NA	0	0
Global_LCM565	5	6	1.66667	0	0	0	NA	NA	0	NA	NA	0	0
Global_LCM566	5	6	1.66667	0	0	0	NA	NA	0	NA	NA	0	0
Global_LCM567	4	5	1.6	0	0	0	NA	NA	0	NA	NA	1	0
Global_LCM568	9	7	2.57143	0	0	0	NA	NA	0	NA	NA	0	0
Global_LCM569	10	5	4	0	0	0	NA	NA	0	NA	NA	0	0
Global_LCM57	3	3	2	0	0	0	NA	NA	0	NA	NA	0	0
Global_LCM570	65	66	1.9697	0	0	0	NA	NA	0	NA	NA	0	0
Global_LCM571	4	5	1.6	0	0	0	NA	NA	0	NA	NA	0	0
Global_LCM572	14	15	1.86667	0	0	0	NA	NA	0	NA	NA	0	0
Global_LCM573	41	42	1.95238	1	2	0.0243902	0.0003	0.0003	0.0487805	0.0376	0.0752	0	0
Global_LCM574	48	29	3.31034	0	0	0	NA	NA	0	NA	NA	0	0
Global_LCM575	3	4	1.5	0	0	0	NA	NA	0	NA	NA	0	1
Global_LCM576	27	28	1.92857	0	0	0	NA	NA	0	NA	NA	0	0
Global_LCM577	37	38	1.94737	0	0	0	NA	NA	0	NA	NA	0	0
Global_LCM578	26	27	1.92593	0	0	0	NA	NA	0	NA	NA	0	0
Global_LCM579	8	9	1.77778	0	0	0	NA	NA	0	NA	NA	0	0
Global_LCM58	3	4	1.5	0	0	0	NA	NA	0	NA	NA	0	1
Global_LCM580	24	25	1.92	0	0	0	NA	NA	0	NA	NA	0	0
Global_LCM581	31	32	1.9375	0	0	0	NA	NA	0	NA	NA	0	0
Global_LCM582	29	30	1.93333	0	0	0	NA	NA	0	NA	NA	0	0
Global_LCM583	32	33	1.93939	0	1	0	NA	NA	0.03125	0.1145	0.1145	0	0
Global_LCM584	6	7	1.71429	0	0	0	NA	NA	0	NA	NA	0	0
Global_LCM585	14	15	1.86667	0	2	0	NA	NA	0.142857	0.0019	0.0038	0	0
Global_LCM586	24	15	3.2	0	0	0	NA	NA	0	NA	NA	0	0
Global_LCM587	4684	133	70.4361	10	109	0.00213493	0	0	0.0232707	0.0038	0.4142	0	2
Global_LCM588	42	43	1.95349	0	0	0	NA	NA	0	NA	NA	1	0
Global_LCM589	7	8	1.75	0	0	0	NA	NA	0	NA	NA	0	0
Global_LCM59	3	4	1.5	0	0	0	NA	NA	0	NA	NA	0	0
Global_LCM590	3	4	1.5	0	0	0	NA	NA	0	NA	NA	1	0
Global_LCM591	13	9	2.88889	0	0	0	NA	NA	0	NA	NA	0	0
Global_LCM592	63	64	1.96875	0	0	0	NA	NA	0	NA	NA	2	0
Global_LCM593	50	51	1.96078	0	0	0	NA	NA	0	NA	NA	0	0
Global_LCM594	33	34	1.94118	0	0	0	NA	NA	0	NA	NA	0	0
Global_LCM595	32	33	1.93939	0	0	0	NA	NA	0	NA	NA	0	0
Global_LCM596	26	27	1.92593	0	0	0	NA	NA	0	NA	NA	0	0
Global_LCM597	25	26	1.92308	0	0	0	NA	NA	0	NA	NA	0	0
Global_LCM598	5	6	1.66667	0	1	0	NA	NA	0.2	0.0035	0.0035	0	0
Global_LCM599	31	32	1.9375	0	0	0	NA	NA	0	NA	NA	0	0
Global_LCM6	3	4	1.5	0	0	0	NA	NA	0	NA	NA	0	0
Global_LCM60	3	4	1.5	0	0	0	NA	NA	0	NA	NA	0	0
Global_LCM600	10	11	1.81818	0	0	0	NA	NA	0	NA	NA	0	0
Global_LCM601	20	21	1.90476	0	0	0	NA	NA	0	NA	NA	0	0
Global_LCM602	13	14	1.85714	0	0	0	NA	NA	0	NA	NA	2	0
Global_LCM603	17	18	1.88889	0	0	0	NA	NA	0	NA	NA	1	0
Global_LCM604	41	42	1.95238	0	0	0	NA	NA	0	NA	NA	0	0
Global_LCM605	33	34	1.94118	0	0	0	NA	NA	0	NA	NA	0	0
Global_LCM606	88	89	1.97753	0	10	0	NA	NA	0.113636	0	0	0	0
Global_LCM607	44	45	1.95556	0	0	0	NA	NA	0	NA	NA	0	0
Global_LCM608	95	96	1.97917	0	0	0	NA	NA	0	NA	NA	0	0
Global_LCM609	54	55	1.96364	0	0	0	NA	NA	0	NA	NA	1	0
Global_LCM61	3	3	2	0	0	0	NA	NA	0	NA	NA	0	0
Global_LCM610	5	6	1.66667	0	0	0	NA	NA	0	NA	NA	0	0
Global_LCM611	5	6	1.66667	0	0	0	NA	NA	0	NA	NA	0	0
Global_LCM612	4	5	1.6	0	1	0	NA	NA	0.25	0.0021	0.0021	0	0
Global_LCM613	4	5	1.6	0	0	0	NA	NA	0	NA	NA	0	0
Global_LCM614	5	6	1.66667	0	0	0	NA	NA	0	NA	NA	0	0
Global_LCM615	3	4	1.5	0	0	0	NA	NA	0	NA	NA	0	0
Global_LCM616	4	5	1.6	0	0	0	NA	NA	0	NA	NA	2	0
Global_LCM617	9	10	1.8	0	0	0	NA	NA	0	NA	NA	2	0
Global_LCM618	3	4	1.5	0	1	0	NA	NA	0.333333	0.0014	0.0014	0	0
Global_LCM619	4	5	1.6	0	0	0	NA	NA	0	NA	NA	1	0
Global_LCM62	3	3	2	0	3	0	NA	NA	1	0	0	0	1
Global_LCM620	4	5	1.6	0	0	0	NA	NA	0	NA	NA	1	2
Global_LCM621	7	8	1.75	0	1	0	NA	NA	0.142857	0.0059	0.0059	1	0
Global_LCM622	9	7	2.57143	0	1	0	NA	NA	0.111111	0.0119	0.0119	0	0
Global_LCM623	10	7	2.85714	0	0	0	NA	NA	0	NA	NA	0	0
Global_LCM624	10	5	4	0	0	0	NA	NA	0	NA	NA	0	0
Global_LCM625	16	9	3.55556	0	0	0	NA	NA	0	NA	NA	0	0
Global_LCM626	37	16	4.625	0	0	0	NA	NA	0	NA	NA	0	0
Global_LCM627	56	12	9.33333	0	0	0	NA	NA	0	NA	NA	0	0
Global_LCM628	58	21	5.52381	0	1	0	NA	NA	0.0172414	0.2836	0.2836	0	0
Global_LCM629	36	37	1.94595	0	0	0	NA	NA	0	NA	NA	2	0
Global_LCM63	18	19	1.89474	0	0	0	NA	NA	0	NA	NA	0	0
Global_LCM630	180	181	1.98895	0	0	0	NA	NA	0	NA	NA	0	0
Global_LCM631	30	31	1.93548	0	0	0	NA	NA	0	NA	NA	2	0
Global_LCM632	58	59	1.9661	0	0	0	NA	NA	0	NA	NA	0	0
Global_LCM633	16	17	1.88235	0	0	0	NA	NA	0	NA	NA	2	0
Global_LCM634	52	53	1.96226	0	0	0	NA	NA	0	NA	NA	0	0
Global_LCM635	17	18	1.88889	0	1	0	NA	NA	0.0588235	0.0337	0.0337	0	0
Global_LCM636	106	107	1.98131	0	0	0	NA	NA	0	NA	NA	0	0
Global_LCM637	88	89	1.97753	0	0	0	NA	NA	0	NA	NA	0	0
Global_LCM638	31	32	1.9375	0	0	0	NA	NA	0	NA	NA	0	0
Global_LCM639	26	27	1.92593	0	0	0	NA	NA	0	NA	NA	2	0
Global_LCM64	3	3	2	0	0	0	NA	NA	0	NA	NA	0	0
Global_LCM640	146	147	1.98639	0	0	0	NA	NA	0	NA	NA	0	0
Global_LCM641	66	67	1.97015	0	0	0	NA	NA	0	NA	NA	0	0
Global_LCM642	71	72	1.97222	0	0	0	NA	NA	0	NA	NA	0	0
Global_LCM643	65	66	1.9697	0	0	0	NA	NA	0	NA	NA	0	0
Global_LCM644	40	41	1.95122	0	0	0	NA	NA	0	NA	NA	0	0
Global_LCM645	35	36	1.94444	0	0	0	NA	NA	0	NA	NA	0	0
Global_LCM646	47	48	1.95833	0	2	0	NA	NA	0.0425532	0.0511	0.1022	0	0
Global_LCM647	74	75	1.97333	0	8	0	NA	NA	0.108108	0	0	0	0
Global_LCM648	15	16	1.875	0	0	0	NA	NA	0	NA	NA	0	0
Global_LCM649	35	16	4.375	0	1	0	NA	NA	0.0285714	0.1278	0.1278	0	0
Global_LCM65	5	4	2.5	0	0	0	NA	NA	0	NA	NA	0	0
Global_LCM650	33	34	1.94118	0	0	0	NA	NA	0	NA	NA	0	0
Global_LCM651	3	4	1.5	0	0	0	NA	NA	0	NA	NA	2	0
Global_LCM652	34	35	1.94286	0	4	0	NA	NA	0.117647	0.0004	0.0016	0	0
Global_LCM653	40	41	1.95122	0	0	0	NA	NA	0	NA	NA	0	0
Global_LCM654	62	63	1.96825	0	0	0	NA	NA	0	NA	NA	2	0
Global_LCM655	123	124	1.98387	0	0	0	NA	NA	0	NA	NA	0	0
Global_LCM656	30	31	1.93548	0	2	0	NA	NA	0.0666667	0.0161	0.0322	1	0
Global_LCM657	132	133	1.98496	0	14	0	NA	NA	0.106061	0	0	0	0
Global_LCM658	116	117	1.98291	0	0	0	NA	NA	0	NA	NA	0	0
Global_LCM659	121	122	1.98361	0	0	0	NA	NA	0	NA	NA	0	0
Global_LCM66	5	4	2.5	0	0	0	NA	NA	0	NA	NA	0	0
Global_LCM660	12	13	1.84615	0	0	0	NA	NA	0	NA	NA	0	0
Global_LCM661	20	21	1.90476	0	0	0	NA	NA	0	NA	NA	0	0
Global_LCM662	49	50	1.96	0	0	0	NA	NA	0	NA	NA	0	0
Global_LCM663	86	87	1.97701	0	0	0	NA	NA	0	NA	NA	0	0
Global_LCM664	65	66	1.9697	0	0	0	NA	NA	0	NA	NA	0	0
Global_LCM665	8	9	1.77778	0	0	0	NA	NA	0	NA	NA	1	0
Global_LCM666	25	26	1.92308	0	0	0	NA	NA	0	NA	NA	0	2
Global_LCM667	12	13	1.84615	0	0	0	NA	NA	0	NA	NA	2	0
Global_LCM668	8	9	1.77778	0	0	0	NA	NA	0	NA	NA	0	0
Global_LCM669	184	185	1.98919	0	0	0	NA	NA	0	NA	NA	0	0
Global_LCM67	10	5	4	0	0	0	NA	NA	0	NA	NA	0	2
Global_LCM670	95	96	1.97917	0	0	0	NA	NA	0	NA	NA	0	0
Global_LCM671	8	9	1.77778	0	0	0	NA	NA	0	NA	NA	0	0
Global_LCM672	39	40	1.95	0	0	0	NA	NA	0	NA	NA	0	0
Global_LCM673	3	3	2	0	0	0	NA	NA	0	NA	NA	0	0
Global_LCM674	3	4	1.5	0	0	0	NA	NA	0	NA	NA	0	0
Global_LCM675	10	11	1.81818	0	0	0	NA	NA	0	NA	NA	0	0
Global_LCM676	136	137	1.9854	0	0	0	NA	NA	0	NA	NA	0	0
Global_LCM677	136	137	1.9854	0	0	0	NA	NA	0	NA	NA	0	0
Global_LCM678	6	7	1.71429	0	1	0	NA	NA	0.166667	0.0039	0.0039	0	0
Global_LCM679	5	6	1.66667	0	0	0	NA	NA	0	NA	NA	0	0
Global_LCM68	32	33	1.93939	0	0	0	NA	NA	0	NA	NA	2	0
Global_LCM680	30	31	1.93548	0	0	0	NA	NA	0	NA	NA	0	0
Global_LCM681	19	20	1.9	0	0	0	NA	NA	0	NA	NA	0	0
Global_LCM682	42	43	1.95349	0	0	0	NA	NA	0	NA	NA	0	0
Global_LCM683	27	28	1.92857	0	4	0	NA	NA	0.148148	0.0003	0.0012	0	0
Global_LCM684	40	41	1.95122	0	0	0	NA	NA	0	NA	NA	0	0
Global_LCM685	12	13	1.84615	0	0	0	NA	NA	0	NA	NA	0	0
Global_LCM686	12	13	1.84615	0	0	0	NA	NA	0	NA	NA	0	0
Global_LCM687	3	4	1.5	0	0	0	NA	NA	0	NA	NA	0	0
Global_LCM688	3	4	1.5	0	0	0	NA	NA	0	NA	NA	0	0
Global_LCM689	29	30	1.93333	0	0	0	NA	NA	0	NA	NA	0	0
Global_LCM69	5	6	1.66667	0	0	0	NA	NA	0	NA	NA	1	0
Global_LCM690	4	5	1.6	0	0	0	NA	NA	0	NA	NA	0	0
Global_LCM691	3	4	1.5	0	0	0	NA	NA	0	NA	NA	0	0
Global_LCM692	3	4	1.5	0	0	0	NA	NA	0	NA	NA	0	0
Global_LCM693	9	10	1.8	0	0	0	NA	NA	0	NA	NA	1	0
Global_LCM694	10	11	1.81818	0	0	0	NA	NA	0	NA	NA	0	0
Global_LCM695	25	26	1.92308	0	0	0	NA	NA	0	NA	NA	0	0
Global_LCM696	3	4	1.5	0	0	0	NA	NA	0	NA	NA	0	0
Global_LCM697	3	4	1.5	0	0	0	NA	NA	0	NA	NA	0	0
Global_LCM698	5	6	1.66667	0	0	0	NA	NA	0	NA	NA	0	0
Global_LCM699	78	79	1.97468	0	0	0	NA	NA	0	NA	NA	0	0
Global_LCM7	15	6	5	0	0	0	NA	NA	0	NA	NA	2	0
Global_LCM70	5	6	1.66667	0	0	0	NA	NA	0	NA	NA	0	0
Global_LCM700	28	29	1.93103	0	2	0	NA	NA	0.0714286	0.0134	0.0268	0	0
Global_LCM701	102	16	12.75	1	2	0.00980392	0.0012	0.0012	0.0196078	0.2677	0.5354	0	0
Global_LCM702	19	20	1.9	0	0	0	NA	NA	0	NA	NA	0	0
Global_LCM703	9	10	1.8	0	0	0	NA	NA	0	NA	NA	2	0
Global_LCM704	72	13	11.0769	1	2	0.0138889	0.0006	0.0006	0.0277778	0.1357	0.2714	0	2
Global_LCM705	173	104	3.32692	0	0	0	NA	NA	0	NA	NA	0	0
Global_LCM706	22	17	2.58824	0	0	0	NA	NA	0	NA	NA	1	0
Global_LCM707	2663	87	61.2184	4	48	0.00150207	0.0201	0.0804	0.0180248	0.4423	21.2304	0	0
Global_LCM708	63	64	1.96875	0	8	0	NA	NA	0.126984	0	0	0	0
Global_LCM709	5	6	1.66667	0	0	0	NA	NA	0	NA	NA	0	0
Global_LCM71	4	5	1.6	0	0	0	NA	NA	0	NA	NA	0	0
Global_LCM710	12	13	1.84615	0	2	0	NA	NA	0.166667	0.0012	0.0024	2	0
Global_LCM711	32	33	1.93939	0	0	0	NA	NA	0	NA	NA	0	0
Global_LCM712	131	132	1.98485	0	0	0	NA	NA	0	NA	NA	0	0
Global_LCM713	41	42	1.95238	0	0	0	NA	NA	0	NA	NA	2	0
Global_LCM714	23	24	1.91667	0	0	0	NA	NA	0	NA	NA	2	0
Global_LCM715	81	82	1.97561	0	0	0	NA	NA	0	NA	NA	0	0
Global_LCM716	5	6	1.66667	0	0	0	NA	NA	0	NA	NA	0	0
Global_LCM717	3	4	1.5	0	0	0	NA	NA	0	NA	NA	2	0
Global_LCM718	3	4	1.5	0	0	0	NA	NA	0	NA	NA	2	0
Global_LCM719	122	123	1.98374	0	0	0	NA	NA	0	NA	NA	0	0
Global_LCM72	3	4	1.5	0	0	0	NA	NA	0	NA	NA	0	0
Global_LCM720	3	3	2	0	0	0	NA	NA	0	NA	NA	2	0
Global_LCM721	434	194	4.47423	1	11	0.00230415	0.0266	0.0266	0.0253456	0.091	1.001	0	0
Global_LCM722	48	49	1.95918	0	0	0	NA	NA	0	NA	NA	2	0
Global_LCM723	233	141	3.30496	0	0	0	NA	NA	0	NA	NA	0	0
Global_LCM724	19	20	1.9	0	0	0	NA	NA	0	NA	NA	2	0
Global_LCM725	19	20	1.9	0	0	0	NA	NA	0	NA	NA	2	0
Global_LCM726	6	7	1.71429	0	0	0	NA	NA	0	NA	NA	0	0
Global_LCM727	3	4	1.5	0	0	0	NA	NA	0	NA	NA	1	3
Global_LCM728	3	4	1.5	0	0	0	NA	NA	0	NA	NA	1	0
Global_LCM729	149	150	1.98667	0	0	0	NA	NA	0	NA	NA	0	0
Global_LCM73	5	6	1.66667	0	0	0	NA	NA	0	NA	NA	0	0
Global_LCM730	3	3	2	0	0	0	NA	NA	0	NA	NA	1	3
Global_LCM731	8	9	1.77778	0	0	0	NA	NA	0	NA	NA	0	0
Global_LCM732	8	9	1.77778	0	0	0	NA	NA	0	NA	NA	0	0
Global_LCM733	44	45	1.95556	0	0	0	NA	NA	0	NA	NA	0	0
Global_LCM734	77	37	4.16216	0	0	0	NA	NA	0	NA	NA	0	0
Global_LCM735	906	61	29.7049	2	11	0.00220751	0.0165	0.033	0.0121413	0.8836	9.7196	0	0
Global_LCM736	5	6	1.66667	0	1	0	NA	NA	0.2	0.0027	0.0027	0	0
Global_LCM737	9	10	1.8	0	1	0	NA	NA	0.111111	0.0115	0.0115	0	0
Global_LCM738	11	12	1.83333	0	0	0	NA	NA	0	NA	NA	0	0
Global_LCM739	12	13	1.84615	0	0	0	NA	NA	0	NA	NA	0	0
Global_LCM74	8	9	1.77778	0	0	0	NA	NA	0	NA	NA	0	0
Global_LCM740	8	9	1.77778	0	0	0	NA	NA	0	NA	NA	0	0
Global_LCM741	14	15	1.86667	0	0	0	NA	NA	0	NA	NA	0	0
Global_LCM742	53	19	5.57895	0	0	0	NA	NA	0	NA	NA	0	0
Global_LCM743	21	13	3.23077	0	0	0	NA	NA	0	NA	NA	0	0
Global_LCM744	4	4	2	0	0	0	NA	NA	0	NA	NA	0	0
Global_LCM745	97	15	12.9333	0	0	0	NA	NA	0	NA	NA	0	0
Global_LCM746	4	4	2	0	0	0	NA	NA	0	NA	NA	0	0
Global_LCM747	48	29	3.31034	0	3	0	NA	NA	0.0625	0.0092	0.0276	0	0
Global_LCM748	10	7	2.85714	0	0	0	NA	NA	0	NA	NA	0	0
Global_LCM749	10	7	2.85714	0	1	0	NA	NA	0.1	0.0145	0.0145	0	0
Global_LCM75	113	114	1.98246	0	0	0	NA	NA	0	NA	NA	0	0
Global_LCM750	42	43	1.95349	0	1	0	NA	NA	0.0238095	0.1731	0.1731	0	0
Global_LCM751	11	12	1.83333	0	0	0	NA	NA	0	NA	NA	1	0
Global_LCM752	91	92	1.97826	0	0	0	NA	NA	0	NA	NA	1	0
Global_LCM753	133	134	1.98507	0	0	0	NA	NA	0	NA	NA	0	0
Global_LCM754	77	78	1.97436	0	0	0	NA	NA	0	NA	NA	1	0
Global_LCM755	56	57	1.96491	0	0	0	NA	NA	0	NA	NA	1	0
Global_LCM756	123	124	1.98387	0	0	0	NA	NA	0	NA	NA	0	0
Global_LCM757	190	191	1.98953	0	0	0	NA	NA	0	NA	NA	0	0
Global_LCM758	146	147	1.98639	0	0	0	NA	NA	0	NA	NA	0	0
Global_LCM759	152	153	1.98693	0	1	0	NA	NA	0.00657895	0.7621	0.7621	0	0
Global_LCM76	16	17	1.88235	0	0	0	NA	NA	0	NA	NA	0	0
Global_LCM760	175	176	1.98864	0	4	0	NA	NA	0.0228571	0.2006	0.8024	0	0
Global_LCM761	183	184	1.98913	0	0	0	NA	NA	0	NA	NA	0	0
Global_LCM762	132	133	1.98496	0	0	0	NA	NA	0	NA	NA	0	0
Global_LCM763	52	53	1.96226	0	7	0	NA	NA	0.134615	0	0	2	0
Global_LCM764	128	129	1.9845	0	0	0	NA	NA	0	NA	NA	0	0
Global_LCM765	69	70	1.97143	0	0	0	NA	NA	0	NA	NA	2	0
Global_LCM766	174	175	1.98857	0	0	0	NA	NA	0	NA	NA	0	0
Global_LCM767	165	166	1.98795	0	0	0	NA	NA	0	NA	NA	0	0
Global_LCM768	136	137	1.9854	0	0	0	NA	NA	0	NA	NA	0	0
Global_LCM769	3	4	1.5	0	0	0	NA	NA	0	NA	NA	2	0
Global_LCM77	12	13	1.84615	0	0	0	NA	NA	0	NA	NA	0	0
Global_LCM770	5	6	1.66667	0	0	0	NA	NA	0	NA	NA	1	0
Global_LCM771	4	5	1.6	0	0	0	NA	NA	0	NA	NA	2	0
Global_LCM772	11	12	1.83333	0	0	0	NA	NA	0	NA	NA	1	0
Global_LCM773	33	34	1.94118	0	0	0	NA	NA	0	NA	NA	2	0
Global_LCM774	31	32	1.9375	0	0	0	NA	NA	0	NA	NA	0	0
Global_LCM775	7	8	1.75	0	0	0	NA	NA	0	NA	NA	0	0
Global_LCM776	153	95	3.22105	0	9	0	NA	NA	0.0588235	0.0003	0.0027	0	0
Global_LCM777	7	8	1.75	0	0	0	NA	NA	0	NA	NA	0	0
Global_LCM778	11	12	1.83333	0	0	0	NA	NA	0	NA	NA	0	0
Global_LCM779	11	12	1.83333	0	0	0	NA	NA	0	NA	NA	0	0
Global_LCM78	53	54	1.96296	0	0	0	NA	NA	0	NA	NA	0	0
Global_LCM780	77	78	1.97436	0	0	0	NA	NA	0	NA	NA	0	0
Global_LCM781	153	154	1.98701	0	0	0	NA	NA	0	NA	NA	0	0
Global_LCM782	7	8	1.75	0	0	0	NA	NA	0	NA	NA	0	0
Global_LCM783	46	47	1.95745	0	0	0	NA	NA	0	NA	NA	0	0
Global_LCM784	52	53	1.96226	0	0	0	NA	NA	0	NA	NA	0	0
Global_LCM785	114	115	1.98261	0	0	0	NA	NA	0	NA	NA	0	0
Global_LCM786	131	132	1.98485	0	0	0	NA	NA	0	NA	NA	0	0
Global_LCM787	13	14	1.85714	0	0	0	NA	NA	0	NA	NA	0	0
Global_LCM788	62	63	1.96825	0	0	0	NA	NA	0	NA	NA	0	0
Global_LCM789	6	7	1.71429	0	0	0	NA	NA	0	NA	NA	0	0
Global_LCM79	3	4	1.5	0	0	0	NA	NA	0	NA	NA	0	0
Global_LCM790	41	42	1.95238	0	0	0	NA	NA	0	NA	NA	1	0
Global_LCM791	137	138	1.98551	0	18	0	NA	NA	0.131387	0	0	0	0
Global_LCM792	148	149	1.98658	0	0	0	NA	NA	0	NA	NA	0	0
Global_LCM793	40	41	1.95122	0	0	0	NA	NA	0	NA	NA	1	0
Global_LCM794	28	29	1.93103	0	0	0	NA	NA	0	NA	NA	2	0
Global_LCM795	55	56	1.96429	0	0	0	NA	NA	0	NA	NA	0	0
Global_LCM796	93	94	1.97872	0	0	0	NA	NA	0	NA	NA	0	0
Global_LCM797	142	48	5.91667	0	1	0	NA	NA	0.00704225	0.7211	0.7211	0	0
Global_LCM798	58318	415	281.051	9	1091	0.000154326	1	9	0.0187078	0.0062	6.7642	0	0
Global_LCM799	5	6	1.66667	0	0	0	NA	NA	0	NA	NA	1	0
Global_LCM8	5	6	1.66667	0	0	0	NA	NA	0	NA	NA	0	7
Global_LCM80	3	4	1.5	0	0	0	NA	NA	0	NA	NA	1	0
Global_LCM800	101	102	1.98039	0	0	0	NA	NA	0	NA	NA	0	0
Global_LCM801	193	194	1.98969	0	0	0	NA	NA	0	NA	NA	0	0
Global_LCM802	47	48	1.95833	0	0	0	NA	NA	0	NA	NA	2	0
Global_LCM803	14	15	1.86667	0	0	0	NA	NA	0	NA	NA	1	0
Global_LCM804	91	92	1.97826	0	0	0	NA	NA	0	NA	NA	0	0
Global_LCM805	32	33	1.93939	0	0	0	NA	NA	0	NA	NA	0	0
Global_LCM806	3	4	1.5	0	0	0	NA	NA	0	NA	NA	0	0
Global_LCM807	38	25	3.04	0	0	0	NA	NA	0	NA	NA	0	0
Global_LCM808	6	5	2.4	0	0	0	NA	NA	0	NA	NA	0	0
Global_LCM809	3	4	1.5	0	0	0	NA	NA	0	NA	NA	0	0
Global_LCM81	11	12	1.83333	0	0	0	NA	NA	0	NA	NA	0	0
Global_LCM810	86	50	3.44	1	2	0.0116279	0.0008	0.0008	0.0232558	0.201	0.402	0	6
Global_LCM82	18	19	1.89474	0	0	0	NA	NA	0	NA	NA	2	0
Global_LCM83	3	3	2	0	0	0	NA	NA	0	NA	NA	0	0
Global_LCM84	3	4	1.5	0	0	0	NA	NA	0	NA	NA	0	0
Global_LCM85	17	18	1.88889	0	1	0	NA	NA	0.0588235	0.0385	0.0385	0	1
Global_LCM86	3	4	1.5	0	0	0	NA	NA	0	NA	NA	0	0
Global_LCM87	4	5	1.6	0	0	0	NA	NA	0	NA	NA	2	0
Global_LCM88	189	21	18	1	5	0.00529101	0.0043	0.0043	0.026455	0.127	0.635	0	2
Global_LCM89	7	8	1.75	0	0	0	NA	NA	0	NA	NA	0	0
Global_LCM9	10	5	4	0	6	0	NA	NA	0.6	0	0	0	7
Global_LCM90	16	17	1.88235	0	0	0	NA	NA	0	NA	NA	0	0
Global_LCM91	14	15	1.86667	0	3	0	NA	NA	0.214286	0	0	2	0
Global_LCM92	3	4	1.5	0	0	0	NA	NA	0	NA	NA	0	0
Global_LCM93	59	60	1.96667	0	0	0	NA	NA	0	NA	NA	0	0
Global_LCM94	8	9	1.77778	0	0	0	NA	NA	0	NA	NA	0	0
Global_LCM95	4	5	1.6	0	0	0	NA	NA	0	NA	NA	2	1
Global_LCM96	3	4	1.5	0	0	0	NA	NA	0	NA	NA	0	0
Global_LCM97	3	4	1.5	0	0	0	NA	NA	0	NA	NA	1	0
Global_LCM98	3	4	1.5	0	0	0	NA	NA	0	NA	NA	1	0
Global_LCM99	13	14	1.85714	0	0	0	NA	NA	0	NA	NA	1	0
Global_MCL1	75461	764	197.542	15	1317	0.000198778	1	15	0.0174527	0.9632	1268.53	0	0
Global_MCL10	300	38	15.7895	1	11	0.00333333	0.0143	0.0143	0.0366667	0.0092	0.1012	0	0
Global_MCL100	3	4	1.5	0	0	0	NA	NA	0	NA	NA	0	0
Global_MCL101	3	4	1.5	0	0	0	NA	NA	0	NA	NA	2	0
Global_MCL102	4	4	2	0	0	0	NA	NA	0	NA	NA	0	0
Global_MCL103	3	4	1.5	0	0	0	NA	NA	0	NA	NA	0	0
Global_MCL104	3	4	1.5	0	0	0	NA	NA	0	NA	NA	0	0
Global_MCL105	5	4	2.5	0	0	0	NA	NA	0	NA	NA	0	0
Global_MCL106	4	4	2	0	0	0	NA	NA	0	NA	NA	0	0
Global_MCL107	3	4	1.5	0	0	0	NA	NA	0	NA	NA	0	0
Global_MCL108	3	4	1.5	0	0	0	NA	NA	0	NA	NA	0	0
Global_MCL109	4	4	2	0	0	0	NA	NA	0	NA	NA	0	0
Global_MCL11	370	37	20	1	13	0.0027027	0.0196	0.0196	0.0351351	0.0063	0.0819	0	0
Global_MCL110	2	3	1.33333	1	1	0.5	0	0	0.5	0.0004	0.0004	2	1
Global_MCL111	2	3	1.33333	0	0	0	NA	NA	0	NA	NA	1	0
Global_MCL112	2	3	1.33333	0	0	0	NA	NA	0	NA	NA	1	0
Global_MCL113	2	3	1.33333	0	0	0	NA	NA	0	NA	NA	0	1
Global_MCL114	2	3	1.33333	0	0	0	NA	NA	0	NA	NA	1	0
Global_MCL115	2	3	1.33333	0	0	0	NA	NA	0	NA	NA	0	0
Global_MCL116	2	3	1.33333	0	0	0	NA	NA	0	NA	NA	0	0
Global_MCL117	2	3	1.33333	0	0	0	NA	NA	0	NA	NA	0	0
Global_MCL118	2	3	1.33333	0	0	0	NA	NA	0	NA	NA	0	0
Global_MCL119	2	3	1.33333	1	1	0.5	0	0	0.5	0.0003	0.0003	2	0
Global_MCL12	87	31	5.6129	1	3	0.0114943	0.0011	0.0011	0.0344828	0.0693	0.2079	0	0
Global_MCL120	2	3	1.33333	0	0	0	NA	NA	0	NA	NA	0	1
Global_MCL121	2	3	1.33333	0	0	0	NA	NA	0	NA	NA	0	2
Global_MCL122	2	3	1.33333	0	0	0	NA	NA	0	NA	NA	0	0
Global_MCL123	2	3	1.33333	0	0	0	NA	NA	0	NA	NA	2	0
Global_MCL124	2	3	1.33333	0	0	0	NA	NA	0	NA	NA	0	0
Global_MCL125	2	3	1.33333	0	0	0	NA	NA	0	NA	NA	0	0
Global_MCL126	2	3	1.33333	0	0	0	NA	NA	0	NA	NA	0	1
Global_MCL127	2	3	1.33333	0	0	0	NA	NA	0	NA	NA	1	0
Global_MCL128	2	3	1.33333	0	0	0	NA	NA	0	NA	NA	0	0
Global_MCL129	2	3	1.33333	0	0	0	NA	NA	0	NA	NA	0	1
Global_MCL13	168	29	11.5862	1	2	0.00595238	0.0035	0.0035	0.0119048	0.5718	1.1436	0	2
Global_MCL130	2	3	1.33333	0	0	0	NA	NA	0	NA	NA	0	0
Global_MCL131	2	3	1.33333	0	0	0	NA	NA	0	NA	NA	0	3
Global_MCL132	2	3	1.33333	0	0	0	NA	NA	0	NA	NA	0	0
Global_MCL133	2	3	1.33333	0	0	0	NA	NA	0	NA	NA	0	0
Global_MCL134	2	3	1.33333	0	0	0	NA	NA	0	NA	NA	0	0
Global_MCL135	2	3	1.33333	0	0	0	NA	NA	0	NA	NA	0	0
Global_MCL136	2	3	1.33333	0	0	0	NA	NA	0	NA	NA	0	0
Global_MCL137	2	3	1.33333	0	0	0	NA	NA	0	NA	NA	0	0
Global_MCL138	2	3	1.33333	0	0	0	NA	NA	0	NA	NA	0	0
Global_MCL139	2	3	1.33333	0	0	0	NA	NA	0	NA	NA	1	0
Global_MCL14	100	24	8.33333	1	3	0.01	0.0023	0.0023	0.03	0.1062	0.3186	0	2
Global_MCL140	2	3	1.33333	0	0	0	NA	NA	0	NA	NA	0	0
Global_MCL141	2	3	1.33333	0	0	0	NA	NA	0	NA	NA	0	1
Global_MCL142	2	3	1.33333	0	0	0	NA	NA	0	NA	NA	0	0
Global_MCL143	2	3	1.33333	0	0	0	NA	NA	0	NA	NA	0	0
Global_MCL144	2	3	1.33333	0	0	0	NA	NA	0	NA	NA	1	0
Global_MCL145	2	3	1.33333	0	0	0	NA	NA	0	NA	NA	0	2
Global_MCL146	2	3	1.33333	0	0	0	NA	NA	0	NA	NA	0	0
Global_MCL147	3	3	2	0	0	0	NA	NA	0	NA	NA	0	0
Global_MCL148	2	3	1.33333	0	0	0	NA	NA	0	NA	NA	0	1
Global_MCL149	2	3	1.33333	0	0	0	NA	NA	0	NA	NA	0	0
Global_MCL15	65	23	5.65217	0	2	0	NA	NA	0.0307692	0.1051	0.2102	0	0
Global_MCL150	3	3	2	0	0	0	NA	NA	0	NA	NA	1	0
Global_MCL151	2	3	1.33333	0	0	0	NA	NA	0	NA	NA	0	0
Global_MCL152	2	3	1.33333	0	0	0	NA	NA	0	NA	NA	0	0
Global_MCL153	2	3	1.33333	0	0	0	NA	NA	0	NA	NA	0	3
Global_MCL154	2	3	1.33333	0	0	0	NA	NA	0	NA	NA	0	0
Global_MCL155	3	3	2	0	0	0	NA	NA	0	NA	NA	0	1
Global_MCL156	2	3	1.33333	1	1	0.5	0	0	0.5	0.0004	0.0004	0	2
Global_MCL157	3	3	2	0	0	0	NA	NA	0	NA	NA	0	0
Global_MCL158	3	3	2	0	0	0	NA	NA	0	NA	NA	2	0
Global_MCL159	2	3	1.33333	0	0	0	NA	NA	0	NA	NA	0	0
Global_MCL16	45	22	4.09091	0	0	0	NA	NA	0	NA	NA	0	0
Global_MCL160	2	3	1.33333	0	0	0	NA	NA	0	NA	NA	1	0
Global_MCL161	2	3	1.33333	0	0	0	NA	NA	0	NA	NA	0	0
Global_MCL162	3	3	2	0	0	0	NA	NA	0	NA	NA	0	0
Global_MCL163	2	3	1.33333	0	0	0	NA	NA	0	NA	NA	0	0
Global_MCL164	2	3	1.33333	0	0	0	NA	NA	0	NA	NA	0	0
Global_MCL165	1	2	1	0	0	0	NA	NA	0	NA	NA	0	0
Global_MCL166	1	2	1	0	0	0	NA	NA	0	NA	NA	0	0
Global_MCL167	1	2	1	0	0	0	NA	NA	0	NA	NA	0	1
Global_MCL168	1	2	1	0	0	0	NA	NA	0	NA	NA	0	0
Global_MCL169	1	2	1	0	1	0	NA	NA	1	0	0	0	0
Global_MCL17	48	20	4.8	0	0	0	NA	NA	0	NA	NA	0	0
Global_MCL170	1	2	1	0	1	0	NA	NA	1	0	0	0	2
Global_MCL171	1	2	1	0	0	0	NA	NA	0	NA	NA	0	1
Global_MCL172	1	2	1	0	0	0	NA	NA	0	NA	NA	0	0
Global_MCL173	1	2	1	0	0	0	NA	NA	0	NA	NA	1	0
Global_MCL174	1	2	1	0	0	0	NA	NA	0	NA	NA	1	0
Global_MCL175	1	2	1	0	0	0	NA	NA	0	NA	NA	0	0
Global_MCL176	1	2	1	0	1	0	NA	NA	1	0	0	0	2
Global_MCL177	1	2	1	0	0	0	NA	NA	0	NA	NA	0	0
Global_MCL178	1	2	1	0	0	0	NA	NA	0	NA	NA	0	0
Global_MCL179	1	2	1	0	0	0	NA	NA	0	NA	NA	0	0
Global_MCL18	46	15	6.13333	0	0	0	NA	NA	0	NA	NA	0	0
Global_MCL180	1	2	1	0	0	0	NA	NA	0	NA	NA	0	0
Global_MCL181	1	2	1	0	0	0	NA	NA	0	NA	NA	0	0
Global_MCL182	1	2	1	0	0	0	NA	NA	0	NA	NA	0	1
Global_MCL183	1	2	1	0	0	0	NA	NA	0	NA	NA	0	0
Global_MCL184	1	2	1	0	0	0	NA	NA	0	NA	NA	0	2
Global_MCL185	1	2	1	1	1	1	0	0	1	0	0	0	2
Global_MCL186	1	2	1	0	1	0	NA	NA	1	0	0	0	0
Global_MCL187	1	2	1	0	0	0	NA	NA	0	NA	NA	0	0
Global_MCL188	1	2	1	0	0	0	NA	NA	0	NA	NA	0	0
Global_MCL189	1	2	1	0	0	0	NA	NA	0	NA	NA	2	0
Global_MCL19	44	14	6.28571	0	1	0	NA	NA	0.0227273	0.1848	0.1848	0	0
Global_MCL190	1	2	1	0	0	0	NA	NA	0	NA	NA	0	0
Global_MCL191	1	2	1	0	0	0	NA	NA	0	NA	NA	0	0
Global_MCL192	1	2	1	0	0	0	NA	NA	0	NA	NA	0	0
Global_MCL193	1	2	1	1	1	1	0	0	1	0	0	0	2
Global_MCL194	1	2	1	0	0	0	NA	NA	0	NA	NA	0	0
Global_MCL195	1	2	1	0	0	0	NA	NA	0	NA	NA	0	0
Global_MCL196	1	2	1	0	0	0	NA	NA	0	NA	NA	0	0
Global_MCL197	1	2	1	0	0	0	NA	NA	0	NA	NA	0	0
Global_MCL198	1	2	1	0	0	0	NA	NA	0	NA	NA	0	0
Global_MCL199	1	2	1	0	1	0	NA	NA	1	0	0	0	0
Global_MCL2	4223	158	53.4557	7	68	0.00165759	0.0026	0.0182	0.0161023	0.7924	53.8832	0	0
Global_MCL20	37	13	5.69231	1	1	0.027027	0.0001	0.0001	0.027027	0.1381	0.1381	0	0
Global_MCL200	1	2	1	0	0	0	NA	NA	0	NA	NA	1	1
Global_MCL201	1	2	1	0	0	0	NA	NA	0	NA	NA	0	0
Global_MCL202	1	2	1	0	0	0	NA	NA	0	NA	NA	0	0
Global_MCL203	1	2	1	0	0	0	NA	NA	0	NA	NA	2	3
Global_MCL204	1	2	1	0	0	0	NA	NA	0	NA	NA	0	0
Global_MCL205	1	2	1	0	0	0	NA	NA	0	NA	NA	0	0
Global_MCL206	1	2	1	0	0	0	NA	NA	0	NA	NA	2	3
Global_MCL207	1	2	1	0	0	0	NA	NA	0	NA	NA	0	0
Global_MCL208	1	2	1	0	0	0	NA	NA	0	NA	NA	0	0
Global_MCL209	1	2	1	0	0	0	NA	NA	0	NA	NA	0	0
Global_MCL21	14	11	2.54545	0	1	0	NA	NA	0.0714286	0.0247	0.0247	0	2
Global_MCL210	1	2	1	0	0	0	NA	NA	0	NA	NA	0	2
Global_MCL211	1	2	1	0	0	0	NA	NA	0	NA	NA	0	0
Global_MCL212	1	2	1	0	0	0	NA	NA	0	NA	NA	0	0
Global_MCL213	1	2	1	0	0	0	NA	NA	0	NA	NA	0	2
Global_MCL214	1	2	1	0	0	0	NA	NA	0	NA	NA	0	0
Global_MCL215	1	2	1	0	0	0	NA	NA	0	NA	NA	1	1
Global_MCL216	1	2	1	0	0	0	NA	NA	0	NA	NA	0	0
Global_MCL217	1	2	1	0	0	0	NA	NA	0	NA	NA	0	0
Global_MCL218	1	2	1	0	0	0	NA	NA	0	NA	NA	0	0
Global_MCL219	1	2	1	0	0	0	NA	NA	0	NA	NA	0	0
Global_MCL22	21	11	3.81818	0	1	0	NA	NA	0.047619	0.0531	0.0531	0	0
Global_MCL220	1	2	1	0	0	0	NA	NA	0	NA	NA	0	0
Global_MCL221	1	2	1	0	0	0	NA	NA	0	NA	NA	0	0
Global_MCL222	1	2	1	0	0	0	NA	NA	0	NA	NA	0	0
Global_MCL223	1	2	1	0	0	0	NA	NA	0	NA	NA	0	0
Global_MCL224	1	2	1	0	0	0	NA	NA	0	NA	NA	0	1
Global_MCL225	1	2	1	0	0	0	NA	NA	0	NA	NA	0	0
Global_MCL226	1	2	1	0	0	0	NA	NA	0	NA	NA	0	0
Global_MCL227	1	2	1	0	0	0	NA	NA	0	NA	NA	2	0
Global_MCL228	1	2	1	0	0	0	NA	NA	0	NA	NA	0	0
Global_MCL229	1	2	1	0	0	0	NA	NA	0	NA	NA	0	1
Global_MCL23	22	11	4	0	1	0	NA	NA	0.0454545	0.0607	0.0607	2	2
Global_MCL230	1	2	1	0	0	0	NA	NA	0	NA	NA	0	0
Global_MCL231	1	2	1	0	0	0	NA	NA	0	NA	NA	0	0
Global_MCL232	1	2	1	0	0	0	NA	NA	0	NA	NA	1	0
Global_MCL233	1	2	1	0	1	0	NA	NA	1	0	0	0	2
Global_MCL234	1	2	1	0	0	0	NA	NA	0	NA	NA	0	0
Global_MCL235	1	2	1	0	0	0	NA	NA	0	NA	NA	0	0
Global_MCL236	1	2	1	0	0	0	NA	NA	0	NA	NA	0	0
Global_MCL24	27	11	4.90909	0	8	0	NA	NA	0.296296	0	0	0	9
Global_MCL25	26	11	4.72727	0	2	0	NA	NA	0.0769231	0.0091	0.0182	0	0
Global_MCL26	27	10	5.4	0	1	0	NA	NA	0.037037	0.0832	0.0832	0	2
Global_MCL27	23	10	4.6	0	0	0	NA	NA	0	NA	NA	0	1
Global_MCL28	26	10	5.2	0	2	0	NA	NA	0.0769231	0.0111	0.0222	0	0
Global_MCL29	13	10	2.6	0	0	0	NA	NA	0	NA	NA	0	0
Global_MCL3	4676	151	61.9338	10	99	0.00213858	0.0002	0.002	0.0211719	0.0358	3.5442	0	2
Global_MCL30	24	10	4.8	1	1	0.0416667	0	0	0.0416667	0.0688	0.0688	0	5
Global_MCL31	16	10	3.2	0	2	0	NA	NA	0.125	0.0027	0.0054	0	0
Global_MCL32	14	9	3.11111	0	1	0	NA	NA	0.0714286	0.0285	0.0285	0	0
Global_MCL33	13	9	2.88889	0	0	0	NA	NA	0	NA	NA	2	0
Global_MCL34	13	9	2.88889	0	0	0	NA	NA	0	NA	NA	0	0
Global_MCL35	12	8	3	0	0	0	NA	NA	0	NA	NA	0	0
Global_MCL36	9	8	2.25	0	1	0	NA	NA	0.111111	0.0106	0.0106	2	0
Global_MCL37	10	8	2.5	0	0	0	NA	NA	0	NA	NA	0	0
Global_MCL38	13	8	3.25	0	0	0	NA	NA	0	NA	NA	0	0
Global_MCL39	15	8	3.75	0	0	0	NA	NA	0	NA	NA	0	0
Global_MCL4	755	82	18.4146	2	24	0.00264901	0.0101	0.0202	0.0317881	0.0037	0.0888	0	0
Global_MCL40	17	8	4.25	0	0	0	NA	NA	0	NA	NA	0	0
Global_MCL41	17	8	4.25	0	0	0	NA	NA	0	NA	NA	0	0
Global_MCL42	16	8	4	0	0	0	NA	NA	0	NA	NA	1	0
Global_MCL43	12	8	3	0	0	0	NA	NA	0	NA	NA	0	0
Global_MCL44	13	7	3.71429	0	0	0	NA	NA	0	NA	NA	0	0
Global_MCL45	9	7	2.57143	0	0	0	NA	NA	0	NA	NA	0	0
Global_MCL46	8	7	2.28571	0	0	0	NA	NA	0	NA	NA	0	0
Global_MCL47	7	7	2	0	0	0	NA	NA	0	NA	NA	0	0
Global_MCL48	19	7	5.42857	0	1	0	NA	NA	0.0526316	0.0445	0.0445	0	0
Global_MCL49	7	6	2.33333	0	0	0	NA	NA	0	NA	NA	1	0
Global_MCL5	1081	81	26.6914	2	13	0.00185014	0.0269	0.0538	0.0120259	0.918	11.934	0	0
Global_MCL50	8	6	2.66667	0	0	0	NA	NA	0	NA	NA	0	0
Global_MCL51	10	6	3.33333	0	0	0	NA	NA	0	NA	NA	1	0
Global_MCL52	8	6	2.66667	0	0	0	NA	NA	0	NA	NA	0	0
Global_MCL53	7	6	2.33333	0	0	0	NA	NA	0	NA	NA	0	0
Global_MCL54	8	6	2.66667	0	1	0	NA	NA	0.125	0.0097	0.0097	0	1
Global_MCL55	6	6	2	0	0	0	NA	NA	0	NA	NA	0	0
Global_MCL56	5	6	1.66667	0	1	0	NA	NA	0.2	0.0029	0.0029	0	0
Global_MCL57	15	6	5	0	0	0	NA	NA	0	NA	NA	2	0
Global_MCL58	7	5	2.8	0	0	0	NA	NA	0	NA	NA	2	0
Global_MCL59	4	5	1.6	0	0	0	NA	NA	0	NA	NA	0	2
Global_MCL6	334	76	8.78947	1	2	0.00299401	0.0157	0.0157	0.00598802	0.9391	1.8782	0	0
Global_MCL60	6	5	2.4	0	0	0	NA	NA	0	NA	NA	2	0
Global_MCL61	4	5	1.6	0	1	0	NA	NA	0.25	0.0026	0.0026	0	0
Global_MCL62	7	5	2.8	0	0	0	NA	NA	0	NA	NA	0	0
Global_MCL63	4	5	1.6	0	0	0	NA	NA	0	NA	NA	1	0
Global_MCL64	6	5	2.4	0	0	0	NA	NA	0	NA	NA	0	0
Global_MCL65	5	5	2	0	0	0	NA	NA	0	NA	NA	0	1
Global_MCL66	4	5	1.6	0	1	0	NA	NA	0.25	0.0014	0.0014	0	0
Global_MCL67	5	5	2	0	0	0	NA	NA	0	NA	NA	0	0
Global_MCL68	6	5	2.4	0	0	0	NA	NA	0	NA	NA	0	0
Global_MCL69	5	5	2	0	0	0	NA	NA	0	NA	NA	0	0
Global_MCL7	740	72	20.5556	0	19	0	NA	NA	0.0256757	0.0438	0.8322	0	0
Global_MCL70	5	5	2	0	0	0	NA	NA	0	NA	NA	0	0
Global_MCL71	8	5	3.2	0	0	0	NA	NA	0	NA	NA	0	0
Global_MCL72	8	5	3.2	0	0	0	NA	NA	0	NA	NA	1	0
Global_MCL73	6	5	2.4	0	0	0	NA	NA	0	NA	NA	0	0
Global_MCL74	6	5	2.4	0	0	0	NA	NA	0	NA	NA	0	0
Global_MCL75	6	5	2.4	0	0	0	NA	NA	0	NA	NA	0	0
Global_MCL76	6	5	2.4	0	0	0	NA	NA	0	NA	NA	0	0
Global_MCL77	5	5	2	0	0	0	NA	NA	0	NA	NA	0	0
Global_MCL78	7	5	2.8	0	0	0	NA	NA	0	NA	NA	0	0
Global_MCL79	4	4	2	0	0	0	NA	NA	0	NA	NA	0	0
Global_MCL8	550	68	16.1765	2	5	0.00363636	0.0048	0.0096	0.00909091	0.929	4.645	0	0
Global_MCL80	3	4	1.5	0	0	0	NA	NA	0	NA	NA	1	0
Global_MCL81	4	4	2	0	3	0	NA	NA	0.75	0	0	0	1
Global_MCL82	3	4	1.5	0	0	0	NA	NA	0	NA	NA	0	0
Global_MCL83	3	4	1.5	0	0	0	NA	NA	0	NA	NA	0	0
Global_MCL84	3	4	1.5	0	0	0	NA	NA	0	NA	NA	1	0
Global_MCL85	3	4	1.5	0	0	0	NA	NA	0	NA	NA	0	1
Global_MCL86	4	4	2	0	0	0	NA	NA	0	NA	NA	0	1
Global_MCL87	4	4	2	0	0	0	NA	NA	0	NA	NA	0	0
Global_MCL88	3	4	1.5	0	0	0	NA	NA	0	NA	NA	0	0
Global_MCL89	3	4	1.5	0	0	0	NA	NA	0	NA	NA	0	0
Global_MCL9	250	46	10.8696	0	0	0	NA	NA	0	NA	NA	0	0
Global_MCL90	3	4	1.5	0	0	0	NA	NA	0	NA	NA	0	0
Global_MCL91	4	4	2	0	0	0	NA	NA	0	NA	NA	0	2
Global_MCL92	5	4	2.5	1	1	0.2	0	0	0.2	0.0041	0.0041	0	6
Global_MCL93	4	4	2	0	0	0	NA	NA	0	NA	NA	0	0
Global_MCL94	4	4	2	0	0	0	NA	NA	0	NA	NA	1	0
Global_MCL95	6	4	3	0	0	0	NA	NA	0	NA	NA	0	0
Global_MCL96	3	4	1.5	0	0	0	NA	NA	0	NA	NA	2	0
Global_MCL97	3	4	1.5	0	0	0	NA	NA	0	NA	NA	0	1
Global_MCL98	3	4	1.5	0	0	0	NA	NA	0	NA	NA	1	0
Global_MCL99	4	4	2	0	0	0	NA	NA	0	NA	NA	0	0
Leaf_LCM1	3	3	2	0	0	0	NA	NA	0	NA	NA	0	0
Leaf_LCM10	5	6	1.66667	0	0	0	NA	NA	0	NA	NA	0	0
Leaf_LCM100	4	5	1.6	0	0	0	NA	NA	0	NA	NA	2	0
Leaf_LCM101	7	8	1.75	0	0	0	NA	NA	0	NA	NA	1	0
Leaf_LCM102	11	12	1.83333	0	0	0	NA	NA	0	NA	NA	2	0
Leaf_LCM103	5	6	1.66667	0	0	0	NA	NA	0	NA	NA	1	2
Leaf_LCM104	12	13	1.84615	0	0	0	NA	NA	0	NA	NA	1	0
Leaf_LCM105	8	7	2.28571	0	0	0	NA	NA	0	NA	NA	2	0
Leaf_LCM106	3	4	1.5	0	0	0	NA	NA	0	NA	NA	0	0
Leaf_LCM107	4	5	1.6	0	0	0	NA	NA	0	NA	NA	2	0
Leaf_LCM108	5	6	1.66667	0	0	0	NA	NA	0	NA	NA	0	0
Leaf_LCM109	5	6	1.66667	0	0	0	NA	NA	0	NA	NA	2	0
Leaf_LCM11	3	4	1.5	0	0	0	NA	NA	0	NA	NA	0	0
Leaf_LCM110	4	5	1.6	0	0	0	NA	NA	0	NA	NA	1	3
Leaf_LCM111	5	5	2	0	0	0	NA	NA	0	NA	NA	0	0
Leaf_LCM112	3	4	1.5	0	0	0	NA	NA	0	NA	NA	0	0
Leaf_LCM113	10	11	1.81818	0	0	0	NA	NA	0	NA	NA	2	0
Leaf_LCM114	5	5	2	0	0	0	NA	NA	0	NA	NA	0	0
Leaf_LCM115	3	3	2	0	0	0	NA	NA	0	NA	NA	0	0
Leaf_LCM116	6	7	1.71429	0	0	0	NA	NA	0	NA	NA	1	0
Leaf_LCM117	6	7	1.71429	0	0	0	NA	NA	0	NA	NA	0	0
Leaf_LCM118	4	5	1.6	0	0	0	NA	NA	0	NA	NA	2	0
Leaf_LCM119	11	9	2.44444	0	0	0	NA	NA	0	NA	NA	0	0
Leaf_LCM12	6	7	1.71429	0	0	0	NA	NA	0	NA	NA	0	0
Leaf_LCM120	3	4	1.5	0	0	0	NA	NA	0	NA	NA	0	0
Leaf_LCM121	6	7	1.71429	0	0	0	NA	NA	0	NA	NA	2	0
Leaf_LCM122	328	48	13.6667	1	6	0.00304878	0.0631	20.6968	0.0182927	0.3362	110.274	0	0
Leaf_LCM123	21	8	5.25	0	1	0	NA	NA	0.047619	0.0492	1.0332	0	0
Leaf_LCM124	20	7	5.71429	0	0	0	NA	NA	0	NA	NA	0	0
Leaf_LCM125	5	6	1.66667	0	0	0	NA	NA	0	NA	NA	0	0
Leaf_LCM126	3	4	1.5	0	0	0	NA	NA	0	NA	NA	0	0
Leaf_LCM127	3	3	2	0	0	0	NA	NA	0	NA	NA	1	0
[truncated: 3,491 more rows]
