# Supplementary material for: Conserved Non-Coding Regulatory Signatures in Arabidopsis Co-Expressed Gene Modules
Source: PLoS One. 2012 Sep 14;7(9):e45041. doi: 10.1371/journal.pone.0045041 (PMC3443200; doi:10.1371/journal.pone.0045041)
Supplement: Table S6 — Extending AGRIS GRNs to Network Modules. (XLSX) [file pone.0045041.s006.xlsx]

## Sheet: SuppTable6
Supplemental Table S6: Extending AGRIS GRNs to Network Modules
Module ID	Module Nodes	GRNTargetsInModule	%ModuleOverlap	GRN-TFsInGRN	GRN-TF LocusID	GRN-TF Name	GRN-TF Family	Enriched CNS	CNS SRE	Enriched in CNS SRE	Enriched CNS'	CNS' SRE	Enriched in CNS' SRE	Transcription Factor ID	TF Description	Matching TFBS
Aerial_LCM1	4	NA	NA	NA	NA	NA	NA	0	0	No	2	1	No
Aerial_LCM100	10	2	0.2	2	AT2G20180; AT5G41315	AtbHLH15; GL3	bHLH; bHLH	1	0	No	0	0	No
Aerial_LCM101	3	1	0.333	1	AT5G13790	AGL15	MADS	0	0	No	2	0	No
Aerial_LCM102	4	NA	NA	NA	NA	NA	NA	2	0	No	0	0	No	AT1G74500	ACTIVATION-TAGGED BRI1(BRASSINOSTEROID-INSENSITIVE 1)-SUPPRESSOR 1 (BS1)
Aerial_LCM103	5	1	0.2	1	AT2G20180	AtbHLH15	bHLH	1	0	No	0	0	No
Aerial_LCM112	10	7	0.7	5	AT1G09530; AT1G24260; AT2G20180; AT5G11260; AT5G13790	PIF3; SEPALLATA3; AtbHLH15; HY5; AGL15	bHLH; MADS; bHLH; bZIP; MADS	1	0	No	0	0	No
Aerial_LCM115	6	2	0.333	1	AT1G24260	SEPALLATA3	MADS	1	0	No	0	0	No
Aerial_LCM12	3	2	0.667	2	AT1G24260; AT5G13790	SEPALLATA3; AGL15	MADS; MADS	0	0	No	2	0	No
Aerial_LCM121	5	NA	NA	NA	NA	NA	NA	1	0	No	0	0	No
Aerial_LCM122	3	NA	NA	NA	NA	NA	NA	1	0	No	1	0	No
Aerial_LCM123	4	NA	NA	NA	NA	NA	NA	1	0	No	0	0	No
Aerial_LCM124	4	NA	NA	NA	NA	NA	NA	1	0	No	0	0	No
Aerial_LCM128	8	1	0.125	1	AT1G24260	SEPALLATA3	MADS	1	0	No	0	0	No	AT1G29280	WRKY DNA-BINDING PROTEIN 65 (WRKY65)
Aerial_LCM131	7	1	0.143	1	AT5G41315	GL3	bHLH	1	0	No	0	0	No	AT3G44750	HISTONE DEACETYLASE 3 (HDA3)
Aerial_LCM132	6	1	0.167	1	AT5G13790	AGL15	MADS	2	0	No	0	0	No
Aerial_LCM135	4	NA	NA	NA	NA	NA	NA	1	0	No	0	0	No
Aerial_LCM136	4	NA	NA	NA	NA	NA	NA	1	0	No	0	0	No	AT3G44750	HISTONE DEACETYLASE 3 (HDA3)
Aerial_LCM137	6	NA	NA	NA	NA	NA	NA	1	0	No	0	0	No	AT3G44750	HISTONE DEACETYLASE 3 (HDA3)
Aerial_LCM138	3	1	0.333	1	AT5G13790	AGL15	MADS	1	0	No	0	0	No
Aerial_LCM139	4	NA	NA	NA	NA	NA	NA	2	0	No	0	0	No
Aerial_LCM140	3	NA	NA	NA	NA	NA	NA	2	0	No	0	0	No
Aerial_LCM141	4	2	0.5	2	AT3G47640; AT5G13790	PYE; AGL15	bHLH; MADS	2	0	No	0	0	No
Aerial_LCM142	5	3	0.6	3	AT1G24260; AT3G47640; AT5G13790	SEPALLATA3; PYE; AGL15	MADS; bHLH; MADS	2	0	No	0	0	No
Aerial_LCM144	5	NA	NA	NA	NA	NA	NA	1	0	No	0	0	No
Aerial_LCM145	7	4	0.571	3	AT1G24260; AT3G27920; AT5G13790	SEPALLATA3; GL1; AGL15	MADS; MYB; MADS	2	0	No	0	0	No
Aerial_LCM146	5	1	0.2	1	AT1G24260	SEPALLATA3	MADS	2	0	No	0	0	No
Aerial_LCM147	4	2	0.5	1	AT1G24260	SEPALLATA3	MADS	2	0	No	0	0	No	AT1G01010; AT1G02220	NAC domain containing protein 1 (NAC001); NAC domain containing protein 3 (NAC003)
Aerial_LCM148	4	2	0.5	1	AT1G24260	SEPALLATA3	MADS	2	0	No	0	0	No
Aerial_LCM151	5	1	0.2	1	AT5G13790	AGL15	MADS	1	0	No	0	0	No	AT5G57720	AP2/B3-like transcriptional factor family protein
Aerial_LCM154	4	NA	NA	NA	NA	NA	NA	1	0	No	0	0	No
Aerial_LCM157	4	2	0.5	1	AT1G24260	SEPALLATA3	MADS	1	0	No	0	0	No
Aerial_LCM158	8	1	0.125	1	AT5G13790	AGL15	MADS	1	0	No	0	0	No	AT5G57720	AP2/B3-like transcriptional factor family protein
Aerial_LCM159	7	1	0.143	1	AT3G27920	GL1	MYB	1	0	No	0	0	No
Aerial_LCM162	9	4	0.444	3	AT1G24260; AT5G11260; AT5G13790	SEPALLATA3; HY5; AGL15	MADS; bZIP; MADS	1	0	No	0	1	No
Aerial_LCM164	4	2	0.5	1	AT1G24260	SEPALLATA3	MADS	1	0	No	0	0	No
Aerial_LCM169	8	2	0.25	1	AT5G13790	AGL15	MADS	2	0	No	0	0	No
Aerial_LCM173	23	1	0.043	1	AT1G24260	SEPALLATA3	MADS	0	0	No	1	4	No	AT1G29280	WRKY DNA-BINDING PROTEIN 65 (WRKY65)
Aerial_LCM18	4	2	0.5	2	AT5G13790; AT5G41315	AGL15; GL3	MADS; bHLH	0	0	No	2	0	No
Aerial_LCM180	9	1	0.111	1	AT5G13790	AGL15	MADS	1	0	No	0	0	No	AT3G44750	HISTONE DEACETYLASE 3 (HDA3)
Aerial_LCM182	7	NA	NA	NA	NA	NA	NA	0	0	No	2	1	No
Aerial_LCM184	6	NA	NA	NA	NA	NA	NA	2	0	No	0	0	No
Aerial_LCM186	6	1	0.167	1	AT5G13790	AGL15	MADS	1	0	No	0	0	No
Aerial_LCM19	4	2	0.5	2	AT2G20180; AT5G41315	AtbHLH15; GL3	bHLH; bHLH	1	0	No	0	0	No
Aerial_LCM193	3	NA	NA	NA	NA	NA	NA	0	0	No	3	0	No
Aerial_LCM195	5	3	0.6	3	AT1G24260; AT2G36010/AT5G02470; AT5G13790	SEPALLATA3; E2Fa/Dpa; AGL15	MADS; E2F-DP; MADS	1	0	No	2	1	No
Aerial_LCM197	3	3	1	2	AT1G24260; AT5G13790	SEPALLATA3; AGL15	MADS; MADS	1	0	No	0	0	No
Aerial_LCM200	9	NA	NA	NA	NA	NA	NA	1	0	No	0	0	No
Aerial_LCM204	9	7	0.778	4	AT1G28300; AT3G26790; AT4G02640; AT5G11260	LEC2; FUS3; AtbZIP10; HY5	ABI3VP1; ABI3VP1; bZIP; bZIP	0	1	No	9	7	Yes
Aerial_LCM206	5	NA	NA	NA	NA	NA	NA	1	0	No	0	0	No
Aerial_LCM212	6	1	0.167	1	AT3G27920	GL1	MYB	1	0	No	0	0	No
Aerial_LCM213	4	NA	NA	NA	NA	NA	NA	1	0	No	0	0	No
Aerial_LCM214	4	NA	NA	NA	NA	NA	NA	1	0	No	0	0	No
Aerial_LCM215	23	5	0.217	3	AT1G24260; AT3G47640; AT5G13790	SEPALLATA3; PYE; AGL15	MADS; bHLH; MADS	1	0	No	0	2	No	AT1G74250	DNAJ heat shock N-terminal domain-containing protein
Aerial_LCM217	8	1	0.125	1	AT5G13790	AGL15	MADS	1	0	No	0	0	No	AT5G57720	AP2/B3-like transcriptional factor family protein
Aerial_LCM219	7	1	0.143	1	AT5G41315	GL3	bHLH	1	0	No	0	0	No	AT2G24840	AGAMOUS-LIKE 61 (AGL61)
Aerial_LCM226	18	6	0.333	4	AT1G24260; AT4G36920; AT5G13790; AT5G41315	SEPALLATA3; AP2; AGL15; GL3	MADS; AP2-EREBP; MADS; bHLH	2	0	No	0	1	No
Aerial_LCM235	7	1	0.143	1	AT1G24260	SEPALLATA3	MADS	0	1	No	4	3	Yes
Aerial_LCM24	3	2	0.667	3	AT1G24260; AT2G20180; AT5G13790	SEPALLATA3; AtbHLH15; AGL15	MADS; bHLH; MADS	2	1	Yes	0	1	No
Aerial_LCM248	7	1	0.143	1	AT3G27920	GL1	MYB	1	0	No	0	0	No
Aerial_LCM25	3	NA	NA	NA	NA	NA	NA	0	0	No	0	3	Yes	AT5G67030	ABA DEFICIENT 1 (ABA1)
Aerial_LCM252	6	1	0.167	2	AT1G24260; AT5G13790	SEPALLATA3; AGL15	MADS; MADS	1	0	No	0	0	No
Aerial_LCM256	5	3	0.6	3	AT1G24260; AT5G13790; AT5G41315	SEPALLATA3; AGL15; GL3	MADS; MADS; bHLH	2	0	No	0	0	No	AT2G43140	basic helix-loop-helix (bHLH) DNA-binding superfamily protein
Aerial_LCM259	7	2	0.286	2	AT1G24260; AT5G13790	SEPALLATA3; AGL15	MADS; MADS	1	0	No	0	0	No
Aerial_LCM26	3	1	0.333	1	AT5G13790	AGL15	MADS	2	0	No	0	0	No
Aerial_LCM271	5	3	0.6	3	AT1G24260; AT4G36920; AT5G13790	SEPALLATA3; AP2; AGL15	MADS; AP2-EREBP; MADS	1	0	No	0	0	No
Aerial_LCM272	5	3	0.6	3	AT1G24260; AT4G36920; AT5G13790	SEPALLATA3; AP2; AGL15	MADS; AP2-EREBP; MADS	1	0	No	0	0	No
Aerial_LCM273	6	5	0.833	3	AT1G24260; AT4G36920; AT5G13790	SEPALLATA3; AP2; AGL15	MADS; AP2-EREBP; MADS	1	0	No	0	1	No
Aerial_LCM275	27	3	0.111	2	AT3G27920; AT5G13790	GL1; AGL15	MYB; MADS	1	0	No	0	1	No	AT2G24840;AT5G57720	AGAMOUS-LIKE 61 (AGL61)AP2/B3-like transcriptional factor family protein
Aerial_LCM277	14	2	0.143	1	AT5G13790	AGL15	MADS	1	0	No	0	0	No	AT5G57720	AP2/B3-like transcriptional factor family protein
Aerial_LCM3	4	NA	NA	NA	NA	NA	NA	2	0	No	0	0	No
Aerial_LCM32	8	3	0.375	3	AT2G20180; AT5G13790; AT5G41315	AtbHLH15; AGL15; GL3	bHLH; MADS; bHLH	1	0	No	0	0	No
Aerial_LCM33	5	1	0.2	1	AT5G11260	HY5	bZIP	0	0	No	1	1	No
Aerial_LCM34	5	1	0.2	1	AT5G11260	HY5	bZIP	1	0	No	0	0	No
Aerial_LCM38	4	2	0.5	3	AT1G24260; AT2G20180; AT3G47640	SEPALLATA3; AtbHLH15; PYE	MADS; bHLH; bHLH	1	0	No	0	0	No
Aerial_LCM40	4	1	0.25	1	AT5G13790	AGL15	MADS	1	0	No	0	0	No
Aerial_LCM42	5	1	0.2	1	AT2G20180	AtbHLH15	bHLH	2	0	No	0	0	No
Aerial_LCM43	3	NA	NA	NA	NA	NA	NA	1	0	No	0	0	No
Aerial_LCM46	4	1	0.25	1	AT5G41315	GL3	bHLH	2	0	No	0	0	No
Aerial_LCM51	7	1	0.143	1	AT5G13790	AGL15	MADS	2	0	No	0	0	No
Aerial_LCM53	5	1	0.2	1	AT3G27920	GL1	MYB	0	0	No	1	0	No
Aerial_LCM55	5	1	0.2	1	AT5G13790	AGL15	MADS	2	0	No	0	0	No
Aerial_LCM6	3	2	0.667	2	AT1G24260; AT5G13790	SEPALLATA3; AGL15	MADS; MADS	0	1	Yes	6	1	No
Aerial_LCM60	3	1	0.333	1	AT1G24260	SEPALLATA3	MADS	1	0	No	1	0	No
Aerial_LCM63	5	1	0.2	1	AT5G13790	AGL15	MADS	1	0	No	0	0	No
Aerial_LCM70	5	3	0.6	3	AT1G24260; AT5G13790; AT5G41315	SEPALLATA3; AGL15; GL3	MADS; MADS; bHLH	1	0	No	1	0	No
Aerial_LCM72	4	3	0.75	3	AT1G24260; AT5G13790; AT5G41315	SEPALLATA3; AGL15; GL3	MADS; MADS; bHLH	1	0	No	0	0	No	AT2G43140	basic helix-loop-helix (bHLH)
Aerial_LCM74	4	2	0.5	3	AT2G36010/AT5G02470; AT5G13790; AT5G41315	E2Fa/Dpa; AGL15; GL3	E2F-DP; MADS; bHLH	2	0	No	0	0	No
Aerial_LCM76	5	1	0.2	1	AT1G24260	SEPALLATA3	MADS	1	0	No	0	0	No
Aerial_LCM8	3	1	0.333	1	AT1G24260	SEPALLATA3	MADS	0	0	No	3	0	No
Aerial_LCM80	5	2	0.4	3	AT1G24260; AT5G13790; AT5G41315	SEPALLATA3; AGL15; GL3	MADS; MADS; bHLH	1	0	No	0	0	No
Aerial_LCM83	4	1	0.25	1	AT1G24260	SEPALLATA3	MADS	1	0	No	0	0	No
Aerial_LCM84	3	2	0.667	3	AT1G14350; AT1G24260; AT2G02820	AtMYB124; SEPALLATA3; AtMYB88	MYB; MADS; MYB	0	0	No	3	0	No
Aerial_LCM89	4	2	0.5	2	AT3G47640; AT5G13790	PYE; AGL15	bHLH; MADS	1	0	No	0	0	No
Aerial_LCM9	3	NA	NA	NA	NA	NA	NA	0	0	No	0	1	Yes
Aerial_LCM91	3	1	0.333	1	AT1G24260	SEPALLATA3	MADS	1	0	No	1	0	No
Aerial_LCM92	3	2	0.667	1	AT1G24260	SEPALLATA3	MADS	0	0	No	1	0	No
Aerial_LCM95	3	NA	NA	NA	NA	NA	NA	2	0	No	4	0	No
Aerial_LCM98	13	3	0.231	3	AT2G20180; AT5G13790; AT5G41315	AtbHLH15; AGL15; GL3	bHLH; MADS; bHLH	2	0	No	0	0	No
Aerial_MCL100	4	2	0.5	3	AT1G24260; AT2G20180; AT5G13790	SEPALLATA3; AtbHLH15; AGL15	MADS; bHLH; MADS	2	0	No	0	0	No
Aerial_MCL104	4	NA	NA	NA	NA	NA	NA	0	0	No	2	1	No
Aerial_MCL106	4	4	1	4	AT1G14350; AT1G24260; AT2G02820; AT5G13790	AtMYB124; SEPALLATA3; AtMYB88; AGL15	MYB; MADS; MYB; MADS	2	0	No	0	0	No
Aerial_MCL108	4	3	0.75	1	AT1G24260	SEPALLATA3	MADS	0	0	No	1	0	No
Aerial_MCL109	4	2	0.5	1	AT1G24260	SEPALLATA3	MADS	1	0	No	2	0	No
Aerial_MCL110	4	3	0.75	4	AT1G24260; AT2G20180; AT5G13790; AT5G41315	SEPALLATA3; AtbHLH15; AGL15; GL3	MADS; bHLH; MADS; bHLH	2	0	No	3	0	No
Aerial_MCL111	4	1	0.25	1	AT1G24260	SEPALLATA3	MADS	1	0	No	1	0	No
Aerial_MCL112	4	NA	NA	NA	NA	NA	NA	0	0	No	1	0	No
Aerial_MCL113	4	3	0.75	3	AT5G13790;AT2G20180;AT1G24260	AGL15;AtbHLH15;SEPALLATA3	MADS;bHLH;MADS	0	1	Yes	0	1	No
Aerial_MCL115	4	4	1	3	AT1G24260; AT2G20180; AT5G13790	SEPALLATA3; AtbHLH15; AGL15	MADS; bHLH; MADS	2	0	No	0	0	No
Aerial_MCL116	4	1	0.25	1	AT5G13790	AGL15	MADS	1	0	No	0	0	No	AT3G17609	HY5-HOMOLOG (HYH)
Aerial_MCL117	4	2	0.5	2	AT1G24260; AT5G13790	SEPALLATA3; AGL15	MADS; MADS	0	0	No	2	0	No
Aerial_MCL12	16	2	0.125	2	AT1G24260; AT5G13790	SEPALLATA3; AGL15	MADS; MADS	1	0	No	0	1	No	AT1G29280;AT5G14000;AT5G22890	WRKY DNA-BINDING PROTEIN 65 (WRKY65);NAC DOMAIN CONTAINING PROTEIN 84 (NAC084);C2H2 and C2HC zinc fingers superfamily protein
Aerial_MCL121	4	1	0.25	1	AT1G24260	SEPALLATA3	MADS	0	0	No	2	0	No
Aerial_MCL123	4	2	0.5	2	AT1G24260; AT5G13790	SEPALLATA3; AGL15	MADS; MADS	0	1	Yes	6	1	No
Aerial_MCL126	4	1	0.25	1	AT1G24260	SEPALLATA3	MADS	0	0	No	1	0	No
Aerial_MCL129	4	NA	NA	NA	NA	NA	NA	2	0	No	0	0	No
Aerial_MCL131	4	1	0.25	1	AT1G24260	SEPALLATA3	MADS	1	0	No	1	0	No	AT3G44750	HISTONE DEACETYLASE 3 (HDA3)
Aerial_MCL134	4	NA	NA	NA	NA	NA	NA	1	0	No	0	0	No
Aerial_MCL138	4	3	0.75	1	AT5G13790	AGL15	MADS	1	0	No	0	0	No
Aerial_MCL143	4	NA	NA	NA	NA	NA	NA	1	0	No	0	1	No
Aerial_MCL144	4	NA	NA	NA	NA	NA	NA	0	0	No	2	0	No
Aerial_MCL146	4	1	0.25	1	AT5G13790	AGL15	MADS	0	0	No	5	0	No	AT3G22760; AT3G22780	(SOL1); CHINESE FOR 'UGLY' (TSO1)
Aerial_MCL15	14	2	0.143	2	AT1G24260; AT5G13790	SEPALLATA3; AGL15	MADS; MADS	1	0	No	1	2	No
Aerial_MCL150	4	NA	NA	NA	NA	NA	NA	1	0	No	0	0	No
Aerial_MCL151	4	NA	NA	NA	NA	NA	NA	1	0	No	0	0	No
Aerial_MCL152	4	1	0.25	1	AT1G24260	SEPALLATA3	MADS	1	0	No	0	0	No
Aerial_MCL154	3	1	0.333	2	AT1G24260; AT5G13790	SEPALLATA3; AGL15	MADS; MADS	1	0	No	1	0	No
Aerial_MCL158	3	1	0.333	1	AT1G24260	SEPALLATA3	MADS	0	0	No	3	0	No
Aerial_MCL159	3	2	0.667	3	AT1G24260; AT2G20180; AT5G41315	SEPALLATA3; AtbHLH15; GL3	MADS; bHLH; bHLH	1	0	No	1	0	No	AT4G16780;AT4G32280	HOMEOBOX PROTEIN 2 (HB-2);INDOLE-3-ACETIC ACID INDUCIBLE 29 (IAA29)
Aerial_MCL162	3	1	0.333	2	AT1G24260; AT5G13790	SEPALLATA3; AGL15	MADS; MADS	2	0	No	0	0	No
Aerial_MCL164	3	1	0.333	1	AT5G13790	AGL15	MADS	2	0	No	0	0	No
Aerial_MCL167	3	1	0.333	1	AT1G24260	SEPALLATA3	MADS	0	0	No	1	0	No
Aerial_MCL176	3	1	0.333	2	AT1G24260; AT5G13790	SEPALLATA3; AGL15	MADS; MADS	2	0	No	0	0	No
Aerial_MCL177	3	1	0.333	1	AT1G24260	SEPALLATA3	MADS	0	0	No	1	1	Yes
Aerial_MCL178	3	1	0.333	1	AT1G24260	SEPALLATA3	MADS	1	0	No	0	0	No
Aerial_MCL18	13	9	0.692	6	AT1G09530; AT1G24260; AT2G20180; AT3G27920; AT5G11260; AT5G13790	PIF3; SEPALLATA3; AtbHLH15; GL1; HY5; AGL15	bHLH; MADS; bHLH; MYB; bZIP; MADS	1	0	No	0	0	No
Aerial_MCL180	3	NA	NA	NA	NA	NA	NA	1	0	No	3	0	No
Aerial_MCL181	3	3	1	5	AT1G24260; AT2G20180; AT3G27920; AT5G13790; AT5G41315	SEPALLATA3; AtbHLH15; GL1; AGL15; GL3	MADS; bHLH; MYB; MADS; bHLH	2	0	No	0	0	No
Aerial_MCL184	3	2	0.667	1	AT5G13790	AGL15	MADS	2	0	No	0	0	No
Aerial_MCL187	3	NA	NA	NA	NA	NA	NA	2	0	No	0	0	No
Aerial_MCL19	13	4	0.308	4	AT1G24260; AT2G20180; AT4G23810; AT5G13790	SEPALLATA3; AtbHLH15; AtWRKY53; AGL15	MADS; bHLH; WRKY; MADS	0	1	No	4	3	No
Aerial_MCL193	3	1	0.333	1	AT5G41315	GL3	bHLH	0	0	No	1	0	No
Aerial_MCL196	3	1	0.333	1	AT5G41315	GL3	bHLH	0	0	No	2	0	No
Aerial_MCL200	3	1	0.333	1	AT1G24260	SEPALLATA3	MADS	2	0	No	0	0	No
Aerial_MCL201	3	1	0.333	1	AT5G13790	AGL15	MADS	2	0	No	1	0	No
Aerial_MCL202	3	3	1	3	AT1G24260; AT4G18960; AT5G13790	SEPALLATA3; AG; AGL15	MADS; MADS; MADS	0	0	No	4	0	No	AT4G32980	HOMEOBOX GENE 1 (ATH1)
Aerial_MCL206	3	1	0.333	1	AT1G24260	SEPALLATA3	MADS	0	0	No	2	0	No
Aerial_MCL207	3	1	0.333	1	AT4G36920	AP2	AP2-EREBP	0	0	No	3	0	No
Aerial_MCL208	3	NA	NA	NA	NA	NA	NA	0	0	No	2	0	No
Aerial_MCL211	3	1	0.333	1	AT5G13790	AGL15	MADS	1	0	No	0	0	No
Aerial_MCL217	3	2	0.667	4	AT1G14350; AT1G24260; AT2G02820; AT5G13790	AtMYB124; SEPALLATA3; AtMYB88; AGL15	MYB; MADS; MYB; MADS	1	0	No	0	0	No
Aerial_MCL220	3	1	0.333	1	AT5G13790	AGL15	MADS	0	0	No	2	0	No
Aerial_MCL222	3	NA	NA	NA	NA	NA	NA	2	0	No	0	0	No	AT2G25170	PICKLE (PKL)
Aerial_MCL224	3	1	0.333	1	AT2G20180	AtbHLH15	bHLH	1	0	No	1	0	No
Aerial_MCL228	2	2	1	1	AT1G24260	SEPALLATA3	MADS	0	0	No	1	0	No
Aerial_MCL230	2	NA	NA	NA	NA	NA	NA	1	0	No	2	0	No	AT5G16470	zinc finger (C2H2 type) family protein
Aerial_MCL233	2	2	1	5	AT1G01060; AT1G24260; AT2G46830; AT5G11260; AT5G13790	LHY; SEPALLATA3; CCA1; HY5; AGL15	Myb-related; MADS; Myb-related; bZIP; MADS	2	0	No	0	0	No	AT3G07650; AT5G61380	CONSTANS-LIKE 9 (COL9); TIMING OF CAB EXPRESSION 1 (TOC1)
Aerial_MCL236	2	1	0.5	1	AT5G13790	AGL15	MADS	0	0	No	3	0	No
Aerial_MCL237	2	2	1	5	AT1G24260; AT2G20180; AT4G36920; AT5G11260; AT5G13790	SEPALLATA3; AtbHLH15; AP2; HY5; AGL15	MADS; bHLH; AP2-EREBP; bZIP; MADS	2	0	No	1	0	No	AT3G55980	CZF1
Aerial_MCL239	2	NA	NA	NA	NA	NA	NA	0	0	No	1	0	No
Aerial_MCL240	2	1	0.5	2	AT1G24260; AT5G13790	SEPALLATA3; AGL15	MADS; MADS	2	0	No	0	0	No	AT5G48250	B-box type zinc finger protein with CCT domain
Aerial_MCL241	2	NA	NA	NA	NA	NA	NA	1	0	No	1	0	No
Aerial_MCL242	2	NA	NA	NA	NA	NA	NA	0	0	No	0	1	Yes	AT1G77800	PHD finger family protein
Aerial_MCL243	2	NA	NA	NA	NA	NA	NA	2	0	No	3	0	No
Aerial_MCL25	10	7	0.7	4	AT1G28300; AT3G26790; AT4G02640; AT5G11260	LEC2; FUS3; AtbZIP10; HY5	ABI3VP1; ABI3VP1; bZIP; bZIP	0	1	No	9	7	Yes
Aerial_MCL250	2	NA	NA	NA	NA	NA	NA	1	0	No	0	0	No
Aerial_MCL251	2	1	0.5	1	AT5G13790	AGL15	MADS	0	0	No	4	0	No
Aerial_MCL253	2	NA	NA	NA	NA	NA	NA	0	0	No	2	0	No
Aerial_MCL254	2	NA	NA	NA	NA	NA	NA	1	0	No	0	0	No
Aerial_MCL258	2	NA	NA	NA	NA	NA	NA	0	0	No	2	0	No
Aerial_MCL260	2	NA	NA	NA	NA	NA	NA	1	0	No	1	0	No
Aerial_MCL263	2	2	1	2	AT1G24260; AT5G13790	SEPALLATA3; AGL15	MADS; MADS	1	0	No	1	0	No	AT4G37610	BTB AND TAZ DOMAIN PROTEIN 5 (bt5)
Aerial_MCL267	2	2	1	1	AT1G24260	SEPALLATA3	MADS	1	0	No	0	0	No
Aerial_MCL268	2	NA	NA	NA	NA	NA	NA	2	0	No	0	0	No
Aerial_MCL269	2	2	1	4	AT1G24260; AT2G20180; AT4G36920; AT5G13790	SEPALLATA3; AtbHLH15; AP2; AGL15	MADS; bHLH; AP2-EREBP; MADS	0	1	Yes	4	1	Yes
Aerial_MCL278	2	NA	NA	NA	NA	NA	NA	0	0	No	3	0	No
Aerial_MCL279	2	1	0.5	2	AT2G20180;AT1G24260	AtbHLH15;SEPALLATA3	bHLH;MADS	0	0	No	0	1	Yes
Aerial_MCL28	10	6	0.6	3	AT1G24260; AT3G47640; AT5G13790	SEPALLATA3; PYE; AGL15	MADS; bHLH; MADS	2	0	No	0	0	No
Aerial_MCL280	2	1	0.5	1	AT1G24260	SEPALLATA3	MADS	2	0	No	0	0	No
Aerial_MCL283	2	1	0.5	2	AT1G22070; AT5G06950	TGA3; TGA2	bZIP; bZIP	2	0	No	0	0	No
Aerial_MCL286	2	NA	NA	NA	NA	NA	NA	1	0	No	3	0	No
Aerial_MCL289	2	NA	NA	NA	NA	NA	NA	0	0	No	1	0	No
Aerial_MCL294	2	1	0.5	2	AT5G13790; AT5G41315	AGL15; GL3	MADS; bHLH	2	0	No	0	0	No
Aerial_MCL305	2	1	0.5	1	AT1G24260	SEPALLATA3	MADS	0	0	No	2	0	No
Aerial_MCL312	2	1	0.5	1	AT5G13790	AGL15	MADS	0	0	No	1	0	No
Aerial_MCL315	2	NA	NA	NA	NA	NA	NA	0	0	No	1	0	No
Aerial_MCL318	2	1	0.5	1	AT5G13790	AGL15	MADS	2	0	No	0	0	No
Aerial_MCL319	2	2	1	4	AT1G14350; AT1G24260; AT2G02820; AT5G11260	AtMYB124; SEPALLATA3; AtMYB88; HY5	MYB; MADS; MYB; bZIP	1	0	No	1	0	No
Aerial_MCL322	2	NA	NA	NA	NA	NA	NA	0	0	No	1	0	No
Aerial_MCL323	2	1	0.5	1	AT5G41315	GL3	bHLH	0	0	No	1	0	No
Aerial_MCL324	2	NA	NA	NA	NA	NA	NA	1	0	No	1	0	No
Aerial_MCL328	2	NA	NA	NA	NA	NA	NA	1	0	No	1	0	No
Aerial_MCL33	9	6	0.667	5	AT1G24260; AT2G20180; AT4G36920; AT5G11260; AT5G13790	SEPALLATA3; AtbHLH15; AP2; HY5; AGL15	MADS; bHLH; AP2-EREBP; bZIP; MADS	1	0	No	0	1	No	AT5G61590	subfamily B-3 of ERF/AP2 transcription factor family
Aerial_MCL333	2	1	0.5	1	AT1G24260	SEPALLATA3	MADS	0	0	No	0	1	Yes
Aerial_MCL338	2	1	0.5	1	AT5G13790	AGL15	MADS	2	0	No	0	0	No
Aerial_MCL37	9	3	0.333	2	AT1G24260; AT5G41315	SEPALLATA3; GL3	MADS; bHLH	1	0	No	0	0	No
Aerial_MCL47	7	3	0.429	5	AT1G24260; AT3G27920; AT4G23810; AT5G13790; AT5G41315	SEPALLATA3; GL1; AtWRKY53; AGL15; GL3	MADS; MYB; WRKY; MADS; bHLH	2	0	No	0	1	No	AT2G16720; AT4G32570	MYB DOMAIN PROTEIN 7 (MYB7); TIFY domain protein 8 (TIFY8)
Aerial_MCL49	7	1	0.143	1	AT5G13790	AGL15	MADS	1	0	No	0	0	No	AT3G11200	ALFIN-LIKE 2 (AL2)
Aerial_MCL50	7	NA	NA	NA	NA	NA	NA	1	0	No	0	0	No
Aerial_MCL51	7	1	0.143	2	AT1G24260; AT5G13790	SEPALLATA3; AGL15	MADS; MADS	1	0	No	0	0	No
Aerial_MCL56	6	1	0.167	1	AT1G24260	SEPALLATA3	MADS	2	0	No	0	0	No
Aerial_MCL61	6	3	0.5	3	AT1G24260; AT2G36010/AT5G02470; AT5G13790	SEPALLATA3; E2Fa/Dpa; AGL15	MADS; E2F-DP; MADS	1	0	No	2	1	No
Aerial_MCL63	6	1	0.167	1	AT2G36010/AT5G02470	E2Fa/Dpa	E2F-DP	0	0	No	1	0	No
Aerial_MCL65	6	2	0.333	3	AT1G24260; AT2G20180; AT5G13790	SEPALLATA3; AtbHLH15; AGL15	MADS; bHLH; MADS	1	0	No	0	0	No
Aerial_MCL67	6	4	0.667	3	AT1G24260; AT2G25000; AT5G13790	SEPALLATA3; WRKY60; AGL15	MADS; WRKY; MADS	1	0	No	0	0	No	AT2G25000	WRKY DNA-BINDING PROTEIN 60 (WRKY60)
Aerial_MCL71	6	1	0.167	1	AT1G24260	SEPALLATA3	MADS	1	0	No	0	0	No
Aerial_MCL72	6	2	0.333	2	AT1G24260; AT3G27920	SEPALLATA3; GL1	MADS; MYB	0	0	No	2	1	No
Aerial_MCL73	6	NA	NA	NA	NA	NA	NA	2	0	No	0	0	No
Aerial_MCL75	5	NA	NA	NA	NA	NA	NA	1	0	No	0	0	No
Aerial_MCL76	5	4	0.8	2	AT1G24260; AT5G13790	SEPALLATA3; AGL15	MADS; MADS	0	1	Yes	6	1	No	AT2G18300; AT4G36540	basic helix-loop-helix (bHLH) DNA-binding superfamily protein; BR enhanced expression 2 (BEE2)	BHLH_(E-box)
Aerial_MCL81	5	1	0.2	1	AT1G24260	SEPALLATA3	MADS	0	0	No	0	3	Yes	AT5G67030	ABA DEFICIENT 1 (ABA1)
Aerial_MCL82	5	4	0.8	2	AT1G24260; AT5G13790	SEPALLATA3; AGL15	MADS; MADS	1	0	No	0	0	No
Aerial_MCL83	5	3	0.6	2	AT1G24260; AT5G13790	SEPALLATA3; AGL15	MADS; MADS	2	0	No	0	1	No
Aerial_MCL84	5	2	0.4	2	AT1G24260; AT5G11260	SEPALLATA3; HY5	MADS; bZIP	0	1	Yes	2	1	No
Aerial_MCL87	5	2	0.4	2	AT1G24260; AT5G13790	SEPALLATA3; AGL15	MADS; MADS	2	0	No	0	0	No
Aerial_MCL88	5	NA	NA	NA	NA	NA	NA	0	0	No	1	0	No
Aerial_MCL89	5	2	0.4	5	AT1G24260; AT3G27920/AT5G41315; AT5G13790; AT5G14750; AT5G41315	SEPALLATA3; GL1/GL3; AGL15; WERWOLF; GL3	MADS; MYB/bHLH; MADS; MYB; bHLH	2	0	No	0	0	No	AT1G79840; AT5G40330	GLABRA 2 (GL2); MYB DOMAIN PROTEIN 23 (MYB23)	MYB-like; MYB4_binding_site_motif
Aerial_MCL90	5	NA	NA	NA	NA	NA	NA	1	0	No	0	0	No
Aerial_MCL94	5	3	0.6	4	AT1G24260; AT2G36010/AT5G02470; AT5G13790; AT5G41315	SEPALLATA3; E2Fa/Dpa; AGL15; GL3	MADS; E2F-DP; MADS; bHLH	2	0	No	0	0	No
Flower_LCM1	5	NA	NA	NA	NA	NA	NA	2	0	No	0	0	No
Flower_LCM102	53	7	0.132	5	AT1G24260; AT2G20180; AT3G27920; AT4G36920; AT5G13790	SEPALLATA3; AtbHLH15; GL1; AP2; AGL15	MADS; bHLH; MYB; AP2-EREBP; MADS	0	2	No	2	8	No	AT1G61110	NAC domain containing protein 25 (NAC025)
Flower_LCM119	9	1	0.111	2	AT1G24260; AT5G13790	SEPALLATA3; AGL15	MADS; MADS	0	0	No	9	0	No
Flower_LCM125	6	1	0.167	1	AT3G27920	GL1	MYB	2	0	No	0	0	No	AT1G77980	AGAMOUS-LIKE 66 (AGL66)
Flower_LCM126	4	1	0.25	1	AT2G20180	AtbHLH15	bHLH	2	0	No	0	0	No	AT4G35700	DUO1-ACTIVATED ZINC FINGER 3 (DAZ3)
Flower_LCM128	4	1	0.25	1	AT5G13790	AGL15	MADS	1	0	No	0	0	No
Flower_LCM134	7	NA	NA	NA	NA	NA	NA	1	0	No	0	0	No
Flower_LCM136	3	1	0.333	2	AT4G23810; AT5G11260	AtWRKY53; HY5	WRKY; bZIP	1	0	No	0	0	No
Flower_LCM138	6	2	0.333	2	AT1G24260; AT5G13790	SEPALLATA3; AGL15	MADS; MADS	1	0	No	0	0	No
Flower_LCM14	4	1	0.25	1	AT5G11260	HY5	bZIP	1	0	No	0	0	No
Flower_LCM140	6	2	0.333	3	AT1G24260; AT2G20180; AT5G13790	SEPALLATA3; AtbHLH15; AGL15	MADS; bHLH; MADS	2	0	No	0	0	No
Flower_LCM143	4	1	0.25	1	AT5G13790	AGL15	MADS	2	0	No	3	0	No
Flower_LCM144	5	1	0.2	1	AT5G13790	AGL15	MADS	1	0	No	1	0	No
Flower_LCM145	4	1	0.25	1	AT5G13790	AGL15	MADS	0	0	No	3	0	No
Flower_LCM146	4	NA	NA	NA	NA	NA	NA	0	1	Yes	0	1	No
Flower_LCM15	7	1	0.143	1	AT3G27920	GL1	MYB	1	0	No	0	0	No
Flower_LCM150	10	2	0.2	1	AT3G27010	TCP20	TCP	2	0	No	0	0	No
Flower_LCM155	4	1	0.25	1	AT4G36920	AP2	AP2-EREBP	2	0	No	0	0	No
Flower_LCM156	4	2	0.5	2	AT4G36920; AT5G13790	AP2; AGL15	AP2-EREBP; MADS	2	0	No	0	1	No
Flower_LCM161	22	2	0.091	3	AT1G24260; AT3G27010; AT5G13790	SEPALLATA3; TCP20; AGL15	MADS; TCP; MADS	2	0	No	0	0	No
Flower_LCM164	4	1	0.25	1	AT5G13790	AGL15	MADS	2	0	No	1	0	No
Flower_LCM165	6	1	0.167	1	AT1G24260	SEPALLATA3	MADS	2	0	No	0	0	No
Flower_LCM171	22	3	0.136	3	AT2G20180; AT5G13790; AT5G41315	AtbHLH15; AGL15; GL3	bHLH; MADS; bHLH	0	0	No	2	0	No
Flower_LCM172	31	1	0.032	1	AT5G41315	GL3	bHLH	0	0	No	2	0	No
Flower_LCM174	6	NA	NA	NA	NA	NA	NA	1	0	No	0	0	No
Flower_LCM175	18	3	0.167	1	AT5G13790	AGL15	MADS	0	0	No	2	0	No
Flower_LCM178	9	2	0.222	3	AT1G24260; AT2G20180; AT5G13790	SEPALLATA3; AtbHLH15; AGL15	MADS; bHLH; MADS	1	0	No	0	0	No
Flower_LCM18	12	4	0.333	3	AT1G24260; AT3G27920; AT5G41315	SEPALLATA3; GL1; GL3	MADS; MYB; bHLH	2	0	No	0	0	No
Flower_LCM184	6	1	0.167	1	AT5G13790	AGL15	MADS	1	0	No	0	0	No
Flower_LCM185	7	1	0.143	1	AT5G13790	AGL15	MADS	1	0	No	0	0	No
Flower_LCM19	6	NA	NA	NA	NA	NA	NA	1	0	No	0	0	No	AT2G26150	HEAT SHOCK TRANSCRIPTION FACTOR A2 (HSFA2)
Flower_LCM29	5	1	0.2	1	AT1G24260	SEPALLATA3	MADS	2	0	No	0	0	No
Flower_LCM3	3	1	0.333	1	AT1G24260	SEPALLATA3	MADS	0	0	No	2	0	No
Flower_LCM32	6	2	0.333	2	AT1G24260; AT2G20180	SEPALLATA3; AtbHLH15	MADS; bHLH	2	0	No	0	1	No	AT3G61230	PLIM2C (PLIM2c)
Flower_LCM34	4	NA	NA	NA	NA	NA	NA	2	0	No	0	2	Yes
Flower_LCM4	4	1	0.25	1	AT5G41315	GL3	bHLH	1	0	No	0	0	No
Flower_LCM41	6	NA	NA	NA	NA	NA	NA	1	0	No	0	0	No
Flower_LCM43	5	NA	NA	NA	NA	NA	NA	0	0	No	2	0	No
Flower_LCM44	5	NA	NA	NA	NA	NA	NA	0	0	No	1	0	No
Flower_LCM46	4	NA	NA	NA	NA	NA	NA	0	0	No	2	0	No
Flower_LCM47	13	5	0.385	4	AT1G24260; AT2G20180; AT3G27920; AT5G41315	SEPALLATA3; AtbHLH15; GL1; GL3	MADS; bHLH; MYB; bHLH	2	0	No	0	0	No
Flower_LCM48	4	1	0.25	1	AT5G13790	AGL15	MADS	2	0	No	0	0	No
Flower_LCM49	5	NA	NA	NA	NA	NA	NA	2	0	No	0	0	No
Flower_LCM51	5	2	0.4	2	AT1G24260; AT5G13790	SEPALLATA3; AGL15	MADS; MADS	1	0	No	0	0	No
Flower_LCM52	4	NA	NA	NA	NA	NA	NA	1	0	No	0	0	No
Flower_LCM53	3	NA	NA	NA	NA	NA	NA	1	0	No	1	0	No
Flower_LCM60	5	NA	NA	NA	NA	NA	NA	2	0	No	3	0	No
Flower_LCM73	4	1	0.25	1	AT5G13790	AGL15	MADS	0	0	No	2	0	No
Flower_LCM74	17	1	0.059	1	AT3G27010	TCP20	TCP	2	0	No	2	0	No
Flower_LCM77	9	1	0.111	2	AT1G24260; AT5G13790	SEPALLATA3; AGL15	MADS; MADS	2	0	No	2	1	No
Flower_LCM80	4	NA	NA	NA	NA	NA	NA	0	0	No	2	0	No
Flower_LCM81	4	1	0.25	1	AT5G41315	GL3	bHLH	1	0	No	0	0	No	AT1G77980	AGAMOUS-LIKE 66 (AGL66)
Flower_LCM83	4	NA	NA	NA	NA	NA	NA	1	0	No	0	0	No
Flower_LCM87	4	NA	NA	NA	NA	NA	NA	1	0	No	0	0	No
Flower_LCM9	4	1	0.25	1	AT5G13790	AGL15	MADS	0	1	Yes	2	1	No
Flower_LCM95	15	3	0.2	2	AT1G24260; AT5G13790	SEPALLATA3; AGL15	MADS; MADS	2	0	No	0	0	No
Flower_LCM96	6	1	0.167	1	AT5G13790	AGL15	MADS	2	0	No	0	0	No
Flower_LCM98	4	NA	NA	NA	NA	NA	NA	2	0	No	0	0	No
Flower_LCM99	4	1	0.25	2	AT1G24260; AT5G13790	SEPALLATA3; AGL15	MADS; MADS	2	0	No	0	0	No
Flower_MCL100	2	NA	NA	NA	NA	NA	NA	2	0	No	0	0	No
Flower_MCL108	2	NA	NA	NA	NA	NA	NA	0	0	No	1	0	No
Flower_MCL13	17	6	0.353	6	AT1G24260; AT2G20180; AT4G23810; AT5G11260; AT5G13790; AT5G41315	SEPALLATA3; AtbHLH15; AtWRKY53; HY5; AGL15; GL3	MADS; bHLH; WRKY; bZIP; MADS; bHLH	2	0	No	0	0	No	AT1G63100; AT4G23800; AT4G37750	GRAS family transcription factor; 3XHIGH MOBILITY GROUP-BOX2 (3xHMG-box2); AINTEGUMENTA (ANT)
Flower_MCL17	13	6	0.462	3	AT1G24260; AT2G20180; AT5G13790	SEPALLATA3; AtbHLH15; AGL15	MADS; bHLH; MADS	1	0	No	0	0	No
Flower_MCL19	10	1	0.1	1	AT5G13790	AGL15	MADS	1	0	No	0	0	No
Flower_MCL21	8	NA	NA	NA	NA	NA	NA	2	0	No	0	0	No	AT2G26150	HEAT SHOCK TRANSCRIPTION FACTOR A2 (HSFA2)
Flower_MCL22	8	1	0.125	1	AT5G13790	AGL15	MADS	1	0	No	0	0	No
Flower_MCL27	5	1	0.2	2	AT5G13790; AT5G41315	AGL15; GL3	MADS; bHLH	0	0	No	3	0	No
Flower_MCL32	5	3	0.6	1	AT1G24260	SEPALLATA3	MADS	2	0	No	0	0	No
Flower_MCL34	5	1	0.2	1	AT5G13790	AGL15	MADS	0	0	No	3	0	No
Flower_MCL35	5	1	0.2	1	AT5G13790	AGL15	MADS	2	0	No	0	0	No
Flower_MCL36	5	1	0.2	1	AT1G24260	SEPALLATA3	MADS	1	0	No	1	0	No
Flower_MCL37	5	1	0.2	1	AT5G13790	AGL15	MADS	1	0	No	0	1	No
Flower_MCL4	35	5	0.143	4	AT1G24260; AT2G20180; AT3G27920; AT5G13790	SEPALLATA3; AtbHLH15; GL1; AGL15	MADS; bHLH; MYB; MADS	0	0	No	3	6	No	AT1G61110	NAC domain containing protein 25 (NAC025)
Flower_MCL43	4	1	0.25	1	AT1G24260	SEPALLATA3	MADS	2	0	No	0	0	No
Flower_MCL44	4	1	0.25	1	AT3G27010	TCP20	TCP	2	0	No	0	0	No
Flower_MCL45	4	1	0.25	2	AT1G24260; AT5G13790	SEPALLATA3; AGL15	MADS; MADS	1	0	No	0	0	No
Flower_MCL52	3	NA	NA	NA	NA	NA	NA	0	0	No	1	0	No
Flower_MCL53	3	2	0.667	2	AT1G24260; AT5G13790	SEPALLATA3; AGL15	MADS; MADS	1	0	No	0	0	No
Flower_MCL55	3	1	0.333	1	AT1G24260	SEPALLATA3	MADS	0	0	No	2	0	No
Flower_MCL57	3	NA	NA	NA	NA	NA	NA	2	0	No	2	0	No
Flower_MCL63	3	NA	NA	NA	NA	NA	NA	0	0	No	1	0	No
Flower_MCL7	29	7	0.241	3	AT1G24260; AT5G13790; AT5G41315	SEPALLATA3; AGL15; GL3	MADS; MADS; bHLH	0	0	No	2	14	Yes
Flower_MCL70	2	NA	NA	NA	NA	NA	NA	0	0	No	2	0	No
Flower_MCL71	2	NA	NA	NA	NA	NA	NA	0	0	No	1	0	No
Flower_MCL74	2	NA	NA	NA	NA	NA	NA	0	0	No	1	0	No
Flower_MCL77	2	1	0.5	1	AT4G23810	AtWRKY53	WRKY	0	0	No	1	0	No
Flower_MCL8	28	3	0.107	3	AT2G20180; AT4G36920; AT5G13790	AtbHLH15; AP2; AGL15	bHLH; AP2-EREBP; MADS	0	2	No	2	2	No	AT5G62320	MYB DOMAIN PROTEIN 99 (MYB99)
Flower_MCL81	2	1	0.5	1	AT4G23810	AtWRKY53	WRKY	0	0	No	2	0	No
Flower_MCL82	2	NA	NA	NA	NA	NA	NA	1	0	No	1	0	No	AT5G03740;AT5G43990	HISTONE DEACETYLASE 2C (HD2C)(SUVR2)
Flower_MCL85	2	NA	NA	NA	NA	NA	NA	0	0	No	1	0	No
Flower_MCL91	2	1	0.5	2	AT1G24260; AT5G13790	SEPALLATA3; AGL15	MADS; MADS	1	0	No	1	0	No	AT3G44750	HISTONE DEACETYLASE 3 (HDA3)
Flower_MCL99	2	1	0.5	1	AT2G36010/AT5G02470	E2Fa/Dpa	E2F-DP	0	0	No	1	0	No
Global_LCM1	5	1	0.2	2	AT1G24260; AT5G41315	SEPALLATA3; GL3	MADS; bHLH	1	0	No	0	0	No
Global_LCM10	9	1	0.111	1	AT5G41315	GL3	bHLH	2	0	No	0	0	No
Global_LCM104	3	NA	NA	NA	NA	NA	NA	2	0	No	0	0	No
Global_LCM107	7	1	0.143	2	AT1G24260; AT5G13790	SEPALLATA3; AGL15	MADS; MADS	2	0	No	0	0	No
Global_LCM109	4	NA	NA	NA	NA	NA	NA	2	0	No	0	1	No
Global_LCM110	4	NA	NA	NA	NA	NA	NA	2	0	No	0	0	No
Global_LCM111	4	NA	NA	NA	NA	NA	NA	2	0	No	0	0	No
Global_LCM114	6	2	0.333	3	AT1G24260; AT5G13790; AT5G41315	SEPALLATA3; AGL15; GL3	MADS; MADS; bHLH	2	0	No	0	0	No	AT2G13570	nuclear factor Y, subunit B7 (NF-YB7)
Global_LCM115	4	2	0.5	2	AT1G24260; AT5G13790	SEPALLATA3; AGL15	MADS; MADS	2	0	No	1	0	No
Global_LCM12	4	2	0.5	3	AT1G24260; AT2G20180; AT5G13790	SEPALLATA3; AtbHLH15; AGL15	MADS; bHLH; MADS	2	0	No	0	0	No
Global_LCM121	5	1	0.2	1	AT5G13790	AGL15	MADS	2	1	Yes	2	2	Yes
Global_LCM124	38	13	0.342	3	AT1G24260; AT5G13790; AT5G41315	SEPALLATA3; AGL15; GL3	MADS; MADS; bHLH	2	0	No	0	0	No
Global_LCM13	4	4	1	4	AT1G24260; AT2G20180; AT3G27920/AT5G41315; AT5G13790	SEPALLATA3; AtbHLH15; GL1/GL3; AGL15	MADS; bHLH; MYB/bHLH; MADS	0	0	No	1	0	No
Global_LCM136	4	1	0.25	1	AT1G24260	SEPALLATA3	MADS	2	0	No	0	0	No
Global_LCM14	10	2	0.2	2	AT1G24260; AT5G13790	SEPALLATA3; AGL15	MADS; MADS	1	0	No	0	2	Yes
Global_LCM142	4	1	0.25	1	AT2G36010/AT5G02470	E2Fa/Dpa	E2F-DP	1	0	No	0	0	No
Global_LCM145	7	3	0.429	5	AT1G14350; AT1G24260; AT2G02820; AT5G11260; AT5G41315	AtMYB124; SEPALLATA3; AtMYB88; HY5; GL3	MYB; MADS; MYB; bZIP; bHLH	1	0	No	0	2	No
Global_LCM148	12	1	0.083	2	AT1G24260; AT5G13790	SEPALLATA3; AGL15	MADS; MADS	1	0	No	0	0	No
Global_LCM153	5	3	0.6	4	AT2G20180; AT4G32730; AT5G11510; AT5G13790	AtbHLH15; MYB3R1; MYB3R4; AGL15	bHLH; MYB; MYB; MADS	0	1	Yes	2	1	No
Global_LCM156	33	7	0.212	5	AT1G24260; AT2G20180; AT5G11260; AT5G13790; AT5G41315	SEPALLATA3; AtbHLH15; HY5; AGL15; GL3	MADS; bHLH; bZIP; MADS; bHLH	1	0	No	0	0	No
Global_LCM16	5	2	0.4	1	AT1G24260	SEPALLATA3	MADS	2	0	No	0	0	No
Global_LCM167	6	1	0.166667	1	AT4G18960	AG	MADS	0	0	No	0	2	Yes
Global_LCM180	4	1	0.25	1	AT5G13790	AGL15	MADS	2	0	No	0	0	No
Global_LCM182	6	NA	NA	NA	NA	NA	NA	0	0	No	1	0	No
Global_LCM185	5	NA	NA	NA	NA	NA	NA	2	0	No	2	0	No
Global_LCM186	6	NA	NA	NA	NA	NA	NA	2	0	No	2	0	No
Global_LCM189	5	1	0.2	2	AT1G24260; AT5G13790	SEPALLATA3; AGL15	MADS; MADS	1	0	No	0	0	No
Global_LCM191	4	1	0.25	1	AT1G24260	SEPALLATA3	MADS	1	0	No	0	0	No
Global_LCM192	5	NA	NA	NA	NA	NA	NA	1	0	No	0	0	No
Global_LCM197	4	NA	NA	NA	NA	NA	NA	0	0	No	1	0	No
Global_LCM208	8	NA	NA	NA	NA	NA	NA	1	0	No	0	0	No
Global_LCM21	4	NA	NA	NA	NA	NA	NA	2	0	No	0	0	No
Global_LCM217	17	7	0.412	3	AT1G24260; AT2G20180; AT5G13790	SEPALLATA3; AtbHLH15; AGL15	MADS; bHLH; MADS	2	0	No	0	0	No
Global_LCM22	4	NA	NA	NA	NA	NA	NA	2	0	No	0	0	No
Global_LCM221	4	NA	NA	NA	NA	NA	NA	0	0	No	0	2	Yes
Global_LCM228	10	NA	NA	NA	NA	NA	NA	0	0	No	0	2	Yes
Global_LCM239	5	NA	NA	NA	NA	NA	NA	1	0	No	0	0	No
Global_LCM24	4	1	0.25	1	AT5G13790	AGL15	MADS	2	0	No	0	0	No
Global_LCM240	4	NA	NA	NA	NA	NA	NA	2	0	No	0	0	No
Global_LCM242	4	NA	NA	NA	NA	NA	NA	0	0	No	3	0	No
Global_LCM247	76	15	0.197	7	AT1G24260; AT2G20180; AT3G27920; AT3G47640; AT5G11260; AT5G13790; AT5G41315	SEPALLATA3; AtbHLH15; GL1; PYE; HY5; AGL15; GL3	MADS; bHLH; MYB; bHLH; bZIP; MADS; bHLH	1	0	No	0	0	No
Global_LCM248	40	10	0.25	4	AT1G24260; AT2G20180; AT5G13790; AT5G41315	SEPALLATA3; AtbHLH15; AGL15; GL3	MADS; bHLH; MADS; bHLH	1	0	No	0	0	No
Global_LCM25	7	2	0.286	2	AT4G36920; AT5G13790	AP2; AGL15	AP2-EREBP; MADS	1	0	No	0	0	No
Global_LCM250	13	1	0.077	1	AT1G24260	SEPALLATA3	MADS	2	0	No	0	0	No
Global_LCM254	18	5	0.278	3	AT1G24260; AT5G13790; AT5G41315	SEPALLATA3; AGL15; GL3	MADS; MADS; bHLH	2	0	No	0	0	No
Global_LCM259	63	14	0.222	5	AT1G24260; AT2G20180; AT3G47640; AT5G13790; AT5G41315	SEPALLATA3; AtbHLH15; PYE; AGL15; GL3	MADS; bHLH; bHLH; MADS; bHLH	2	0	No	0	0	No
Global_LCM26	5	NA	NA	NA	NA	NA	NA	1	0	No	0	0	No
Global_LCM262	24	6	0.25	5	AT1G24260; AT2G20180; AT3G27010; AT5G13790; AT5G41315	SEPALLATA3; AtbHLH15; TCP20; AGL15; GL3	MADS; bHLH; TCP; MADS; bHLH	1	0	No	0	0	No
Global_LCM263	6	2	0.333	3	AT1G24260; AT5G13790; AT5G41315	SEPALLATA3; AGL15; GL3	MADS; MADS; bHLH	0	0	No	3	0	No	AT1G14030	Rubisco methyltransferase family protein
Global_LCM268	10	1	0.1	1	AT4G18960	AG	MADS	2	0	No	0	0	No
Global_LCM272	7	1	0.143	1	AT4G18960	AG	MADS	1	0	No	0	0	No
Global_LCM28	4	NA	NA	NA	NA	NA	NA	2	0	No	0	0	No
Global_LCM281	28	6	0.214	2	AT1G24260; AT5G13790	SEPALLATA3; AGL15	MADS; MADS	1	0	No	0	0	No
Global_LCM283	22	6	0.273	2	AT1G24260; AT5G13790	SEPALLATA3; AGL15	MADS; MADS	2	0	No	0	0	No
Global_LCM284	11	1	0.091	1	AT3G27920	GL1	MYB	2	1	Yes	0	1	No
Global_LCM286	13	3	0.231	2	AT1G24260; AT5G41315	SEPALLATA3; GL3	MADS; bHLH	1	0	No	0	0	No
Global_LCM289	6	2	0.333	2	AT1G24260; AT5G41315	SEPALLATA3; GL3	MADS; bHLH	1	0	No	0	0	No
Global_LCM294	4	2	0.5	1	AT1G24260	SEPALLATA3	MADS	1	0	No	0	0	No
Global_LCM296	15	1	0.067	1	AT3G27920	GL1	MYB	1	0	No	0	0	No
Global_LCM298	49	12	0.245	4	AT1G24260; AT2G20180; AT5G13790; AT5G41315	SEPALLATA3; AtbHLH15; AGL15; GL3	MADS; bHLH; MADS; bHLH	2	0	No	0	1	No
Global_LCM3	4	2	0.5	3	AT1G28300; AT3G26790; AT4G02640	LEC2; FUS3; AtbZIP10	ABI3VP1; ABI3VP1; bZIP	2	0	No	6	0	No
Global_LCM30	4	2	0.5	2	AT1G24260; AT5G13790	SEPALLATA3; AGL15	MADS; MADS	2	0	No	0	0	No
Global_LCM302	5	1	0.2	1	AT5G11260	HY5	bZIP	1	0	No	0	0	No
Global_LCM315	5	1	0.2	1	AT3G27920	GL1	MYB	0	0	No	2	0	No
Global_LCM316	5	NA	NA	NA	NA	NA	NA	0	0	No	2	0	No
Global_LCM322	4	1	0.25	1	AT1G24260	SEPALLATA3	MADS	0	0	No	1	1	Yes
Global_LCM323	4	1	0.25	1	AT5G13790	AGL15	MADS	1	0	No	0	0	No
Global_LCM325	3	NA	NA	NA	NA	NA	NA	1	0	No	0	0	No
Global_LCM328	3	1	0.333	1	AT1G24260	SEPALLATA3	MADS	0	1	Yes	6	1	Yes	AT4G04890; AT4G21750	PROTODERMAL FACTOR 2 (PDF2); MERISTEM LAYER 1 (ATML1)
Global_LCM329	7	NA	NA	NA	NA	NA	NA	0	0	No	2	0	No
Global_LCM33	6	6	1	9	AT1G24260; AT1G69120; AT2G17950; AT3G54340/AT5G20240; AT4G18960; AT4G36920; AT5G02030; AT5G13790; AT5G61850	SEPALLATA3; AP1; WUS; AP3/PI; AG; AP2; BLR; AGL15; LFY	MADS; MADS; Homeobox; MADS; MADS; AP2-EREBP; Homeobox; MADS; ORPHAN	0	0	No	5	0	No	AT3G02310; AT3G54340; AT4G18960; AT5G15800	SEPALLATA 2 (SEP2); APETALA 3 (AP3); AGAMOUS (AG); SEPALLATA1 (SEP1)	MADS_(AGL3;_Other_Alpha-Helix)
Global_LCM330	9	2	0.222	2	AT1G24260; AT2G20180	SEPALLATA3; AtbHLH15	MADS; bHLH	0	0	No	3	0	No
Global_LCM332	5	4	0.8	5	AT1G24260; AT2G20180; AT3G27920/AT5G41315; AT5G13790; AT5G41315	SEPALLATA3; AtbHLH15; GL1/GL3; AGL15; GL3	MADS; bHLH; MYB/bHLH; MADS; bHLH	2	0	No	0	0	No
Global_LCM339	6	NA	NA	NA	NA	NA	NA	0	0	No	2	1	No
Global_LCM34	4	3	0.75	6	AT1G24260; AT1G69120; AT3G54340/AT5G20240; AT4G18960; AT5G13790; AT5G61850	SEPALLATA3; AP1; AP3/PI; AG; AGL15; LFY	MADS; MADS; MADS; MADS; MADS; ORPHAN	0	0	No	5	0	No	AT3G02310; AT3G54340; AT5G15800	SEPALLATA 2 (SEP2); APETALA 3 (AP3); SEPALLATA1 (SEP1)	MADS_(AGL3;_Other_Alpha-Helix)
Global_LCM341	14	2	0.143	2	AT1G24260; AT2G20180	SEPALLATA3; AtbHLH15	MADS; bHLH	0	0	No	3	0	No
Global_LCM343	15	4	0.267	2	AT1G24260; AT2G20180	SEPALLATA3; AtbHLH15	MADS; bHLH	0	0	No	3	0	No
Global_LCM344	5	NA	NA	NA	NA	NA	NA	1	0	No	0	0	No
Global_LCM346	4	1	0.25	1	AT1G24260	SEPALLATA3	MADS	0	1	Yes	6	1	No	AT1G33280; AT4G10350	NAC DOMAIN CONTAINING PROTEIN 15 (NAC015); NAC DOMAIN CONTAINING PROTEIN 70 (NAC070)
Global_LCM35	5	5	1	9	AT1G24260; AT1G69120; AT2G17950; AT3G54340/AT5G20240; AT4G18960; AT4G36920; AT5G02030; AT5G13790; AT5G61850	SEPALLATA3; AP1; WUS; AP3/PI; AG; AP2; BLR; AGL15; LFY	MADS; MADS; Homeobox; MADS; MADS; AP2-EREBP; Homeobox; MADS; ORPHAN	0	1	Yes	5	1	No	AT3G02310; AT3G54340; AT4G18960; AT5G15800	SEPALLATA 2 (SEP2); APETALA 3 (AP3); AGAMOUS (AG); SEPALLATA1 (SEP1)	MADS_(AGL3;_Other_Alpha-Helix)
Global_LCM350	5	2	0.4	1	AT1G24260	SEPALLATA3	MADS	0	0	No	2	0	No
Global_LCM354	9	6	0.667	3	AT1G24260; AT2G20180; AT3G27920/AT5G41315	SEPALLATA3; AtbHLH15; GL1/GL3	MADS; bHLH; MYB/bHLH	0	0	No	6	0	No	AT4G04890; AT4G21750	PROTODERMAL FACTOR 2 (PDF2); MERISTEM LAYER 1 (ATML1)
Global_LCM355	34	4	0.118	4	AT1G24260; AT5G11260; AT5G13790; AT5G41315	SEPALLATA3; HY5; AGL15; GL3	MADS; bZIP; MADS; bHLH	1	0	No	0	1	No
Global_LCM356	15	4	0.267	3	AT1G24260; AT5G11260; AT5G13790	SEPALLATA3; HY5; AGL15	MADS; bZIP; MADS	1	0	No	0	0	No	AT1G14030	Rubisco methyltransferase family protein
Global_LCM359	4	1	0.25	1	AT5G13790	AGL15	MADS	0	0	No	0	1	Yes
Global_LCM362	15	3	0.2	2	AT1G24260; AT5G11260	SEPALLATA3; HY5	MADS; bZIP	1	0	No	0	0	No
Global_LCM369	6	4	0.667	2	AT1G24260; AT5G13790	SEPALLATA3; AGL15	MADS; MADS	1	0	No	0	1	No
Global_LCM372	9	NA	NA	NA	NA	NA	NA	2	0	No	0	0	No
Global_LCM373	143	29	0.202797	6	AT5G13790;AT2G20180;AT5G41315;AT5G11260;AT3G47640;AT1G24260	AGL15;AtbHLH15;GL3;HY5;PYE;SEPALLATA3	MADS;bHLH;bHLH;bZIP;bHLH;MADS	0	0	No	0	20	Yes	AT1G14030	Rubisco methyltransferase family protein
Global_LCM374	6	1	0.167	1	AT5G13790	AGL15	MADS	2	0	No	0	0	No
Global_LCM377	6	NA	NA	NA	NA	NA	NA	2	0	No	0	0	No
Global_LCM378	5	1	0.2	2	AT5G13790;AT1G24260	AGL15;SEPALLATA3	MADS;MADS	0	0	No	0	2	Yes
Global_LCM379	4	NA	NA	NA	NA	NA	NA	2	0	No	0	0	No
Global_LCM381	6	NA	NA	NA	NA	NA	NA	2	0	No	0	0	No
Global_LCM383	11	1	0.091	1	AT2G20180	AtbHLH15	bHLH	0	0	No	2	1	No
Global_LCM385	4	NA	NA	NA	NA	NA	NA	0	0	No	1	0	No
Global_LCM386	5	1	0.2	1	AT2G20180	AtbHLH15	bHLH	2	0	No	3	0	No
Global_LCM388	13	1	0.077	1	AT5G13790	AGL15	MADS	1	0	No	0	0	No
Global_LCM389	17	2	0.118	1	AT5G13790	AGL15	MADS	2	0	No	0	0	No
Global_LCM395	30	5	0.167	3	AT1G24260; AT2G20180; AT5G13790	SEPALLATA3; AtbHLH15; AGL15	MADS; bHLH; MADS	2	0	No	0	2	No	AT3G11090	LOB domain-containing protein 21 (LBD21)
Global_LCM396	33	7	0.212	4	AT1G24260; AT2G20180; AT5G11260; AT5G13790	SEPALLATA3; AtbHLH15; HY5; AGL15	MADS; bHLH; bZIP; MADS	2	0	No	0	0	No
Global_LCM398	75	13	0.173	6	AT1G24260; AT2G20180; AT3G27920; AT5G11260; AT5G13790; AT5G41315	SEPALLATA3; AtbHLH15; GL1; HY5; AGL15; GL3	MADS; bHLH; MYB; bZIP; MADS; bHLH	1	0	No	0	0	No
Global_LCM400	39	7	0.179	3	AT1G24260; AT3G27920; AT5G11260	SEPALLATA3; GL1; HY5	MADS; MYB; bZIP	2	0	No	0	0	No	AT1G14030; AT3G07670	Rubisco methyltransferase family protein; Rubisco methyltransferase family protein
Global_LCM401	15	2	0.133	2	AT1G24260; AT5G11260	SEPALLATA3; HY5	MADS; bZIP	1	0	No	0	0	No	AT1G14030;AT3G07670	Rubisco methyltransferase family protein;Rubisco methyltransferase family protein
Global_LCM402	22	5	0.227	2	AT1G24260; AT5G11260	SEPALLATA3; HY5	MADS; bZIP	2	0	No	0	0	No	AT1G14030; AT3G07670	Rubisco methyltransferase family protein; Rubisco methyltransferase family protein
Global_LCM405	14	3	0.214	1	AT1G24260	SEPALLATA3	MADS	1	0	No	0	0	No
Global_LCM406	34	8	0.235294	2	AT5G13790;AT1G24260	AGL15;SEPALLATA3	MADS;MADS	0	0	No	0	5	Yes
Global_LCM412	4	1	0.25	1	AT5G13790	AGL15	MADS	0	0	No	1	0	No
Global_LCM415	53	12	0.226	5	AT1G24260; AT2G20180; AT5G11260; AT5G13790; AT5G41315	SEPALLATA3; AtbHLH15; HY5; AGL15; GL3	MADS; bHLH; bZIP; MADS; bHLH	2	0	No	0	0	No
Global_LCM416	4	NA	NA	NA	NA	NA	NA	2	0	No	0	0	No	AT1G74500	ACTIVATION-TAGGED BRI1(BRASSINOSTEROID-INSENSITIVE 1)-SUPPRESSOR 1 (BS1)
Global_LCM417	8	NA	NA	NA	NA	NA	NA	2	0	No	0	0	No	AT1G74500	ACTIVATION-TAGGED BRI1(BRASSINOSTEROID-INSENSITIVE 1)-SUPPRESSOR 1 (BS1)
Global_LCM419	12	6	0.5	4	AT1G24260; AT2G20180; AT3G27920; AT5G13790	SEPALLATA3; AtbHLH15; GL1; AGL15	MADS; bHLH; MYB; MADS	1	0	No	0	0	No
Global_LCM422	23	3	0.13	2	AT1G24260; AT3G27920	SEPALLATA3; GL1	MADS; MYB	1	0	No	0	0	No
Global_LCM424	4	1	0.25	1	AT5G13790	AGL15	MADS	0	0	No	1	0	No
Global_LCM431	4	1	0.25	1	AT5G13790	AGL15	MADS	2	0	No	0	0	No
Global_LCM432	32	5	0.156	4	AT3G27920; AT5G11260; AT5G13790; AT5G41315	GL1; HY5; AGL15; GL3	MYB; bZIP; MADS; bHLH	1	0	No	0	0	No	AT3G07670	Rubisco methyltransferase family protein
Global_LCM435	5	3	0.6	2	AT1G24260; AT5G13790	SEPALLATA3; AGL15	MADS; MADS	0	0	No	1	0	No
Global_LCM436	12	NA	NA	NA	NA	NA	NA	1	0	No	0	0	No
Global_LCM439	12	1	0.083	1	AT3G27920	GL1	MYB	1	0	No	0	0	No
Global_LCM440	11	3	0.273	3	AT1G24260; AT5G11260; AT5G13790	SEPALLATA3; HY5; AGL15	MADS; bZIP; MADS	1	0	No	0	0	No
Global_LCM442	19	3	0.158	2	AT1G24260; AT3G27010	SEPALLATA3; TCP20	MADS; TCP	2	0	No	0	0	No
Global_LCM443	21	1	0.048	1	AT1G24260	SEPALLATA3	MADS	2	0	No	0	0	No
Global_LCM447	28	3	0.107	4	AT1G14350; AT2G02820; AT5G11260; AT5G41315	AtMYB124; AtMYB88; HY5; GL3	MYB; MYB; bZIP; bHLH	0	1	No	1	10	No
Global_LCM448	6	3	0.5	4	AT1G14350; AT1G24260; AT2G02820; AT5G13790	AtMYB124; SEPALLATA3; AtMYB88; AGL15	MYB; MADS; MYB; MADS	1	0	No	0	0	No
Global_LCM449	8	2	0.25	3	AT1G24260; AT5G11260; AT5G13790	SEPALLATA3; HY5; AGL15	MADS; bZIP; MADS	2	0	No	0	0	No
Global_LCM450	16	4	0.25	3	AT1G24260; AT5G13790; AT5G41315	SEPALLATA3; AGL15; GL3	MADS; MADS; bHLH	1	0	No	0	0	No	AT1G14030	Rubisco methyltransferase family protein
Global_LCM452	19	7	0.368	2	AT1G24260; AT5G13790	SEPALLATA3; AGL15	MADS; MADS	2	0	No	0	7	Yes
Global_LCM454	57	11	0.193	3	AT1G24260; AT2G20180; AT5G13790	SEPALLATA3; AtbHLH15; AGL15	MADS; bHLH; MADS	2	0	No	0	14	Yes
Global_LCM456	43	12	0.279	4	AT1G24260; AT2G20180; AT5G13790; AT5G41315	SEPALLATA3; AtbHLH15; AGL15; GL3	MADS; bHLH; MADS; bHLH	2	0	No	0	0	No
Global_LCM458	106	22	0.207547	4	AT5G13790;AT2G20180;AT5G41315;AT1G24260	AGL15;AtbHLH15;GL3;SEPALLATA3	MADS;bHLH;bHLH;MADS	0	1	Yes	0	1	No
Global_LCM46	4	2	0.5	2	AT1G24260; AT5G13790	SEPALLATA3; AGL15	MADS; MADS	0	0	No	2	0	No
Global_LCM461	27	5	0.185	3	AT1G24260; AT5G11260; AT5G41315	SEPALLATA3; HY5; GL3	MADS; bZIP; bHLH	0	0	No	2	0	No
Global_LCM462	4	NA	NA	NA	NA	NA	NA	0	0	No	2	0	No
Global_LCM464	96	20	0.208	5	AT1G24260; AT2G20180; AT3G47640; AT5G13790; AT5G41315	SEPALLATA3; AtbHLH15; PYE; AGL15; GL3	MADS; bHLH; bHLH; MADS; bHLH	1	0	No	0	0	No	AT1G14030	Rubisco methyltransferase family protein
Global_LCM465	4	1	0.25	2	AT1G24260; AT5G13790	SEPALLATA3; AGL15	MADS; MADS	1	0	No	3	0	No
Global_LCM468	14	5	0.357	3	AT1G24260; AT5G11260; AT5G13790	SEPALLATA3; HY5; AGL15	MADS; bZIP; MADS	1	0	No	0	0	No	AT1G14030	Rubisco methyltransferase family protein
Global_LCM470	31	6	0.194	4	AT1G24260; AT2G20180; AT5G13790; AT5G41315	SEPALLATA3; AtbHLH15; AGL15; GL3	MADS; bHLH; MADS; bHLH	2	0	No	0	0	No
Global_LCM472	12	3	0.25	4	AT1G24260; AT5G11260; AT5G13790; AT5G41315	SEPALLATA3; HY5; AGL15; GL3	MADS; bZIP; MADS; bHLH	1	0	No	0	0	No
Global_LCM473	59	10	0.169	6	AT1G24260; AT2G20180; AT3G47640; AT5G11260; AT5G13790; AT5G41315	SEPALLATA3; AtbHLH15; PYE; HY5; AGL15; GL3	MADS; bHLH; bHLH; bZIP; MADS; bHLH	2	0	No	0	0	No
Global_LCM476	60	9	0.15	5	AT5G13790;AT3G27920;AT5G41315;AT5G11260;AT1G24260	AGL15;GL1;GL3;HY5;SEPALLATA3	MADS;MYB;bHLH;bZIP;MADS	0	0	No	0	6	Yes	AT1G14030	Rubisco methyltransferase family protein
Global_LCM477	9	2	0.222	3	AT1G24260; AT5G11260; AT5G13790	SEPALLATA3; HY5; AGL15	MADS; bZIP; MADS	2	0	No	0	0	No
Global_LCM48	7	2	0.286	2	AT2G20180; AT5G41315	AtbHLH15; GL3	bHLH; bHLH	0	0	No	1	0	No
Global_LCM482	6	NA	NA	NA	NA	NA	NA	0	0	No	0	2	Yes
Global_LCM485	7	NA	NA	NA	NA	NA	NA	0	0	No	2	0	No
Global_LCM486	6	NA	NA	NA	NA	NA	NA	2	0	No	0	0	No
Global_LCM487	10	1	0.1	2	AT4G23810; AT5G11260	AtWRKY53; HY5	WRKY; bZIP	0	0	No	2	0	No
Global_LCM488	9	NA	NA	NA	NA	NA	NA	0	0	No	2	0	No
Global_LCM489	6	NA	NA	NA	NA	NA	NA	0	0	No	2	0	No
Global_LCM490	8	1	0.125	1	AT2G20180	AtbHLH15	bHLH	2	0	No	0	0	No
Global_LCM491	7	1	0.143	1	AT1G24260	SEPALLATA3	MADS	2	0	No	0	0	No
Global_LCM492	8	NA	NA	NA	NA	NA	NA	0	0	No	2	0	No
Global_LCM493	9	NA	NA	NA	NA	NA	NA	0	1	Yes	2	1	No
Global_LCM494	7	1	0.143	1	AT5G13790	AGL15	MADS	1	0	No	0	0	No
Global_LCM495	6	NA	NA	NA	NA	NA	NA	1	0	No	0	0	No
Global_LCM497	20	5	0.25	3	AT1G24260; AT2G20180; AT5G13790	SEPALLATA3; AtbHLH15; AGL15	MADS; bHLH; MADS	1	0	No	0	0	No
Global_LCM503	15	3	0.2	3	AT1G24260; AT5G11260; AT5G13790	SEPALLATA3; HY5; AGL15	MADS; bZIP; MADS	1	0	No	0	0	No	AT1G14030	Rubisco methyltransferase family protein
Global_LCM504	7	1	0.143	2	AT1G24260; AT5G13790	SEPALLATA3; AGL15	MADS; MADS	1	0	No	0	2	Yes
Global_LCM505	5	3	0.6	3	AT1G24260; AT5G13790; AT5G41315	SEPALLATA3; AGL15; GL3	MADS; MADS; bHLH	2	0	No	2	0	No
Global_LCM507	13	2	0.154	3	AT1G24260; AT5G13790; AT5G41315	SEPALLATA3; AGL15; GL3	MADS; MADS; bHLH	2	0	No	0	0	No
Global_LCM509	26	6	0.231	3	AT1G24260; AT5G13790; AT5G41315	SEPALLATA3; AGL15; GL3	MADS; MADS; bHLH	1	0	No	0	0	No
Global_LCM517	6	2	0.333	3	AT1G24260; AT5G13790; AT5G41315	SEPALLATA3; AGL15; GL3	MADS; MADS; bHLH	2	0	No	0	0	No
Global_LCM518	8	3	0.375	3	AT1G24260; AT5G13790; AT5G41315	SEPALLATA3; AGL15; GL3	MADS; MADS; bHLH	1	0	No	0	0	No
Global_LCM522	81	15	0.185	3	AT1G24260; AT5G11260; AT5G13790	SEPALLATA3; HY5; AGL15	MADS; bZIP; MADS	2	0	No	0	2	No	AT1G14030; AT3G07670	Rubisco methyltransferase family protein; Rubisco methyltransferase family protein
Global_LCM523	16	3	0.188	3	AT1G24260; AT5G11260; AT5G13790	SEPALLATA3; HY5; AGL15	MADS; bZIP; MADS	2	0	No	0	0	No	AT1G14030	Rubisco methyltransferase family protein
Global_LCM531	4	NA	NA	NA	NA	NA	NA	0	0	No	1	0	No
Global_LCM534	25	7	0.28	4	AT1G24260; AT3G27920; AT5G13790; AT5G41315	SEPALLATA3; GL1; AGL15; GL3	MADS; MYB; MADS; bHLH	1	0	No	0	0	No
Global_LCM539	12	3	0.25	3	AT1G24260; AT5G13790; AT5G41315	SEPALLATA3; AGL15; GL3	MADS; MADS; bHLH	2	0	No	0	0	No	AT1G12860	SCREAM 2 (SCRM2)
Global_LCM545	17	5	0.294	3	AT1G24260; AT5G13790; AT5G41315	SEPALLATA3; AGL15; GL3	MADS; MADS; bHLH	1	0	No	0	0	No
Global_LCM548	4	NA	NA	NA	NA	NA	NA	2	0	No	0	0	No
Global_LCM55	6	1	0.167	1	AT1G24260	SEPALLATA3	MADS	1	0	No	0	0	No
Global_LCM550	4	4	1	5	AT1G14350; AT2G02820; AT2G36010/AT5G02470; AT3G27010; AT5G13790	AtMYB124; AtMYB88; E2Fa/Dpa; TCP20; AGL15	MYB; MYB; E2F-DP; TCP; MADS	1	0	No	0	0	No
Global_LCM555	8	7	0.875	5	AT1G14350; AT1G24260; AT2G02820; AT2G36010/AT5G02470; AT5G13790	AtMYB124; SEPALLATA3; AtMYB88; E2Fa/Dpa; AGL15	MYB; MADS; MYB; E2F-DP; MADS	1	0	No	0	0	No
Global_LCM567	5	NA	NA	NA	NA	NA	NA	1	0	No	0	0	No	AT1G22130	AGAMOUS-LIKE 104 (AGL104)
Global_LCM573	42	4	0.0952381	4	AT5G13790;AT2G20180;AT1G24260;AT3G27010	AGL15;AtbHLH15;SEPALLATA3;TCP20	MADS;bHLH;MADS;TCP	0	1	Yes	0	2	No
Global_LCM575	4	NA	NA	NA	NA	NA	NA	0	0	No	1	0	No
Global_LCM58	4	1	0.25	1	AT5G11260	HY5	bZIP	0	0	No	1	0	No
Global_LCM587	133	22	0.165	8	AT1G14350; AT1G24260; AT2G02820; AT2G20180; AT3G27920; AT4G18960; AT5G13790; AT5G41315	AtMYB124; SEPALLATA3; AtMYB88; AtbHLH15; GL1; AG; AGL15; GL3	MYB; MADS; MYB; bHLH; MYB; MADS; MADS; bHLH	0	10	Yes	2	109	No	AT1G35490; AT2G45800	bZIP family transcription factor; PLIM2A (PLIM2a)
Global_LCM588	43	12	0.279	6	AT1G24260; AT2G20180; AT3G47640; AT5G11260; AT5G13790; AT5G41315	SEPALLATA3; AtbHLH15; PYE; HY5; AGL15; GL3	MADS; bHLH; bHLH; bZIP; MADS; bHLH	1	0	No	0	0	No
Global_LCM590	4	NA	NA	NA	NA	NA	NA	1	0	No	0	0	No
Global_LCM592	64	17	0.266	7	AT1G24260; AT2G20180; AT3G27920; AT3G47640; AT5G11260; AT5G13790; AT5G41315	SEPALLATA3; AtbHLH15; GL1; PYE; HY5; AGL15; GL3	MADS; bHLH; MYB; bHLH; bZIP; MADS; bHLH	2	0	No	0	0	No	AT1G14030	Rubisco methyltransferase family protein
Global_LCM602	14	1	0.071	1	AT5G13790	AGL15	MADS	2	0	No	0	0	No
Global_LCM603	18	2	0.111	2	AT3G27920; AT5G13790	GL1; AGL15	MYB; MADS	1	0	No	0	0	No
Global_LCM606	89	17	0.191011	5	AT5G13790;AT2G20180;AT3G27920;AT5G11260;AT1G24260	AGL15;AtbHLH15;GL1;HY5;SEPALLATA3	MADS;bHLH;MYB;bZIP;MADS	0	0	No	0	10	Yes	AT1G14030;AT3G07670	Rubisco methyltransferase family protein;Rubisco methyltransferase family protein
Global_LCM609	55	13	0.236	4	AT1G24260; AT2G20180; AT5G13790; AT5G41315	SEPALLATA3; AtbHLH15; AGL15; GL3	MADS; bHLH; MADS; bHLH	1	0	No	0	0	No
Global_LCM616	5	4	0.8	3	AT1G28300; AT5G13790; AT5G41315	LEC2; AGL15; GL3	ABI3VP1; MADS; bHLH	2	0	No	0	0	No
Global_LCM617	10	5	0.5	4	AT1G24260; AT1G28300; AT5G11260; AT5G13790	SEPALLATA3; LEC2; HY5; AGL15	MADS; ABI3VP1; bZIP; MADS	2	0	No	0	0	No
Global_LCM619	5	4	0.8	2	AT1G24260; AT1G28300	SEPALLATA3; LEC2	MADS; ABI3VP1	1	0	No	0	0	No
Global_LCM62	3	NA	NA	NA	NA	NA	NA	0	0	No	1	3	Yes
Global_LCM620	5	3	0.6	2	AT1G28300; AT5G13790	LEC2; AGL15	ABI3VP1; MADS	1	0	No	2	0	No
Global_LCM621	8	5	0.625	4	AT1G24260; AT1G28300; AT5G11260; AT5G13790	SEPALLATA3; LEC2; HY5; AGL15	MADS; ABI3VP1; bZIP; MADS	1	0	No	0	1	No
Global_LCM629	37	11	0.297	3	AT1G24260; AT2G20180; AT5G13790	SEPALLATA3; AtbHLH15; AGL15	MADS; bHLH; MADS	2	0	No	0	0	No
Global_LCM631	31	8	0.258	5	AT1G24260; AT2G20180; AT5G11260; AT5G13790; AT5G41315	SEPALLATA3; AtbHLH15; HY5; AGL15; GL3	MADS; bHLH; bZIP; MADS; bHLH	2	0	No	0	0	No	AT1G14030; AT3G07670	Rubisco methyltransferase family protein; Rubisco methyltransferase family protein
Global_LCM633	17	5	0.294	4	AT1G24260; AT5G11260; AT5G13790; AT5G41315	SEPALLATA3; HY5; AGL15; GL3	MADS; bZIP; MADS; bHLH	2	0	No	0	0	No
Global_LCM639	27	6	0.222	4	AT1G24260; AT2G20180; AT4G23810; AT5G13790	SEPALLATA3; AtbHLH15; AtWRKY53; AGL15	MADS; bHLH; WRKY; MADS	2	0	No	0	0	No	AT1G14030	Rubisco methyltransferase family protein
Global_LCM647	75	14	0.186667	5	AT5G13790;AT2G20180;AT5G41315;AT5G11260;AT1G24260	AGL15;AtbHLH15;GL3;HY5;SEPALLATA3	MADS;bHLH;bHLH;bZIP;MADS	0	0	No	0	8	Yes	AT1G14030	Rubisco methyltransferase family protein
Global_LCM651	4	1	0.25	1	AT5G13790	AGL15	MADS	2	0	No	0	0	No
Global_LCM654	63	16	0.254	5	AT1G24260; AT3G27920; AT5G11260; AT5G13790; AT5G41315	SEPALLATA3; GL1; HY5; AGL15; GL3	MADS; MYB; bZIP; MADS; bHLH	2	0	No	0	0	No
Global_LCM656	31	6	0.194	4	AT1G24260; AT3G27920; AT5G11260; AT5G13790	SEPALLATA3; GL1; HY5; AGL15	MADS; MYB; bZIP; MADS	1	0	No	0	2	No	AT1G14030;AT3G07670	Rubisco methyltransferase family protein;Rubisco methyltransferase family protein
Global_LCM657	133	31	0.233083	6	AT5G13790;AT2G20180;AT3G27920;AT5G41315;AT5G11260;AT1G24260	AGL15;AtbHLH15;GL1;GL3;HY5;SEPALLATA3	MADS;bHLH;MYB;bHLH;bZIP;MADS	0	0	No	0	14	Yes	AT1G14030;AT3G07670	Rubisco methyltransferase family protein;Rubisco methyltransferase family protein
Global_LCM665	9	2	0.222	2	AT1G24260; AT5G13790	SEPALLATA3; AGL15	MADS; MADS	1	0	No	0	0	No
Global_LCM666	26	2	0.077	2	AT3G27010; AT5G41315	TCP20; GL3	TCP; bHLH	0	0	No	2	0	No
Global_LCM667	13	1	0.077	1	AT3G27010	TCP20	TCP	2	0	No	0	0	No
Global_LCM67	5	NA	NA	NA	NA	NA	NA	0	0	No	2	0	No
Global_LCM68	33	10	0.303	4	AT1G24260; AT2G20180; AT5G13790; AT5G41315	SEPALLATA3; AtbHLH15; AGL15; GL3	MADS; bHLH; MADS; bHLH	2	0	No	0	0	No
Global_LCM69	6	2	0.333	2	AT1G24260; AT5G13790	SEPALLATA3; AGL15	MADS; MADS	1	0	No	0	0	No
Global_LCM693	10	1	0.1	1	AT3G27920	GL1	MYB	1	0	No	0	0	No
Global_LCM7	6	1	0.167	1	AT5G13790	AGL15	MADS	2	0	No	0	0	No
Global_LCM703	10	3	0.3	3	AT3G27010; AT5G13790; AT5G41315	TCP20; AGL15; GL3	TCP; MADS; bHLH	2	0	No	0	0	No
Global_LCM704	13	NA	NA	NA	NA	NA	NA	0	1	Yes	2	2	No	AT1G74500	ACTIVATION-TAGGED BRI1(BRASSINOSTEROID-INSENSITIVE 1)-SUPPRESSOR 1 (BS1)
Global_LCM706	17	3	0.176	3	AT3G27920; AT5G13790; AT5G41315	GL1; AGL15; GL3	MYB; MADS; bHLH	1	0	No	0	0	No	AT3G44750	HISTONE DEACETYLASE 3 (HDA3)
Global_LCM708	64	21	0.328125	5	AT5G13790;AT3G27920;AT5G41315;AT5G11260;AT1G24260	AGL15;GL1;GL3;HY5;SEPALLATA3	MADS;MYB;bHLH;bZIP;MADS	0	0	No	0	8	Yes
Global_LCM710	13	2	0.154	2	AT1G24260; AT5G13790	SEPALLATA3; AGL15	MADS; MADS	2	0	No	0	2	No
Global_LCM713	42	12	0.286	6	AT1G24260; AT2G20180; AT3G27920; AT5G11260; AT5G13790; AT5G41315	SEPALLATA3; AtbHLH15; GL1; HY5; AGL15; GL3	MADS; bHLH; MYB; bZIP; MADS; bHLH	2	0	No	0	0	No
Global_LCM714	24	6	0.25	2	AT1G24260; AT5G13790	SEPALLATA3; AGL15	MADS; MADS	2	0	No	0	0	No
Global_LCM717	4	3	0.75	2	AT1G24260; AT5G13790	SEPALLATA3; AGL15	MADS; MADS	2	0	No	0	0	No
Global_LCM718	4	3	0.75	2	AT1G24260; AT5G13790	SEPALLATA3; AGL15	MADS; MADS	2	0	No	0	0	No
Global_LCM720	3	2	0.667	2	AT1G24260; AT5G13790	SEPALLATA3; AGL15	MADS; MADS	2	0	No	0	0	No
Global_LCM722	49	12	0.245	5	AT1G24260; AT2G20180; AT3G27920; AT5G13790; AT5G41315	SEPALLATA3; AtbHLH15; GL1; AGL15; GL3	MADS; bHLH; MYB; MADS; bHLH	2	0	No	0	0	No
Global_LCM724	20	3	0.15	3	AT1G24260; AT5G11260; AT5G13790	SEPALLATA3; HY5; AGL15	MADS; bZIP; MADS	2	0	No	0	0	No
Global_LCM725	20	4	0.2	3	AT1G24260; AT2G20180; AT5G13790	SEPALLATA3; AtbHLH15; AGL15	MADS; bHLH; MADS	2	0	No	0	0	No
Global_LCM727	4	NA	NA	NA	NA	NA	NA	1	0	No	3	0	No
Global_LCM728	4	1	0.25	3	AT1G24260; AT2G20180; AT5G13790	SEPALLATA3; AtbHLH15; AGL15	MADS; bHLH; MADS	1	0	No	0	0	No	AT1G29280	WRKY DNA-BINDING PROTEIN 65 (WRKY65)
Global_LCM730	3	NA	NA	NA	NA	NA	NA	1	0	No	3	0	No
Global_LCM751	12	3	0.25	3	AT1G24260; AT5G11260; AT5G13790	SEPALLATA3; HY5; AGL15	MADS; bZIP; MADS	1	0	No	0	0	No	AT3G07670	Rubisco methyltransferase family protein
Global_LCM752	92	22	0.239	7	AT1G24260; AT2G20180; AT3G27920; AT3G47640; AT5G11260; AT5G13790; AT5G41315	SEPALLATA3; AtbHLH15; GL1; PYE; HY5; AGL15; GL3	MADS; bHLH; MYB; bHLH; bZIP; MADS; bHLH	1	0	No	0	0	No	AT3G07670	Rubisco methyltransferase family protein
Global_LCM754	78	18	0.231	7	AT1G24260; AT2G20180; AT3G27920; AT3G47640; AT5G11260; AT5G13790; AT5G41315	SEPALLATA3; AtbHLH15; GL1; PYE; HY5; AGL15; GL3	MADS; bHLH; MYB; bHLH; bZIP; MADS; bHLH	1	0	No	0	0	No
Global_LCM755	57	12	0.211	7	AT1G24260; AT2G20180; AT3G27920; AT3G47640; AT5G11260; AT5G13790; AT5G41315	SEPALLATA3; AtbHLH15; GL1; PYE; HY5; AGL15; GL3	MADS; bHLH; MYB; bHLH; bZIP; MADS; bHLH	1	0	No	0	0	No
Global_LCM763	53	14	0.264	7	AT1G24260; AT2G20180; AT3G27920; AT3G47640; AT5G11260; AT5G13790; AT5G41315	SEPALLATA3; AtbHLH15; GL1; PYE; HY5; AGL15; GL3	MADS; bHLH; MYB; bHLH; bZIP; MADS; bHLH	2	0	No	0	7	Yes
Global_LCM765	70	13	0.186	6	AT1G24260; AT2G20180; AT3G27920; AT3G47640; AT5G11260; AT5G13790	SEPALLATA3; AtbHLH15; GL1; PYE; HY5; AGL15	MADS; bHLH; MYB; bHLH; bZIP; MADS	2	0	No	0	0	No	AT1G14030; AT3G07670	Rubisco methyltransferase family protein; Rubisco methyltransferase family protein
Global_LCM769	4	NA	NA	NA	NA	NA	NA	2	0	No	0	0	No
Global_LCM770	6	1	0.167	1	AT3G27920	GL1	MYB	1	0	No	0	0	No
Global_LCM771	5	NA	NA	NA	NA	NA	NA	2	0	No	0	0	No	AT1G74500	ACTIVATION-TAGGED BRI1(BRASSINOSTEROID-INSENSITIVE 1)-SUPPRESSOR 1 (BS1)
Global_LCM772	12	1	0.083	1	AT1G24260	SEPALLATA3	MADS	1	0	No	0	0	No
Global_LCM773	34	11	0.324	3	AT1G24260; AT2G20180; AT5G13790	SEPALLATA3; AtbHLH15; AGL15	MADS; bHLH; MADS	2	0	No	0	0	No
Global_LCM790	42	10	0.238	5	AT1G24260; AT2G20180; AT3G27920; AT5G13790; AT5G41315	SEPALLATA3; AtbHLH15; GL1; AGL15; GL3	MADS; bHLH; MYB; MADS; bHLH	1	0	No	0	0	No
Global_LCM791	138	31	0.224638	7	AT5G13790;AT2G20180;AT3G27920;AT5G41315;AT5G11260;AT3G47640;AT1G24260	AGL15;AtbHLH15;GL1;GL3;HY5;PYE;SEPALLATA3	MADS;bHLH;MYB;bHLH;bZIP;bHLH;MADS	0	0	No	0	18	Yes
Global_LCM793	41	13	0.317	5	AT1G24260; AT3G27920; AT5G11260; AT5G13790; AT5G41315	SEPALLATA3; GL1; HY5; AGL15; GL3	MADS; MYB; bZIP; MADS; bHLH	1	0	No	0	0	No	AT3G07670	Rubisco methyltransferase family protein
Global_LCM794	29	8	0.276	5	AT1G24260; AT2G20180; AT3G27920; AT5G13790; AT5G41315	SEPALLATA3; AtbHLH15; GL1; AGL15; GL3	MADS; bHLH; MYB; MADS; bHLH	2	0	No	0	0	No
Global_LCM799	6	1	0.167	1	AT5G13790	AGL15	MADS	1	0	No	0	0	No
Global_LCM8	6	5	0.833	3	AT1G28300; AT3G26790; AT4G02640	LEC2; FUS3; AtbZIP10	ABI3VP1; ABI3VP1; bZIP	0	0	No	7	0	No
Global_LCM80	4	1	0.25	1	AT1G24260	SEPALLATA3	MADS	1	0	No	0	0	No
Global_LCM802	48	16	0.333	4	AT1G24260; AT2G20180; AT5G13790; AT5G41315	SEPALLATA3; AtbHLH15; AGL15; GL3	MADS; bHLH; MADS; bHLH	2	0	No	0	0	No
Global_LCM803	15	4	0.267	2	AT1G24260; AT5G13790	SEPALLATA3; AGL15	MADS; MADS	1	0	No	0	0	No
Global_LCM810	50	10	0.2	7	AT1G14350; AT1G24260; AT2G02820; AT2G20180; AT3G27920; AT5G13790; AT5G41315	AtMYB124; SEPALLATA3; AtMYB88; AtbHLH15; GL1; AGL15; GL3	MYB; MADS; MYB; bHLH; MYB; MADS; bHLH	0	1	Yes	6	2	No	AT1G35490	bZIP family transcription factor
Global_LCM82	19	4	0.211	2	AT1G24260; AT5G13790	SEPALLATA3; AGL15	MADS; MADS	2	0	No	0	0	No
Global_LCM85	18	2	0.111	2	AT1G24260; AT5G13790	SEPALLATA3; AGL15	MADS; MADS	0	0	No	1	1	No
Global_LCM87	5	NA	NA	NA	NA	NA	NA	2	0	No	0	0	No	AT1G34670	MYB DOMAIN PROTEIN 93 (MYB93)
Global_LCM88	21	3	0.143	2	AT1G24260; AT5G13790	SEPALLATA3; AGL15	MADS; MADS	0	1	No	2	5	No
Global_LCM9	5	4	0.8	3	AT1G28300; AT3G26790; AT4G02640	LEC2; FUS3; AtbZIP10	ABI3VP1; ABI3VP1; bZIP	0	0	No	7	6	Yes
Global_LCM91	15	4	0.267	5	AT1G14350; AT1G24260; AT2G02820; AT5G11260; AT5G41315	AtMYB124; SEPALLATA3; AtMYB88; HY5; GL3	MYB; MADS; MYB; bZIP; bHLH	2	0	No	0	3	Yes
Global_LCM95	5	NA	NA	NA	NA	NA	NA	2	0	No	1	0	No
Global_LCM97	4	1	0.25	1	AT1G24260	SEPALLATA3	MADS	1	0	No	0	0	No
Global_LCM98	4	1	0.25	1	AT5G11260	HY5	bZIP	1	0	No	0	0	No
Global_LCM99	14	5	0.357	4	AT1G24260; AT2G20180; AT5G13790; AT5G41315	SEPALLATA3; AtbHLH15; AGL15; GL3	MADS; bHLH; MADS; bHLH	1	0	No	0	0	No
Global_MCL101	4	2	0.5	3	AT1G22070; AT1G24260; AT5G06950	TGA3; SEPALLATA3; TGA2	bZIP; MADS; bZIP	2	0	No	0	0	No	AT2G17040	NAC DOMAIN CONTAINING PROTEIN 36 (NAC036)
Global_MCL110	3	1	0.333	2	AT1G24260; AT5G13790	SEPALLATA3; AGL15	MADS; MADS	2	1	Yes	1	1	Yes
Global_MCL111	3	1	0.333	1	AT5G13790	AGL15	MADS	1	0	No	0	0	No
Global_MCL112	3	1	0.333	2	AT1G24260; AT2G20180	SEPALLATA3; AtbHLH15	MADS; bHLH	1	0	No	0	0	No
Global_MCL113	3	NA	NA	NA	NA	NA	NA	0	0	No	1	0	No
Global_MCL114	3	NA	NA	NA	NA	NA	NA	1	0	No	0	0	No	AT2G26150	HEAT SHOCK TRANSCRIPTION FACTOR A2 (HSFA2)
Global_MCL119	3	1	0.333	1	AT4G23810	AtWRKY53	WRKY	2	1	Yes	0	1	Yes
Global_MCL120	3	NA	NA	NA	NA	NA	NA	0	0	No	1	0	No
Global_MCL121	3	2	0.667	1	AT2G20180	AtbHLH15	bHLH	0	0	No	2	0	No	AT5G65210	(TGA1)
Global_MCL123	3	1	0.333	1	AT1G24260	SEPALLATA3	MADS	2	0	No	0	0	No
Global_MCL126	3	NA	NA	NA	NA	NA	NA	0	0	No	1	0	No
Global_MCL127	3	NA	NA	NA	NA	NA	NA	1	0	No	0	0	No
Global_MCL129	3	NA	NA	NA	NA	NA	NA	0	0	No	1	0	No
Global_MCL13	29	NA	NA	NA	NA	NA	NA	0	1	No	2	2	No	AT1G74500; AT2G30340	ACTIVATION-TAGGED BRI1(BRASSINOSTEROID-INSENSITIVE 1)-SUPPRESSOR 1 (BS1); LOB domain-containing protein 13 (LBD13)
Global_MCL131	3	1	0.333	1	AT5G13790	AGL15	MADS	0	0	No	3	0	No
Global_MCL139	3	NA	NA	NA	NA	NA	NA	1	0	No	0	0	No
Global_MCL14	24	18	0.75	9	AT1G24260; AT1G32640; AT2G20180; AT2G47190; AT3G27920; AT3G27920/AT5G41315; AT4G36920; AT5G13790; AT5G41315	SEPALLATA3; AtMYC2; AtbHLH15; AtMYB2; GL1; GL1/GL3; AP2; AGL15; GL3	MADS; bHLH; bHLH; MYB; MYB; MYB/bHLH; AP2-EREBP; MADS; bHLH	0	1	No	2	3	No	AT4G04890; AT4G21750	PROTODERMAL FACTOR 2 (PDF2); MERISTEM LAYER 1 (ATML1)
Global_MCL141	3	NA	NA	NA	NA	NA	NA	0	0	No	1	0	No
Global_MCL144	3	1	0.333	1	AT5G41315	GL3	bHLH	1	0	No	0	0	No
Global_MCL145	3	NA	NA	NA	NA	NA	NA	0	0	No	2	0	No
Global_MCL148	3	1	0.333	1	AT5G13790	AGL15	MADS	0	0	No	1	0	No
Global_MCL150	3	NA	NA	NA	NA	NA	NA	1	0	No	0	0	No
Global_MCL153	3	NA	NA	NA	NA	NA	NA	0	0	No	3	0	No
Global_MCL155	3	1	0.333	2	AT2G20180; AT2G36010/AT5G02470	AtbHLH15; E2Fa/Dpa	bHLH; E2F-DP	0	0	No	1	0	No
Global_MCL156	3	1	0.333	1	AT5G41315	GL3	bHLH	0	1	Yes	2	1	Yes
Global_MCL158	3	2	0.667	2	AT5G13790; AT5G41315	AGL15; GL3	MADS; bHLH	2	0	No	0	0	No
Global_MCL160	3	NA	NA	NA	NA	NA	NA	1	0	No	0	0	No
Global_MCL167	2	NA	NA	NA	NA	NA	NA	0	0	No	1	0	No
Global_MCL169	2	NA	NA	NA	NA	NA	NA	0	0	No	0	1	Yes
Global_MCL170	2	NA	NA	NA	NA	NA	NA	0	0	No	2	1	Yes
Global_MCL171	2	NA	NA	NA	NA	NA	NA	0	0	No	1	0	No
Global_MCL173	2	NA	NA	NA	NA	NA	NA	1	0	No	0	0	No
Global_MCL174	2	NA	NA	NA	NA	NA	NA	1	0	No	0	0	No
Global_MCL176	2	NA	NA	NA	NA	NA	NA	0	0	No	2	1	Yes
Global_MCL182	2	1	0.5	1	AT2G20180	AtbHLH15	bHLH	0	0	No	1	0	No
Global_MCL184	2	NA	NA	NA	NA	NA	NA	0	0	No	2	0	No
Global_MCL185	2	NA	NA	NA	NA	NA	NA	0	1	Yes	2	1	Yes
Global_MCL186	2	NA	NA	NA	NA	NA	NA	0	0	No	0	1	Yes
Global_MCL189	2	NA	NA	NA	NA	NA	NA	2	0	No	0	0	No
Global_MCL193	2	1	0.5	1	AT5G41315	GL3	bHLH	0	1	Yes	2	1	Yes
Global_MCL199	2	NA	NA	NA	NA	NA	NA	0	0	No	0	1	Yes
Global_MCL20	13	6	0.461538	2	AT5G13790;AT5G11260	AGL15;HY5	MADS;bZIP	0	1	Yes	0	1	No	AT5G10120	Ethylene insensitive 3 family protein
Global_MCL200	2	NA	NA	NA	NA	NA	NA	1	0	No	1	0	No
Global_MCL203	2	NA	NA	NA	NA	NA	NA	2	0	No	3	0	No
Global_MCL206	2	2	1	5	AT1G24260; AT2G20180; AT4G36920; AT5G11260; AT5G13790	SEPALLATA3; AtbHLH15; AP2; HY5; AGL15	MADS; bHLH; AP2-EREBP; bZIP; MADS	2	0	No	3	0	No	AT1G27730; AT3G55980	SALT TOLERANCE ZINC FINGER (STZ); CZF1
Global_MCL21	11	4	0.364	3	AT2G20180; AT2G36010/AT5G02470; AT5G13790	AtbHLH15; E2Fa/Dpa; AGL15	bHLH; E2F-DP; MADS	0	0	No	2	1	No
Global_MCL210	2	NA	NA	NA	NA	NA	NA	0	0	No	2	0	No
Global_MCL213	2	1	0.5	1	AT5G13790	AGL15	MADS	0	0	No	2	0	No	AT1G08320; AT5G06839	bZIP transcription factor family protein; bZIP transcription factor family protein
Global_MCL215	2	NA	NA	NA	NA	NA	NA	1	0	No	1	0	No
Global_MCL224	2	1	0.5	1	AT3G27920	GL1	MYB	0	0	No	1	0	No
Global_MCL227	2	NA	NA	NA	NA	NA	NA	2	0	No	0	0	No
Global_MCL229	2	1	0.5	1	AT5G11260	HY5	bZIP	0	0	No	1	0	No
Global_MCL23	11	2	0.182	3	AT1G24260; AT5G13790; AT5G41315	SEPALLATA3; AGL15; GL3	MADS; MADS; bHLH	2	0	No	2	1	No
Global_MCL232	2	NA	NA	NA	NA	NA	NA	1	0	No	0	0	No
Global_MCL233	2	NA	NA	NA	NA	NA	NA	0	0	No	2	1	Yes
Global_MCL24	11	8	0.727	6	AT1G14350; AT1G28300; AT2G02820; AT3G26790; AT4G02640; AT5G11260	AtMYB124; LEC2; AtMYB88; FUS3; AtbZIP10; HY5	MYB; ABI3VP1; MYB; ABI3VP1; bZIP; bZIP	0	0	No	9	8	Yes
Global_MCL26	10	NA	NA	NA	NA	NA	NA	0	0	No	2	1	No
Global_MCL27	10	3	0.3	3	AT1G24260; AT5G11260; AT5G13790	SEPALLATA3; HY5; AGL15	MADS; bZIP; MADS	0	0	No	1	0	No
Global_MCL3	151	30	0.199	8	AT1G14350; AT1G24260; AT2G02820; AT2G20180; AT4G18960; AT4G36920; AT5G13790; AT5G41315	AtMYB124; SEPALLATA3; AtMYB88; AtbHLH15; AG; AP2; AGL15; GL3	MYB; MADS; MYB; bHLH; MADS; AP2-EREBP; MADS; bHLH	0	10	No	2	99	No	AT1G35490; AT2G45800; AT3G61230; AT4G35700	bZIP family transcription factor; PLIM2A (PLIM2a); PLIM2C (PLIM2c); DUO1-ACTIVATED ZINC FINGER 3 (DAZ3)
Global_MCL30	10	7	0.7	9	AT1G24260; AT1G69120; AT2G17950; AT3G54340/AT5G20240; AT4G18960; AT4G36920; AT5G02030; AT5G13790; AT5G61850	SEPALLATA3; AP1; WUS; AP3/PI; AG; AP2; BLR; AGL15; LFY	MADS; MADS; Homeobox; MADS; MADS; AP2-EREBP; Homeobox; MADS; ORPHAN	0	1	Yes	5	1	No	AT3G02310; AT3G54340; AT4G00870; AT4G18960; AT5G15800	SEPALLATA 2 (SEP2); APETALA 3 (AP3); basic helix-loop-helix (bHLH) DNA-binding superfamily protein; AGAMOUS (AG); SEPALLATA1 (SEP1)	MADS_(AGL3;_Other_Alpha-Helix)
Global_MCL33	9	3	0.333	3	AT1G24260; AT5G11260; AT5G13790	SEPALLATA3; HY5; AGL15	MADS; bZIP; MADS	2	0	No	0	0	No
Global_MCL36	8	2	0.25	3	AT1G24260; AT5G13790; AT5G41315	SEPALLATA3; AGL15; GL3	MADS; MADS; bHLH	2	0	No	0	1	No	AT3G02830	ZINC FINGER PROTEIN 1 (ZFN1)
Global_MCL42	8	4	0.5	4	AT1G24260; AT2G20180; AT3G27920; AT5G13790	SEPALLATA3; AtbHLH15; GL1; AGL15	MADS; bHLH; MYB; MADS	1	0	No	0	0	No	AT1G77950	AGAMOUS-LIKE 67 (AGL67)
Global_MCL49	6	4	0.667	2	AT1G24260; AT5G13790	SEPALLATA3; AGL15	MADS; MADS	1	0	No	0	0	No	AT2G20570	GBF'S PRO-RICH REGION-INTERACTING FACTOR 1 (GPRI1)
Global_MCL51	6	1	0.167	1	AT5G62020	HSF6	HSF	1	0	No	0	0	No
Global_MCL54	6	1	0.167	1	AT1G24260	SEPALLATA3	MADS	0	0	No	1	1	No
Global_MCL57	6	1	0.167	1	AT5G13790	AGL15	MADS	2	0	No	0	0	No
Global_MCL58	5	2	0.4	2	AT1G24260; AT5G13790	SEPALLATA3; AGL15	MADS; MADS	2	0	No	0	0	No
Global_MCL59	5	2	0.4	1	AT1G24260	SEPALLATA3	MADS	0	0	No	2	0	No
Global_MCL60	5	1	0.2	1	AT1G24260	SEPALLATA3	MADS	2	0	No	0	0	No
Global_MCL63	5	2	0.4	2	AT1G24260; AT2G20180	SEPALLATA3; AtbHLH15	MADS; bHLH	1	0	No	0	0	No
Global_MCL65	5	NA	NA	NA	NA	NA	NA	0	0	No	1	0	No
Global_MCL72	5	1	0.2	1	AT5G13790	AGL15	MADS	1	0	No	0	0	No
Global_MCL80	4	1	0.25	1	AT5G41315	GL3	bHLH	1	0	No	0	0	No
Global_MCL81	4	NA	NA	NA	NA	NA	NA	0	0	No	1	3	Yes
Global_MCL84	4	4	1	2	AT1G24260; AT5G13790	SEPALLATA3; AGL15	MADS; MADS	1	0	No	0	0	No
Global_MCL85	4	NA	NA	NA	NA	NA	NA	0	0	No	1	0	No
Global_MCL86	4	NA	NA	NA	NA	NA	NA	0	0	No	1	0	No
Global_MCL91	4	2	0.5	2	AT3G27920; AT5G13790	GL1; AGL15	MYB; MADS	0	0	No	2	0	No
Global_MCL92	4	1	0.25	1	AT1G24260	SEPALLATA3	MADS	0	1	Yes	6	1	No	AT1G33280; AT4G10350	NAC DOMAIN CONTAINING PROTEIN 15 (NAC015); NAC DOMAIN CONTAINING PROTEIN 70 (NAC070)
Global_MCL94	4	NA	NA	NA	NA	NA	NA	1	0	No	0	0	No
Global_MCL96	4	2	0.5	4	AT1G24260; AT4G36920; AT5G11260; AT5G13790	SEPALLATA3; AP2; HY5; AGL15	MADS; AP2-EREBP; bZIP; MADS	2	0	No	0	0	No	AT1G12610; AT4G34410	DWARF AND DELAYED FLOWERING 1 (DDF1); REDOX RESPONSIVE TRANSCRIPTION FACTOR 1 (RRTF1)
Global_MCL97	4	3	0.75	2	AT1G24260; AT4G36920	SEPALLATA3; AP2	MADS; AP2-EREBP	0	0	No	1	0	No
Global_MCL98	4	NA	NA	NA	NA	NA	NA	1	0	No	0	0	No
Leaf_LCM100	5	NA	NA	NA	NA	NA	NA	2	0	No	0	0	No
Leaf_LCM101	8	2	0.25	2	AT1G24260; AT5G13790	SEPALLATA3; AGL15	MADS; MADS	1	0	No	0	0	No
Leaf_LCM102	12	2	0.167	2	AT3G27920; AT5G41315	GL1; GL3	MYB; bHLH	2	0	No	0	0	No
Leaf_LCM103	6	NA	NA	NA	NA	NA	NA	1	0	No	2	0	No
Leaf_LCM104	13	2	0.154	2	AT1G24260; AT5G13790	SEPALLATA3; AGL15	MADS; MADS	1	0	No	0	0	No
Leaf_LCM105	7	3	0.429	2	AT4G36920; AT5G13790	AP2; AGL15	AP2-EREBP; MADS	2	0	No	0	0	No
Leaf_LCM107	5	1	0.2	2	AT1G24260; AT5G13790	SEPALLATA3; AGL15	MADS; MADS	2	0	No	0	0	No
Leaf_LCM109	6	1	0.167	1	AT5G13790	AGL15	MADS	2	0	No	0	0	No
Leaf_LCM110	5	1	0.2	1	AT5G13790	AGL15	MADS	1	0	No	3	0	No
Leaf_LCM113	11	2	0.182	3	AT1G24260; AT5G13790; AT5G41315	SEPALLATA3; AGL15; GL3	MADS; MADS; bHLH	2	0	No	0	0	No
Leaf_LCM116	7	NA	NA	NA	NA	NA	NA	1	0	No	0	0	No
Leaf_LCM118	5	1	0.2	2	AT1G24260; AT5G13790	SEPALLATA3; AGL15	MADS; MADS	2	0	No	0	0	No
Leaf_LCM121	7	NA	NA	NA	NA	NA	NA	2	0	No	0	0	No
Leaf_LCM127	3	1	0.333	1	AT1G24260	SEPALLATA3	MADS	1	0	No	0	0	No
Leaf_LCM128	4	1	0.25	1	AT1G24260	SEPALLATA3	MADS	1	0	No	0	0	No
Leaf_LCM129	4	1	0.25	1	AT1G24260	SEPALLATA3	MADS	1	0	No	0	0	No
Leaf_LCM13	4	2	0.5	2	AT1G24260; AT5G13790	SEPALLATA3; AGL15	MADS; MADS	2	0	No	0	0	No
Leaf_LCM133	9	1	0.111	1	AT5G41315	GL3	bHLH	2	0	No	0	0	No
Leaf_LCM138	5	1	0.2	2	AT1G24260; AT5G13790	SEPALLATA3; AGL15	MADS; MADS	1	0	No	0	0	No
Leaf_LCM14	5	3	0.6	5	AT1G14350; AT1G24260; AT2G02820; AT5G11260; AT5G41315	AtMYB124; SEPALLATA3; AtMYB88; HY5; GL3	MYB; MADS; MYB; bZIP; bHLH	1	0	No	0	1	No
Leaf_LCM141	12	1	0.083	1	AT1G24260	SEPALLATA3	MADS	1	0	No	0	0	No
Leaf_LCM143	11	1	0.091	1	AT2G20180	AtbHLH15	bHLH	2	0	No	0	0	No
Leaf_LCM147	6	2	0.333	3	AT1G24260; AT5G13790; AT5G41315	SEPALLATA3; AGL15; GL3	MADS; MADS; bHLH	0	0	No	4	0	No	AT5G15130	WRKY DNA-BINDING PROTEIN 72 (WRKY72)
Leaf_LCM148	7	NA	NA	NA	NA	NA	NA	1	0	No	0	0	No
Leaf_LCM151	54	12	0.222	5	AT1G24260; AT2G20180; AT3G47640; AT5G13790; AT5G41315	SEPALLATA3; AtbHLH15; PYE; AGL15; GL3	MADS; bHLH; bHLH; MADS; bHLH	2	0	No	0	14	No
Leaf_LCM152	5	1	0.2	2	AT1G24260; AT5G13790	SEPALLATA3; AGL15	MADS; MADS	2	0	No	0	0	No
Leaf_LCM153	15	1	0.067	1	AT2G20180	AtbHLH15	bHLH	1	0	No	0	0	No
Leaf_LCM155	5	2	0.4	1	AT5G41315	GL3	bHLH	2	0	No	0	0	No
Leaf_LCM156	11	3	0.273	2	AT1G24260; AT5G41315	SEPALLATA3; GL3	MADS; bHLH	2	0	No	0	0	No
Leaf_LCM159	6	2	0.333	4	AT1G62300; AT2G25000; AT4G23810; AT5G13790	WRKY6; WRKY60; AtWRKY53; AGL15	WRKY; WRKY; WRKY; MADS	1	0	No	0	0	No
Leaf_LCM16	3	1	0.333	1	AT1G24260	SEPALLATA3	MADS	0	0	No	1	0	No
Leaf_LCM162	5	1	0.2	1	AT5G13790	AGL15	MADS	2	0	No	0	0	No
Leaf_LCM163	4	2	0.5	2	AT1G24260; AT5G13790	SEPALLATA3; AGL15	MADS; MADS	0	0	No	2	0	No
Leaf_LCM164	3	1	0.333	1	AT1G24260	SEPALLATA3	MADS	0	0	No	2	0	No
Leaf_LCM165	4	1	0.25	1	AT1G24260	SEPALLATA3	MADS	0	0	No	2	0	No
Leaf_LCM166	4	1	0.25	1	AT1G24260	SEPALLATA3	MADS	1	0	No	0	0	No
Leaf_LCM167	4	1	0.25	1	AT1G24260	SEPALLATA3	MADS	0	0	No	2	0	No
Leaf_LCM168	4	2	0.5	4	AT1G24260; AT2G20180; AT5G13790; AT5G41315	SEPALLATA3; AtbHLH15; AGL15; GL3	MADS; bHLH; MADS; bHLH	1	0	No	0	1	No
Leaf_LCM17	4	1	0.25	1	AT5G13790	AGL15	MADS	2	0	No	0	0	No
Leaf_LCM170	3	1	0.333	2	AT1G24260; AT5G13790	SEPALLATA3; AGL15	MADS; MADS	0	0	No	2	0	No	AT1G68150	WRKY DNA-BINDING PROTEIN 9 (WRKY9)
Leaf_LCM173	14	2	0.143	2	AT3G27920; AT5G41315	GL1; GL3	MYB; bHLH	2	0	No	0	0	No
Leaf_LCM174	10	1	0.1	1	AT5G41315	GL3	bHLH	1	0	No	0	0	No
Leaf_LCM179	4	1	0.25	1	AT5G13790	AGL15	MADS	0	0	No	3	0	No
Leaf_LCM2	4	1	0.25	1	AT5G13790	AGL15	MADS	0	0	No	1	0	No
Leaf_LCM25	4	NA	NA	NA	NA	NA	NA	1	0	No	4	0	No
Leaf_LCM29	3	2	0.667	2	AT1G24260; AT5G13790	SEPALLATA3; AGL15	MADS; MADS	1	0	No	0	0	No
Leaf_LCM30	5	2	0.4	2	AT1G24260; AT5G13790	SEPALLATA3; AGL15	MADS; MADS	2	0	No	0	0	No	AT5G13330	RELATED TO AP2 6L (Rap2.6L)
Leaf_LCM31	7	NA	NA	NA	NA	NA	NA	2	0	No	0	0	No
Leaf_LCM33	13	5	0.385	4	AT1G24260; AT3G27010; AT5G13790; AT5G41315	SEPALLATA3; TCP20; AGL15; GL3	MADS; TCP; MADS; bHLH	2	0	No	0	0	No
Leaf_LCM40	4	1	0.25	1	AT5G41315	GL3	bHLH	0	0	No	2	0	No
Leaf_LCM43	9	1	0.111	1	AT3G27010	TCP20	TCP	2	0	No	0	1	No
Leaf_LCM46	7	2	0.286	5	AT1G62300; AT2G20180; AT2G25000; AT4G23810; AT5G13790	WRKY6; AtbHLH15; WRKY60; AtWRKY53; AGL15	WRKY; bHLH; WRKY; WRKY; MADS	2	0	No	0	1	No
Leaf_LCM47	4	4	1	2	AT1G24260; AT5G13790	SEPALLATA3; AGL15	MADS; MADS	0	0	No	1	0	No
Leaf_LCM48	4	4	1	2	AT1G24260; AT5G13790	SEPALLATA3; AGL15	MADS; MADS	0	0	No	1	0	No
Leaf_LCM5	3	1	0.333	4	AT1G24260; AT2G20180; AT5G13790; AT5G41315	SEPALLATA3; AtbHLH15; AGL15; GL3	MADS; bHLH; MADS; bHLH	1	0	No	2	1	No
Leaf_LCM50	5	1	0.2	4	AT1G24260; AT2G20180; AT5G13790; AT5G41315	SEPALLATA3; AtbHLH15; AGL15; GL3	MADS; bHLH; MADS; bHLH	2	0	No	0	0	No
Leaf_LCM6	5	1	0.2	2	AT1G24260; AT2G36010/AT5G02470	SEPALLATA3; E2Fa/Dpa	MADS; E2F-DP	2	0	No	0	0	No
Leaf_LCM61	4	NA	NA	NA	NA	NA	NA	2	0	No	0	0	No
Leaf_LCM62	12	2	0.167	2	AT1G24260; AT5G13790	SEPALLATA3; AGL15	MADS; MADS	2	0	No	0	0	No
Leaf_LCM63	7	3	0.429	3	AT1G24260; AT4G23810; AT5G13790	SEPALLATA3; AtWRKY53; AGL15	MADS; WRKY; MADS	1	0	No	0	0	No
Leaf_LCM64	6	1	0.167	2	AT1G24260; AT5G13790	SEPALLATA3; AGL15	MADS; MADS	1	0	No	0	0	No
Leaf_LCM66	5	3	0.6	2	AT1G24260; AT5G13790	SEPALLATA3; AGL15	MADS; MADS	1	0	No	0	0	No
Leaf_LCM67	5	2	0.4	1	AT1G24260	SEPALLATA3	MADS	1	0	No	0	0	No
Leaf_LCM70	5	3	0.6	2	AT1G24260; AT5G13790	SEPALLATA3; AGL15	MADS; MADS	2	0	No	0	0	No
Leaf_LCM71	15	5	0.333	4	AT1G24260; AT2G20180; AT3G47640; AT5G13790	SEPALLATA3; AtbHLH15; PYE; AGL15	MADS; bHLH; bHLH; MADS	2	0	No	0	0	No
Leaf_LCM73	4	1	0.25	1	AT5G13790	AGL15	MADS	2	0	No	0	0	No
Leaf_LCM74	5	1	0.2	1	AT5G13790	AGL15	MADS	2	0	No	0	0	No
Leaf_LCM77	7	2	0.286	4	AT1G24260; AT2G20180; AT2G36010/AT5G02470; AT5G13790	SEPALLATA3; AtbHLH15; E2Fa/Dpa; AGL15	MADS; bHLH; E2F-DP; MADS	0	0	No	2	1	No
Leaf_LCM84	3	1	0.333	1	AT1G24260	SEPALLATA3	MADS	1	0	No	0	0	No
Leaf_LCM86	4	1	0.25	1	AT5G41315	GL3	bHLH	0	0	No	1	0	No	AT5G13080	WRKY DNA-BINDING PROTEIN 75 (WRKY75)
Leaf_LCM87	8	NA	NA	NA	NA	NA	NA	1	0	No	0	0	No
Leaf_LCM88	5	NA	NA	NA	NA	NA	NA	2	0	No	0	0	No
Leaf_LCM89	5	3	0.6	2	AT1G24260; AT5G13790	SEPALLATA3; AGL15	MADS; MADS	1	0	No	1	0	No	AT3G44750	HISTONE DEACETYLASE 3 (HDA3)
Leaf_LCM92	5	2	0.4	2	AT2G36010/AT5G02470; AT3G27920	E2Fa/Dpa; GL1	E2F-DP; MYB	1	0	No	0	0	No
Leaf_LCM93	8	6	0.75	5	AT1G14350; AT1G24260; AT2G02820; AT2G36010/AT5G02470; AT5G13790	AtMYB124; SEPALLATA3; AtMYB88; E2Fa/Dpa; AGL15	MYB; MADS; MYB; E2F-DP; MADS	1	0	No	0	0	No
Leaf_LCM94	4	1	0.25	2	AT1G24260; AT2G36010/AT5G02470	SEPALLATA3; E2Fa/Dpa	MADS; E2F-DP	2	0	No	0	0	No
Leaf_LCM98	12	2	0.167	4	AT1G24260; AT2G20180; AT3G47640; AT5G13790	SEPALLATA3; AtbHLH15; PYE; AGL15	MADS; bHLH; bHLH; MADS	2	0	No	0	0	No
Leaf_MCL100	2	1	0.5	2	AT1G24260; AT2G20180	SEPALLATA3; AtbHLH15	MADS; bHLH	0	0	No	1	0	No
Leaf_MCL101	2	NA	NA	NA	NA	NA	NA	2	0	No	0	0	No
Leaf_MCL104	2	NA	NA	NA	NA	NA	NA	0	0	No	2	0	No
Leaf_MCL106	2	NA	NA	NA	NA	NA	NA	2	0	No	0	0	No
Leaf_MCL107	2	1	0.5	1	AT1G24260	SEPALLATA3	MADS	2	0	No	0	0	No
Leaf_MCL11	13	3	0.231	3	AT1G24260; AT5G13790; AT5G41315	SEPALLATA3; AGL15; GL3	MADS; MADS; bHLH	1	0	No	0	0	No
Leaf_MCL110	2	NA	NA	NA	NA	NA	NA	0	0	No	1	0	No
Leaf_MCL114	2	NA	NA	NA	NA	NA	NA	2	0	No	2	0	No
Leaf_MCL118	2	NA	NA	NA	NA	NA	NA	1	0	No	2	0	No
Leaf_MCL120	2	NA	NA	NA	NA	NA	NA	0	0	No	3	0	No	AT1G14030	Rubisco methyltransferase family protein
Leaf_MCL123	2	1	0.5	2	AT1G24260; AT5G13790	SEPALLATA3; AGL15	MADS; MADS	0	0	No	1	0	No
Leaf_MCL138	2	1	0.5	1	AT5G13790	AGL15	MADS	1	0	No	2	0	No	AT1G18860	WRKY DNA-BINDING PROTEIN 61 (WRKY61)
Leaf_MCL14	10	3	0.3	5	AT1G14350; AT1G24260; AT2G02820; AT5G11260; AT5G41315	AtMYB124; SEPALLATA3; AtMYB88; HY5; GL3	MYB; MADS; MYB; bZIP; bHLH	1	0	No	0	1	No
Leaf_MCL143	2	1	0.5	3	AT1G24260; AT5G11260; AT5G13790	SEPALLATA3; HY5; AGL15	MADS; bZIP; MADS	1	0	No	0	0	No	AT2G37430	C2H2 and C2HC zinc fingers superfamily protein
Leaf_MCL145	2	1	0.5	2	AT1G24260; AT5G13790	SEPALLATA3; AGL15	MADS; MADS	0	0	No	2	0	No
Leaf_MCL146	2	NA	NA	NA	NA	NA	NA	0	0	No	2	0	No
Leaf_MCL147	2	NA	NA	NA	NA	NA	NA	0	0	No	2	0	No
Leaf_MCL15	10	5	0.5	4	AT1G24260; AT2G20180; AT5G13790; AT5G41315	SEPALLATA3; AtbHLH15; AGL15; GL3	MADS; bHLH; MADS; bHLH	2	0	No	0	1	No
Leaf_MCL17	9	NA	NA	NA	NA	NA	NA	2	0	No	0	0	No	AT2G26150	HEAT SHOCK TRANSCRIPTION FACTOR A2 (HSFA2)
Leaf_MCL18	8	NA	NA	NA	NA	NA	NA	0	0	No	0	3	Yes
Leaf_MCL19	8	3	0.375	3	AT1G24260; AT5G13790; AT5G41315	SEPALLATA3; AGL15; GL3	MADS; MADS; bHLH	1	0	No	0	0	No	AT5G15130	WRKY DNA-BINDING PROTEIN 72 (WRKY72)
Leaf_MCL2	73	13	0.178	5	AT1G24260; AT2G20180; AT3G47640; AT5G13790; AT5G41315	SEPALLATA3; AtbHLH15; PYE; AGL15; GL3	MADS; bHLH; bHLH; MADS; bHLH	2	0	No	0	16	No
Leaf_MCL21	8	5	0.625	3	AT1G24260; AT5G13790; AT5G41315	SEPALLATA3; AGL15; GL3	MADS; MADS; bHLH	1	0	No	0	0	No
Leaf_MCL23	8	1	0.125	2	AT5G11260; AT5G13790	HY5; AGL15	bZIP; MADS	2	0	No	0	1	No
Leaf_MCL25	7	4	0.571	3	AT1G24260; AT3G27920; AT5G13790	SEPALLATA3; GL1; AGL15	MADS; MYB; MADS	2	0	No	2	0	No	AT3G44750	HISTONE DEACETYLASE 3 (HDA3)
Leaf_MCL27	7	3	0.429	3	AT1G24260; AT2G20180; AT5G13790	SEPALLATA3; AtbHLH15; AGL15	MADS; bHLH; MADS	1	0	No	0	0	No
Leaf_MCL30	6	2	0.333	3	AT1G24260; AT2G36010/AT5G02470; AT5G13790	SEPALLATA3; E2Fa/Dpa; AGL15	MADS; E2F-DP; MADS	0	1	No	2	1	No
Leaf_MCL31	6	1	0.167	1	AT5G13790	AGL15	MADS	1	0	No	0	0	No
Leaf_MCL34	6	3	0.5	2	AT5G13790; AT5G41315	AGL15; GL3	MADS; bHLH	0	0	No	3	0	No
Leaf_MCL35	6	2	0.333	2	AT1G24260; AT5G13790	SEPALLATA3; AGL15	MADS; MADS	0	0	No	2	0	No
Leaf_MCL38	5	4	0.8	2	AT5G13790;AT1G24260	AGL15;SEPALLATA3	MADS;MADS	0	0	No	0	2	Yes
Leaf_MCL4	38	14	0.368	8	AT1G24260; AT1G62300; AT2G20180; AT2G25000; AT2G36010/AT5G02470; AT4G23810; AT5G11260; AT5G13790	SEPALLATA3; WRKY6; AtbHLH15; WRKY60; E2Fa/Dpa; AtWRKY53; HY5; AGL15	MADS; WRKY; bHLH; WRKY; E2F-DP; WRKY; bZIP; MADS	0	0	No	2	2	No	AT5G61890	encodes a member of the ERF (ethylene response factor) subfamily B-4 of ERF/AP2 transcription factor family.
Leaf_MCL44	5	1	0.2	2	AT1G24260; AT5G41315	SEPALLATA3; GL3	MADS; bHLH	2	0	No	0	0	No
Leaf_MCL49	5	2	0.4	2	AT1G24260; AT5G13790	SEPALLATA3; AGL15	MADS; MADS	2	0	No	0	0	No	AT5G13330	RELATED TO AP2 6L (Rap2.6L)
Leaf_MCL52	4	4	1	3	AT5G13790;AT2G36010/AT5G02470;AT1G24260	AGL15;E2Fa/Dpa;SEPALLATA3	MADS;E2F-DP;MADS	0	0	No	0	2	Yes
Leaf_MCL53	4	NA	NA	NA	NA	NA	NA	1	0	No	0	0	No
Leaf_MCL54	4	1	0.25	2	AT1G24260; AT5G13790	SEPALLATA3; AGL15	MADS; MADS	2	1	Yes	0	1	No
Leaf_MCL62	4	1	0.25	1	AT5G13790	AGL15	MADS	2	0	No	0	0	No
Leaf_MCL65	4	4	1	2	AT1G24260; AT5G13790	SEPALLATA3; AGL15	MADS; MADS	1	0	No	1	0	No
Leaf_MCL73	3	1	0.333	1	AT5G13790	AGL15	MADS	0	0	No	1	0	No
Leaf_MCL76	3	1	0.333	1	AT5G13790	AGL15	MADS	1	0	No	0	1	Yes
Leaf_MCL78	3	2	0.667	2	AT2G36010/AT5G02470; AT5G13790	E2Fa/Dpa; AGL15	E2F-DP; MADS	1	0	No	0	0	No
Leaf_MCL79	3	2	0.667	2	AT5G11260; AT5G13790	HY5; AGL15	bZIP; MADS	0	0	No	2	0	No
Leaf_MCL82	3	NA	NA	NA	NA	NA	NA	1	0	No	0	0	No
Leaf_MCL9	14	8	0.571	6	AT1G14350; AT1G24260; AT2G02820; AT2G36010/AT5G02470; AT3G27920; AT5G13790	AtMYB124; SEPALLATA3; AtMYB88; E2Fa/Dpa; GL1; AGL15	MYB; MADS; MYB; E2F-DP; MYB; MADS	1	0	No	0	0	No
Leaf_MCL92	3	2	0.667	3	AT1G24260; AT2G20180; AT5G13790	SEPALLATA3; AtbHLH15; AGL15	MADS; bHLH; MADS	0	0	No	4	0	No
Leaf_MCL96	3	2	0.667	2	AT2G20180; AT3G47640	AtbHLH15; PYE	bHLH; bHLH	1	0	No	1	0	No
Leaf_MCL98	3	NA	NA	NA	NA	NA	NA	2	0	No	3	0	No
Leaf_MCL99	2	NA	NA	NA	NA	NA	NA	1	0	No	2	0	No
Root_LCM1	3	1	0.333	1	AT5G13790	AGL15	MADS	0	0	No	1	0	No
Root_LCM100	6	3	0.5	2	AT1G24260; AT5G13790	SEPALLATA3; AGL15	MADS; MADS	1	0	No	0	0	No
Root_LCM101	5	3	0.6	2	AT1G24260; AT5G13790	SEPALLATA3; AGL15	MADS; MADS	1	0	No	0	0	No
Root_LCM105	4	NA	NA	NA	NA	NA	NA	1	0	No	0	0	No
Root_LCM106	7	1	0.143	1	AT5G41315	GL3	bHLH	1	0	No	0	0	No
Root_LCM109	9	1	0.111	1	AT1G24260	SEPALLATA3	MADS	0	0	No	1	1	No
Root_LCM122	4	NA	NA	NA	NA	NA	NA	0	0	No	1	1	No
Root_LCM131	3	NA	NA	NA	NA	NA	NA	0	0	No	1	0	No
Root_LCM134	4	NA	NA	NA	NA	NA	NA	1	0	No	0	0	No
Root_LCM139	8	2	0.25	1	AT5G13790	AGL15	MADS	1	0	No	0	0	No	AT2G36930	zinc finger (C2H2 type) family protein
Root_LCM140	4	1	0.25	1	AT5G13790	AGL15	MADS	1	0	No	0	0	No
Root_LCM142	6	2	0.333	2	AT1G24260; AT3G27920	SEPALLATA3; GL1	MADS; MYB	1	0	No	0	0	No
Root_LCM143	30	5	0.167	5	AT1G24260; AT3G27010; AT3G27920; AT5G13790; AT5G41315	SEPALLATA3; TCP20; GL1; AGL15; GL3	MADS; TCP; MYB; MADS; bHLH	0	0	No	6	0	No
Root_LCM144	15	5	0.333	4	AT1G24260; AT3G27010; AT3G27920; AT5G13790	SEPALLATA3; TCP20; GL1; AGL15	MADS; TCP; MYB; MADS	0	0	No	2	0	No
Root_LCM146	6	2	0.333	2	AT3G27920; AT5G13790	GL1; AGL15	MYB; MADS	1	0	No	0	0	No
Root_LCM147	28	6	0.214	5	AT1G24260; AT3G27010; AT3G27920; AT5G13790; AT5G41315	SEPALLATA3; TCP20; GL1; AGL15; GL3	MADS; TCP; MYB; MADS; bHLH	0	0	No	4	0	No
Root_LCM16	3	NA	NA	NA	NA	NA	NA	0	0	No	2	1	No
Root_LCM161	4	1	0.25	1	AT5G41315	GL3	bHLH	2	0	No	0	0	No
Root_LCM163	13	3	0.231	3	AT1G24260; AT2G20180; AT5G41315	SEPALLATA3; AtbHLH15; GL3	MADS; bHLH; bHLH	1	0	No	0	1	No
Root_LCM165	4	1	0.25	1	AT5G13790	AGL15	MADS	1	0	No	0	0	No
Root_LCM167	5	1	0.2	1	AT5G13790	AGL15	MADS	1	0	No	0	1	No
Root_LCM168	4	1	0.25	1	AT5G13790	AGL15	MADS	1	0	No	0	0	No
Root_LCM169	4	1	0.25	1	AT5G13790	AGL15	MADS	1	0	No	0	0	No
Root_LCM170	4	1	0.25	1	AT5G13790	AGL15	MADS	1	0	No	0	0	No
Root_LCM171	4	1	0.25	1	AT5G13790	AGL15	MADS	1	0	No	0	0	No
Root_LCM173	4	1	0.25	1	AT5G13790	AGL15	MADS	1	0	No	0	0	No
Root_LCM174	3	1	0.333	1	AT5G13790	AGL15	MADS	1	0	No	0	0	No
Root_LCM175	4	1	0.25	1	AT5G13790	AGL15	MADS	1	0	No	0	0	No
Root_LCM176	4	2	0.5	2	AT1G24260; AT5G13790	SEPALLATA3; AGL15	MADS; MADS	1	0	No	0	0	No
Root_LCM177	4	1	0.25	1	AT5G13790	AGL15	MADS	1	0	No	0	0	No
Root_LCM179	6	1	0.167	1	AT5G13790	AGL15	MADS	1	0	No	0	0	No
Root_LCM186	7	6	0.857	2	AT1G24260; AT5G13790	SEPALLATA3; AGL15	MADS; MADS	0	1	No	2	1	No
Root_LCM188	4	NA	NA	NA	NA	NA	NA	1	0	No	0	0	No
Root_LCM190	5	1	0.2	1	AT5G13790	AGL15	MADS	2	0	No	0	0	No	AT4G35570	HIGH MOBILITY GROUP B5 (HMGB5)
Root_LCM194	4	NA	NA	NA	NA	NA	NA	2	0	No	0	0	No
Root_LCM2	3	NA	NA	NA	NA	NA	NA	1	0	No	0	0	No
Root_LCM20	3	NA	NA	NA	NA	NA	NA	0	0	No	1	0	No
Root_LCM200	3	NA	NA	NA	NA	NA	NA	1	0	No	0	0	No
Root_LCM202	8	6	0.75	5	AT1G24260; AT2G20180; AT4G36920; AT5G11260; AT5G13790	SEPALLATA3; AtbHLH15; AP2; HY5; AGL15	MADS; bHLH; AP2-EREBP; bZIP; MADS	0	1	Yes	2	1	No	AT1G12610; AT1G19210; AT1G74930; AT2G44840; AT4G34410	DWARF AND DELAYED FLOWERING 1 (DDF1); encodes a member of the DREB subfamily; encodes a member of the DREB subfamily; ETHYLENE-RESPONSIVE ELEMENT BINDING FACTOR 13 (ERF13); REDOX RESPONSIVE TRANSCRIPTION FACTOR 1 (RRTF1)
Root_LCM207	4	1	0.25	1	AT1G24260	SEPALLATA3	MADS	0	1	Yes	6	1	No	AT1G33280; AT4G10350	NAC DOMAIN CONTAINING PROTEIN 15 (NAC015); NAC DOMAIN CONTAINING PROTEIN 70 (NAC070)
Root_LCM210	10	1	0.1	1	AT1G24260	SEPALLATA3	MADS	1	0	No	0	1	No
Root_LCM211	10	4	0.4	4	AT1G24260; AT2G20180; AT5G13790; AT5G61850	SEPALLATA3; AtbHLH15; AGL15; LFY	MADS; bHLH; MADS; ORPHAN	2	0	No	0	1	No	AT3G02550; AT3G10040	LOB domain-containing protein 41 (LBD41); sequence-specific DNA binding transcription factors
Root_LCM212	6	3	0.5	6	AT1G24260; AT1G32640; AT2G20180; AT2G47190; AT5G13790; AT5G61850	SEPALLATA3; AtMYC2; AtbHLH15; AtMYB2; AGL15; LFY	MADS; bHLH; bHLH; MYB; MADS; ORPHAN	2	0	No	0	0	No	AT3G02550	LOB domain-containing protein 41 (LBD41)
Root_LCM213	4	3	0.75	4	AT1G24260; AT2G20180; AT5G13790; AT5G61850	SEPALLATA3; AtbHLH15; AGL15; LFY	MADS; bHLH; MADS; ORPHAN	2	0	No	0	0	No	AT3G02550	LOB domain-containing protein 41 (LBD41)
Root_LCM215	5	2	0.4	2	AT3G27920; AT5G13790	GL1; AGL15	MYB; MADS	1	0	No	0	0	No
Root_LCM22	4	NA	NA	NA	NA	NA	NA	1	0	No	0	1	No
Root_LCM222	7	3	0.429	2	AT1G24260; AT3G27920	SEPALLATA3; GL1	MADS; MYB	2	0	No	0	0	No
Root_LCM225	9	4	0.444	4	AT1G14350; AT1G24260; AT2G02820; AT5G13790	AtMYB124; SEPALLATA3; AtMYB88; AGL15	MYB; MADS; MYB; MADS	1	0	No	0	0	No
Root_LCM23	5	1	0.2	2	AT3G27920; AT5G13790	GL1; AGL15	MYB; MADS	1	0	No	0	0	No
Root_LCM233	20	4	0.2	5	AT1G14350; AT1G24260; AT2G02820; AT5G11260; AT5G41315	AtMYB124; SEPALLATA3; AtMYB88; HY5; GL3	MYB; MADS; MYB; bZIP; bHLH	2	0	No	0	8	No	AT5G58010	LJRHL1-LIKE 3 (LRL3)	BHLH_(N-box_variant)
Root_LCM235	9	4	0.444	4	AT1G14350; AT1G24260; AT2G02820; AT5G13790	AtMYB124; SEPALLATA3; AtMYB88; AGL15	MYB; MADS; MYB; MADS	2	0	No	0	0	No
Root_LCM236	8	3	0.375	2	AT1G24260; AT5G13790	SEPALLATA3; AGL15	MADS; MADS	1	0	No	0	0	No
Root_LCM242	7	2	0.286	2	AT3G27010; AT5G41315	TCP20; GL3	TCP; bHLH	1	0	No	0	0	No
Root_LCM243	7	2	0.286	2	AT2G20180; AT5G41315	AtbHLH15; GL3	bHLH; bHLH	1	0	No	0	0	No	AT3G44750	HISTONE DEACETYLASE 3 (HDA3)
Root_LCM244	5	NA	NA	NA	NA	NA	NA	1	0	No	0	0	No
Root_LCM246	8	NA	NA	NA	NA	NA	NA	1	0	No	0	0	No
Root_LCM25	9	2	0.222	1	AT1G24260	SEPALLATA3	MADS	1	0	No	0	0	No
Root_LCM252	26	4	0.154	4	AT1G24260; AT2G20180; AT3G27010; AT5G41315	SEPALLATA3; AtbHLH15; TCP20; GL3	MADS; bHLH; TCP; bHLH	0	0	No	2	0	No
Root_LCM255	12	1	0.083	1	AT5G41315	GL3	bHLH	2	0	No	0	0	No
Root_LCM26	4	NA	NA	NA	NA	NA	NA	0	1	Yes	0	1	No
Root_LCM263	7	2	0.286	2	AT5G13790; AT5G41315	AGL15; GL3	MADS; bHLH	1	0	No	0	1	No
Root_LCM27	6	2	0.333	2	AT1G24260; AT5G13790	SEPALLATA3; AGL15	MADS; MADS	1	0	No	0	0	No
Root_LCM271	4	1	0.25	1	AT1G24260	SEPALLATA3	MADS	0	0	No	1	0	No
Root_LCM279	3	NA	NA	NA	NA	NA	NA	0	0	No	2	0	No
Root_LCM28	4	1	0.25	1	AT1G24260	SEPALLATA3	MADS	1	0	No	1	0	No
Root_LCM280	6	1	0.167	1	AT5G13790	AGL15	MADS	1	0	No	0	0	No
Root_LCM285	8	1	0.125	3	AT1G24260; AT2G20180; AT5G13790	SEPALLATA3; AtbHLH15; AGL15	MADS; bHLH; MADS	0	0	No	4	0	No
Root_LCM292	4	NA	NA	NA	NA	NA	NA	1	0	No	0	0	No
Root_LCM296	3	1	0.333	1	AT2G20180	AtbHLH15	bHLH	0	0	No	3	0	No
Root_LCM299	4	3	0.75	3	AT1G24260; AT5G11260; AT5G13790	SEPALLATA3; HY5; AGL15	MADS; bZIP; MADS	2	0	No	0	0	No
Root_LCM300	46	8	0.174	5	AT1G24260; AT3G27010; AT3G27920; AT5G13790; AT5G41315	SEPALLATA3; TCP20; GL1; AGL15; GL3	MADS; TCP; MYB; MADS; bHLH	0	0	No	2	2	No
Root_LCM301	25	5	0.2	3	AT1G24260; AT3G27920; AT5G13790	SEPALLATA3; GL1; AGL15	MADS; MYB; MADS	0	0	No	4	0	No
Root_LCM302	19	4	0.211	4	AT1G24260; AT3G27010; AT3G27920; AT5G13790	SEPALLATA3; TCP20; GL1; AGL15	MADS; TCP; MYB; MADS	0	0	No	2	0	No
Root_LCM305	12	3	0.25	2	AT1G24260; AT5G13790	SEPALLATA3; AGL15	MADS; MADS	1	0	No	0	0	No
Root_LCM306	7	2	0.286	2	AT1G24260; AT5G13790	SEPALLATA3; AGL15	MADS; MADS	2	0	No	0	1	No
Root_LCM317	16	NA	NA	NA	NA	NA	NA	0	0	No	6	0	No
Root_LCM32	4	NA	NA	NA	NA	NA	NA	2	1	Yes	2	1	No
Root_LCM322	17	1	0.059	1	AT2G20180	AtbHLH15	bHLH	0	0	No	2	1	No
Root_LCM36	3	1	0.333	1	AT1G24260	SEPALLATA3	MADS	0	0	No	1	0	No	AT2G43000	NAC DOMAIN CONTAINING PROTEIN 42 (NAC042)
Root_LCM39	5	NA	NA	NA	NA	NA	NA	1	0	No	0	0	No
Root_LCM43	5	3	0.6	2	AT1G24260; AT5G13790	SEPALLATA3; AGL15	MADS; MADS	2	0	No	3	0	No
Root_LCM44	9	7	0.778	5	AT1G09530; AT1G24260; AT2G20180; AT5G11260; AT5G13790	PIF3; SEPALLATA3; AtbHLH15; HY5; AGL15	bHLH; MADS; bHLH; bZIP; MADS	1	0	No	0	0	No
Root_LCM53	17	1	0.059	1	AT2G20180	AtbHLH15	bHLH	0	0	No	6	0	No
Root_LCM54	15	2	0.133	2	AT2G20180; AT3G27010	AtbHLH15; TCP20	bHLH; TCP	0	0	No	2	0	No
Root_LCM56	4	NA	NA	NA	NA	NA	NA	1	0	No	1	0	No
Root_LCM57	6	2	0.333	2	AT3G27010; AT5G13790	TCP20; AGL15	TCP; MADS	2	0	No	0	0	No
Root_LCM58	5	1	0.2	1	AT5G13790	AGL15	MADS	1	0	No	0	0	No
Root_LCM59	7	2	0.286	1	AT1G24260	SEPALLATA3	MADS	2	0	No	0	0	No	AT1G34670	MYB DOMAIN PROTEIN 93 (MYB93)
Root_LCM6	4	2	0.5	4	AT1G14350; AT1G24260; AT2G02820; AT5G41315	AtMYB124; SEPALLATA3; AtMYB88; GL3	MYB; MADS; MYB; bHLH	1	0	No	2	0	No
Root_LCM60	6	1	0.167	1	AT1G24260	SEPALLATA3	MADS	2	0	No	0	0	No
Root_LCM61	4	NA	NA	NA	NA	NA	NA	0	0	No	3	0	No
Root_LCM63	4	NA	NA	NA	NA	NA	NA	1	0	No	0	1	No
Root_LCM67	8	2	0.25	3	AT1G14350; AT2G02820; AT5G11260	AtMYB124; AtMYB88; HY5	MYB; MYB; bZIP	2	0	No	0	0	No
Root_LCM69	16	4	0.25	3	AT1G24260; AT3G27920; AT5G13790	SEPALLATA3; GL1; AGL15	MADS; MYB; MADS	0	0	No	2	0	No
Root_LCM71	4	2	0.5	2	AT3G27920; AT5G13790	GL1; AGL15	MYB; MADS	2	0	No	0	0	No
Root_LCM77	4	1	0.25	1	AT1G24260	SEPALLATA3	MADS	1	0	No	0	0	No
Root_LCM8	5	NA	NA	NA	NA	NA	NA	2	1	No	2	1	No
Root_LCM80	4	1	0.25	2	AT1G24260; AT5G13790	SEPALLATA3; AGL15	MADS; MADS	1	0	No	0	0	No
Root_LCM81	4	NA	NA	NA	NA	NA	NA	0	0	No	2	0	No
Root_LCM82	11	4	0.364	6	AT1G14350; AT1G24260; AT2G02820; AT5G11260; AT5G13790; AT5G41315	AtMYB124; SEPALLATA3; AtMYB88; HY5; AGL15; GL3	MYB; MADS; MYB; bZIP; MADS; bHLH	1	0	No	0	2	No
Root_LCM84	4	NA	NA	NA	NA	NA	NA	0	0	No	1	0	No
Root_LCM85	3	NA	NA	NA	NA	NA	NA	0	0	No	1	0	No
Root_LCM86	4	NA	NA	NA	NA	NA	NA	0	0	No	1	0	No
Root_LCM87	4	NA	NA	NA	NA	NA	NA	2	0	No	0	0	No
Root_LCM9	5	1	0.2	1	AT1G24260	SEPALLATA3	MADS	2	0	No	0	1	No	AT3G18400	NAC domain containing protein 58 (NAC058)
Root_LCM92	8	2	0.25	2	AT1G24260; AT5G13790	SEPALLATA3; AGL15	MADS; MADS	2	0	No	0	0	No
Root_LCM95	23	5	0.217	3	AT1G24260; AT3G27920; AT5G13790	SEPALLATA3; GL1; AGL15	MADS; MYB; MADS	0	0	No	2	0	No
Root_LCM97	10	1	0.1	1	AT1G24260	SEPALLATA3	MADS	1	0	No	0	0	No
Root_LCM98	7	5	0.714	2	AT1G24260; AT5G13790	SEPALLATA3; AGL15	MADS; MADS	1	0	No	1	0	No
Root_LCM99	6	3	0.5	2	AT1G24260; AT5G13790	SEPALLATA3; AGL15	MADS; MADS	1	0	No	0	0	No
Root_MCL105	4	3	0.75	4	AT1G24260; AT2G20180; AT5G11260; AT5G13790	SEPALLATA3; AtbHLH15; HY5; AGL15	MADS; bHLH; bZIP; MADS	2	0	No	0	0	No
Root_MCL113	4	3	0.75	4	AT1G24260; AT2G20180; AT2G36010/AT5G02470; AT5G13790	SEPALLATA3; AtbHLH15; E2Fa/Dpa; AGL15	MADS; bHLH; E2F-DP; MADS	0	0	No	1	0	No
Root_MCL114	4	2	0.5	1	AT5G13790	AGL15	MADS	1	0	No	0	0	No
Root_MCL118	4	1	0.25	1	AT2G20180	AtbHLH15	bHLH	1	0	No	0	0	No
Root_MCL12	18	NA	NA	NA	NA	NA	NA	0	1	No	2	1	No
Root_MCL121	4	1	0.25	1	AT1G24260	SEPALLATA3	MADS	2	0	No	0	0	No
Root_MCL124	4	1	0.25	1	AT1G24260	SEPALLATA3	MADS	2	0	No	0	0	No
Root_MCL125	3	NA	NA	NA	NA	NA	NA	1	0	No	0	0	No
Root_MCL126	3	NA	NA	NA	NA	NA	NA	2	0	No	2	0	No	AT1G56160	MYB DOMAIN PROTEIN 72 (MYB72)
Root_MCL128	3	1	0.333	1	AT5G13790	AGL15	MADS	0	0	No	1	0	No
Root_MCL129	3	NA	NA	NA	NA	NA	NA	0	0	No	0	1	Yes
Root_MCL130	3	3	1	5	AT1G14350; AT1G24260; AT2G02820; AT2G20180; AT5G13790	AtMYB124; SEPALLATA3; AtMYB88; AtbHLH15; AGL15	MYB; MADS; MYB; bHLH; MADS	1	0	No	0	0	No	AT2G38470	WRKY DNA-BINDING PROTEIN 33 (WRKY33)
Root_MCL132	3	NA	NA	NA	NA	NA	NA	0	0	No	2	1	No
Root_MCL137	3	NA	NA	NA	NA	NA	NA	0	0	No	1	0	No
Root_MCL138	3	1	0.333	1	AT5G13790	AGL15	MADS	1	0	No	0	0	No
Root_MCL139	3	1	0.333	2	AT1G24260; AT4G00270	SEPALLATA3; GeBP	MADS; GeBP	2	0	No	0	0	No	AT3G27920	MYB DOMAIN PROTEIN 0 (MYB0)	MYB4_binding_site_motif
Root_MCL149	3	NA	NA	NA	NA	NA	NA	1	0	No	0	0	No
Root_MCL151	3	NA	NA	NA	NA	NA	NA	2	0	No	0	0	No
Root_MCL158	3	2	0.667	1	AT1G24260	SEPALLATA3	MADS	0	0	No	2	0	No
Root_MCL159	3	NA	NA	NA	NA	NA	NA	1	0	No	0	0	No
Root_MCL161	3	NA	NA	NA	NA	NA	NA	0	0	No	1	0	No
Root_MCL162	3	1	0.333	1	AT5G13790	AGL15	MADS	1	0	No	0	0	No
Root_MCL165	3	1	0.333	2	AT1G24260; AT2G36010/AT5G02470	SEPALLATA3; E2Fa/Dpa	MADS; E2F-DP	0	0	No	1	0	No
Root_MCL169	3	NA	NA	NA	NA	NA	NA	1	0	No	2	0	No
Root_MCL17	14	2	0.143	3	AT1G24260; AT5G13790; AT5G41315	SEPALLATA3; AGL15; GL3	MADS; MADS; bHLH	1	0	No	0	0	No
Root_MCL170	3	NA	NA	NA	NA	NA	NA	1	0	No	0	0	No
Root_MCL173	3	NA	NA	NA	NA	NA	NA	0	0	No	1	0	No
Root_MCL174	3	1	0.333	1	AT5G13790	AGL15	MADS	0	0	No	3	0	No
Root_MCL177	3	NA	NA	NA	NA	NA	NA	1	0	No	1	0	No
Root_MCL178	3	1	0.333	1	AT2G20180	AtbHLH15	bHLH	0	0	No	2	0	No
Root_MCL179	3	NA	NA	NA	NA	NA	NA	0	0	No	4	0	No
Root_MCL182	3	1	0.333	1	AT2G36010/AT5G02470	E2Fa/Dpa	E2F-DP	0	0	No	1	0	No
Root_MCL185	3	1	0.333	2	AT5G13790; AT5G41315	AGL15; GL3	MADS; bHLH	2	0	No	0	0	No
Root_MCL186	3	1	0.3333	2	AT5G13790;AT1G24260	AGL15;SEPALLATA3	MADS;MADS	0	0	No	0	1	Yes
Root_MCL194	2	2	1	2	AT1G24260; AT5G13790	SEPALLATA3; AGL15	MADS; MADS	2	0	No	0	0	No
Root_MCL196	2	1	0.5	1	AT5G13790	AGL15	MADS	1	0	No	2	0	No
Root_MCL199	2	NA	NA	NA	NA	NA	NA	0	0	No	1	0	No
Root_MCL200	2	NA	NA	NA	NA	NA	NA	1	0	No	0	0	No
Root_MCL202	2	NA	NA	NA	NA	NA	NA	2	0	No	0	0	No	AT3G12820	MYB DOMAIN PROTEIN 10 (MYB10)	Myb_(ARR10;_Helix-Turn-Helix_)
Root_MCL206	2	1	0.5	1	AT5G41315	GL3	bHLH	1	0	No	1	0	No
Root_MCL21	12	9	0.75	2	AT1G24260; AT5G13790	SEPALLATA3; AGL15	MADS; MADS	0	1	No	2	1	No
Root_MCL210	2	1	0.5	1	AT1G24260	SEPALLATA3	MADS	1	0	No	2	0	No	AT5G66700	HOMEOBOX 53 (HB53)
Root_MCL214	2	NA	NA	NA	NA	NA	NA	0	0	No	4	0	No
Root_MCL215	2	NA	NA	NA	NA	NA	NA	1	0	No	1	0	No
Root_MCL216	2	NA	NA	NA	NA	NA	NA	1	0	No	1	0	No
Root_MCL217	2	1	0.5	1	AT1G24260	SEPALLATA3	MADS	0	0	No	2	0	No
Root_MCL22	12	1	0.083	1	AT1G24260	SEPALLATA3	MADS	0	1	No	2	2	No	AT1G34355	PARALLEL SPINDLE 1 (PS1)
Root_MCL220	2	NA	NA	NA	NA	NA	NA	0	0	No	2	0	No
Root_MCL225	2	1	0.5	1	AT2G20180	AtbHLH15	bHLH	0	0	No	1	0	No
Root_MCL226	2	NA	NA	NA	NA	NA	NA	2	0	No	0	0	No
Root_MCL228	2	1	0.5	1	AT1G24260	SEPALLATA3	MADS	1	0	No	2	0	No	AT2G22760	basic helix-loop-helix (bHLH) DNA-binding superfamily protein
Root_MCL229	2	NA	NA	NA	NA	NA	NA	2	0	No	3	0	No
Root_MCL236	2	NA	NA	NA	NA	NA	NA	0	0	No	2	0	No
Root_MCL237	2	1	0.5	1	AT5G13790	AGL15	MADS	0	0	No	3	0	No
Root_MCL240	2	NA	NA	NA	NA	NA	NA	2	0	No	1	0	No
Root_MCL241	2	NA	NA	NA	NA	NA	NA	1	0	No	0	0	No
Root_MCL248	2	NA	NA	NA	NA	NA	NA	0	0	No	2	0	No
Root_MCL249	2	1	0.5	2	AT1G24260; AT3G27920	SEPALLATA3; GL1	MADS; MYB	1	0	No	0	0	No
Root_MCL25	11	2	0.1818	2	AT5G13790;AT1G24260	AGL15;SEPALLATA3	MADS;MADS	0	0	No	0	4	Yes
Root_MCL26	11	2	0.182	2	AT1G24260; AT5G13790	SEPALLATA3; AGL15	MADS; MADS	1	0	No	0	0	No
Root_MCL262	2	1	0.5	1	AT5G13790	AGL15	MADS	0	0	No	2	0	No	AT1G08320; AT5G06839	bZIP transcription factor family protein; bZIP transcription factor family protein
Root_MCL266	2	1	0.5	2	AT1G24260; AT2G20180	SEPALLATA3; AtbHLH15	MADS; bHLH	0	0	No	2	0	No
Root_MCL269	2	NA	NA	NA	NA	NA	NA	0	0	No	2	0	No
Root_MCL27	10	8	0.8	5	AT1G09530; AT1G24260; AT2G20180; AT5G11260; AT5G13790	PIF3; SEPALLATA3; AtbHLH15; HY5; AGL15	bHLH; MADS; bHLH; bZIP; MADS	2	0	No	0	0	No	AT2G47460	MYB DOMAIN PROTEIN 12 (MYB12)	AtMYC2 (bHLH) and AtMYB2 (MYB)
Root_MCL276	2	2	1	2	AT5G13790; AT5G41315	AGL15; GL3	MADS; bHLH	2	1	Yes	0	1	Yes
Root_MCL28	10	3	0.3	1	AT5G62020	HSF6	HSF	1	0	No	0	0	No
Root_MCL280	2	NA	NA	NA	NA	NA	NA	0	0	No	2	0	No
Root_MCL281	2	NA	NA	NA	NA	NA	NA	2	0	No	0	0	No
Root_MCL282	2	NA	NA	NA	NA	NA	NA	0	0	No	0	1	Yes
Root_MCL287	2	1	0.5	2	AT5G13790; AT5G41315	AGL15; GL3	MADS; bHLH	0	0	No	4	0	No
Root_MCL29	10	4	0.4	3	AT1G24260; AT4G23810; AT5G13790	SEPALLATA3; AtWRKY53; AGL15	MADS; WRKY; MADS	1	0	No	0	0	No	AT2G43000	NAC DOMAIN CONTAINING PROTEIN 42 (NAC042)
Root_MCL292	2	NA	NA	NA	NA	NA	NA	1	0	No	0	0	No
Root_MCL293	2	1	0.5	1	AT5G41315	GL3	bHLH	2	0	No	0	0	No
Root_MCL294	2	1	0.5	1	AT5G13790	AGL15	MADS	0	0	No	2	0	No
Root_MCL295	2	NA	NA	NA	NA	NA	NA	0	0	No	1	0	No
Root_MCL30	10	3	0.3	3	AT2G20180; AT3G27920; AT5G13790	AtbHLH15; GL1; AGL15	bHLH; MYB; MADS	1	0	No	0	0	No
Root_MCL31	9	NA	NA	NA	NA	NA	NA	2	1	No	2	1	No
Root_MCL33	9	3	0.333	3	AT3G27920; AT5G11260; AT5G13790	GL1; HY5; AGL15	MYB; bZIP; MADS	1	0	No	0	1	No
Root_MCL34	9	3	0.333	2	AT4G23810; AT5G13790	AtWRKY53; AGL15	WRKY; MADS	1	0	No	0	0	No
Root_MCL39	8	3	0.375	2	AT1G24260; AT2G20180	SEPALLATA3; AtbHLH15	MADS; bHLH	1	0	No	0	0	No
Root_MCL40	8	4	0.5	3	AT1G24260; AT2G20180; AT5G13790	SEPALLATA3; AtbHLH15; AGL15	MADS; bHLH; MADS	1	0	No	0	1	No	AT4G34680	GATA TRANSCRIPTION FACTOR 3 (GATA3)
Root_MCL44	7	2	0.286	1	AT1G24260	SEPALLATA3	MADS	0	1	No	6	1	No	AT1G33280; AT4G10350	NAC DOMAIN CONTAINING PROTEIN 15 (NAC015); NAC DOMAIN CONTAINING PROTEIN 70 (NAC070)
Root_MCL48	7	1	0.143	2	AT3G27920; AT5G13790	GL1; AGL15	MYB; MADS	1	0	No	0	1	No
Root_MCL49	7	3	0.429	4	AT2G20180; AT4G32730; AT5G11510; AT5G13790	AtbHLH15; MYB3R1; MYB3R4; AGL15	bHLH; MYB; MYB; MADS	2	0	No	0	0	No	AT4G23800	3XHIGH MOBILITY GROUP-BOX2 (3xHMG-box2)
Root_MCL51	6	5	0.833	4	AT1G24260; AT2G20180; AT5G13790; AT5G41315	SEPALLATA3; AtbHLH15; AGL15; GL3	MADS; bHLH; MADS; bHLH	2	0	No	0	0	No	AT1G32640; AT1G74950; AT2G46510; AT5G13220	(MYC2); TIFY10B; ABA-INDUCIBLE BHLH-TYPE TRANSCRIPTION FACTOR (AIB); JASMONATE-ZIM-DOMAIN PROTEIN 10 (JAZ10)	MYC
Root_MCL53	6	NA	NA	NA	NA	NA	NA	1	0	No	0	0	No
Root_MCL55	6	1	0.167	3	AT1G24260; AT2G20180; AT5G13790	SEPALLATA3; AtbHLH15; AGL15	MADS; bHLH; MADS	0	0	No	2	0	No
Root_MCL57	6	1	0.167	1	AT5G13790	AGL15	MADS	2	0	No	0	0	No
Root_MCL58	6	4	0.667	1	AT5G13790	AGL15	MADS	0	1	Yes	2	1	No
Root_MCL60	6	3	0.5	3	AT2G20180; AT5G13790; AT5G41315	AtbHLH15; AGL15; GL3	bHLH; MADS; bHLH	1	0	No	0	0	No
Root_MCL66	5	1	0.2	1	AT5G61850	LFY	ORPHAN	2	0	No	0	0	No
Root_MCL67	5	3	0.6	2	AT5G13790;AT1G24260	AGL15;SEPALLATA3	MADS;MADS	0	1	Yes	0	1	No	AT3G03200;AT5G17260	NAC domain containing protein 45 (NAC045);NAC domain containing protein 86 (NAC086)
Root_MCL69	5	NA	NA	NA	NA	NA	NA	0	1	Yes	0	1	No
Root_MCL7	30	4	0.1333	5	AT1G14350;AT2G02820;AT5G41315;AT5G11260;AT1G24260	AtMYB124;AtMYB88;GL3;HY5;SEPALLATA3	MYB;MYB;bHLH;bZIP;MADS	0	1	No	0	10	Yes	AT5G58010	LJRHL1-LIKE 3 (LRL3)	bHLH
Root_MCL74	5	NA	NA	NA	NA	NA	NA	1	0	No	2	0	No
Root_MCL76	5	1	0.2	1	AT1G24260	SEPALLATA3	MADS	1	0	No	0	0	No	AT5G16470	zinc finger (C2H2 type) family protein
Root_MCL79	5	1	0.2	1	AT1G24260	SEPALLATA3	MADS	1	0	No	0	0	No
Root_MCL81	5	4	0.8	5	AT1G14350; AT1G24260; AT2G02820; AT5G13790; AT5G41315	AtMYB124; SEPALLATA3; AtMYB88; AGL15; GL3	MYB; MADS; MYB; MADS; bHLH	0	1	No	2	1	No
Root_MCL84	5	NA	NA	NA	NA	NA	NA	1	0	No	0	0	No
Root_MCL86	5	NA	NA	NA	NA	NA	NA	2	0	No	2	1	No
Root_MCL91	5	2	0.4	2	AT1G24260; AT5G13790	SEPALLATA3; AGL15	MADS; MADS	1	0	No	0	0	No	AT1G75410	BEL1-LIKE HOMEODOMAIN 3 (BLH3)
Root_MCL95	4	3	0.75	2	AT1G24260; AT2G20180	SEPALLATA3; AtbHLH15	MADS; bHLH	2	0	No	0	0	No	AT5G65670	INDOLE-3-ACETIC ACID INDUCIBLE 9 (IAA9)
Root_MCL98	4	1	0.25	1	AT1G24260	SEPALLATA3	MADS	0	0	No	2	0	No	AT2G26150	HEAT SHOCK TRANSCRIPTION FACTOR A2 (HSFA2)
Rosette_LCM1	3	2	0.667	1	AT1G24260	SEPALLATA3	MADS	0	0	No	2	0	No
Rosette_LCM100	5	4	0.8	5	AT1G01060; AT1G24260; AT2G46830; AT5G11260; AT5G13790	LHY; SEPALLATA3; CCA1; HY5; AGL15	Myb-related; MADS; Myb-related; bZIP; MADS	2	0	No	0	1	No	AT3G07650; AT5G61380	CONSTANS-LIKE 9 (COL9); TIMING OF CAB EXPRESSION 1 (TOC1)
Rosette_LCM102	4	1	0.25	1	AT5G13790	AGL15	MADS	1	0	No	0	0	No
Rosette_LCM106	5	3	0.6	3	AT2G20180; AT2G36010/AT5G02470; AT5G13790	AtbHLH15; E2Fa/Dpa; AGL15	bHLH; E2F-DP; MADS	1	0	No	0	0	No
Rosette_LCM107	4	4	1	4	AT1G24260; AT2G20180; AT2G36010/AT5G02470; AT5G13790	SEPALLATA3; AtbHLH15; E2Fa/Dpa; AGL15	MADS; bHLH; E2F-DP; MADS	1	0	No	0	0	No
Rosette_LCM11	4	1	0.25	1	AT5G13790	AGL15	MADS	0	0	No	1	0	No
Rosette_LCM110	3	3	1	3	AT5G13790;AT2G20180;AT1G24260	AGL15;AtbHLH15;SEPALLATA3	MADS;bHLH;MADS	0	0	No	0	3	Yes
Rosette_LCM112	3	NA	NA	NA	NA	NA	NA	1	0	No	2	0	No
Rosette_LCM113	3	2	0.667	3	AT1G24260; AT5G11260; AT5G13790	SEPALLATA3; HY5; AGL15	MADS; bZIP; MADS	0	1	Yes	2	1	No	AT3G49530; AT5G24590	NAC DOMAIN CONTAINING PROTEIN 62 (NAC062); TCV-INTERACTING PROTEIN (TIP)
Rosette_LCM115	4	NA	NA	NA	NA	NA	NA	0	0	No	1	0	No
Rosette_LCM120	5	1	0.2	1	AT5G41315	GL3	bHLH	2	0	No	0	0	No	AT3G11100	sequence-specific DNA binding transcription factors
Rosette_LCM121	5	4	0.8	3	AT1G24260; AT3G47640; AT5G13790	SEPALLATA3; PYE; AGL15	MADS; bHLH; MADS	1	0	No	0	0	No
Rosette_LCM124	4	2	0.5	2	AT1G24260; AT5G13790	SEPALLATA3; AGL15	MADS; MADS	0	0	No	1	0	No
Rosette_LCM125	8	NA	NA	NA	NA	NA	NA	1	0	No	0	0	No	AT2G26150	HEAT SHOCK TRANSCRIPTION FACTOR A2 (HSFA2)
Rosette_LCM128	3	NA	NA	NA	NA	NA	NA	2	0	No	0	0	No
Rosette_LCM129	9	4	0.444	4	AT1G24260; AT2G36010/AT5G02470; AT5G13790; AT5G41315	SEPALLATA3; E2Fa/Dpa; AGL15; GL3	MADS; E2F-DP; MADS; bHLH	0	1	No	2	1	No
Rosette_LCM13	5	2	0.4	4	AT2G20180; AT4G32730; AT5G11510; AT5G13790	AtbHLH15; MYB3R1; MYB3R4; AGL15	bHLH; MYB; MYB; MADS	0	0	No	4	0	No	AT4G23800	3XHIGH MOBILITY GROUP-BOX2 (3xHMG-box2)
Rosette_LCM131	7	3	0.429	2	AT1G24260; AT3G27920	SEPALLATA3; GL1	MADS; MYB	1	0	No	2	0	No
Rosette_LCM134	7	NA	NA	NA	NA	NA	NA	1	0	No	0	0	No
Rosette_LCM135	10	2	0.2	2	AT1G24260; AT5G13790	SEPALLATA3; AGL15	MADS; MADS	1	0	No	0	0	No
Rosette_LCM14	4	NA	NA	NA	NA	NA	NA	1	0	No	0	0	No
Rosette_LCM143	4	1	0.25	1	AT5G13790	AGL15	MADS	1	0	No	1	0	No
Rosette_LCM147	5	3	0.6	1	AT5G13790	AGL15	MADS	1	0	No	0	0	No
Rosette_LCM149	5	NA	NA	NA	NA	NA	NA	1	0	No	0	0	No
Rosette_LCM150	4	1	0.25	1	AT1G24260	SEPALLATA3	MADS	0	0	No	1	0	No	AT5G21120	ETHYLENE-INSENSITIVE3-LIKE 2 (EIL2)
Rosette_LCM153	10	1	0.1	1	AT5G13790	AGL15	MADS	1	0	No	0	0	No
Rosette_LCM157	6	NA	NA	NA	NA	NA	NA	1	0	No	0	0	No
Rosette_LCM159	4	1	0.25	1	AT5G41315	GL3	bHLH	1	0	No	0	0	No
Rosette_LCM166	4	2	0.5	2	AT1G24260; AT3G27010	SEPALLATA3; TCP20	MADS; TCP	1	0	No	0	0	No	AT4G37750	AINTEGUMENTA (ANT)
Rosette_LCM17	5	1	0.2	1	AT1G24260	SEPALLATA3	MADS	2	0	No	1	4	Yes
Rosette_LCM170	4	NA	NA	NA	NA	NA	NA	2	0	No	0	0	No
Rosette_LCM179	4	4	1	3	AT1G42990; AT5G11260; AT5G13790	AtbZIP60; HY5; AGL15	bZIP; bZIP; MADS	1	0	No	1	0	No	AT1G42990	BASIC REGION/LEUCINE ZIPPER MOTIF 60 (BZIP60)
Rosette_LCM18	3	NA	NA	NA	NA	NA	NA	2	0	No	0	0	No
Rosette_LCM180	5	5	1	5	AT1G24260; AT2G20180; AT4G36920; AT5G11260; AT5G13790	SEPALLATA3; AtbHLH15; AP2; HY5; AGL15	MADS; bHLH; AP2-EREBP; bZIP; MADS	2	0	No	0	0	No	AT1G27730; AT3G55980	SALT TOLERANCE ZINC FINGER (STZ); CZF1
Rosette_LCM182	7	7	1	6	AT1G24260; AT2G20180; AT4G36920; AT5G11260; AT5G13790; AT5G41315	SEPALLATA3; AtbHLH15; AP2; HY5; AGL15; GL3	MADS; bHLH; AP2-EREBP; bZIP; MADS; bHLH	0	1	Yes	4	1	No	AT1G27730; AT3G55980	SALT TOLERANCE ZINC FINGER (STZ); CZF1
Rosette_LCM186	7	2	0.286	2	AT1G24260; AT5G13790	SEPALLATA3; AGL15	MADS; MADS	2	0	No	0	0	No
Rosette_LCM189	5	1	0.2	2	AT1G24260; AT5G13790	SEPALLATA3; AGL15	MADS; MADS	1	0	No	0	0	No
Rosette_LCM19	4	1	0.25	1	AT3G27920	GL1	MYB	2	0	No	1	0	No
Rosette_LCM195	4	NA	NA	NA	NA	NA	NA	1	0	No	0	0	No
Rosette_LCM196	16	4	0.25	7	AT1G24260; AT2G20180; AT4G23810; AT4G32730; AT5G11260; AT5G11510; AT5G13790	SEPALLATA3; AtbHLH15; AtWRKY53; MYB3R1; HY5; MYB3R4; AGL15	MADS; bHLH; WRKY; MYB; bZIP; MYB; MADS	1	0	No	0	0	No	AT4G23800	3XHIGH MOBILITY GROUP-BOX2 (3xHMG-box2)
Rosette_LCM198	3	2	0.667	2	AT1G24260; AT3G27010	SEPALLATA3; TCP20	MADS; TCP	2	0	No	0	0	No
Rosette_LCM20	4	3	0.75	4	AT1G22070; AT5G06950; AT5G11260; AT5G13790	TGA3; TGA2; HY5; AGL15	bZIP; bZIP; bZIP; MADS	2	0	No	0	0	No
Rosette_LCM201	4	NA	NA	NA	NA	NA	NA	0	0	No	2	0	No
Rosette_LCM202	4	NA	NA	NA	NA	NA	NA	1	0	No	0	0	No
Rosette_LCM208	13	2	0.154	3	AT1G24260; AT5G13790; AT5G41315	SEPALLATA3; AGL15; GL3	MADS; MADS; bHLH	1	0	No	0	0	No
Rosette_LCM209	4	1	0.25	1	AT5G41315	GL3	bHLH	0	0	No	2	0	No
Rosette_LCM210	11	NA	NA	NA	NA	NA	NA	1	0	No	0	0	No
Rosette_LCM211	4	NA	NA	NA	NA	NA	NA	0	0	No	2	0	No
Rosette_LCM213	5	NA	NA	NA	NA	NA	NA	1	0	No	0	0	No
Rosette_LCM220	11	NA	NA	NA	NA	NA	NA	1	0	No	0	0	No
Rosette_LCM221	10	1	0.1	1	AT1G24260	SEPALLATA3	MADS	1	0	No	0	0	No
Rosette_LCM222	6	NA	NA	NA	NA	NA	NA	1	0	No	0	0	No
Rosette_LCM226	13	4	0.308	4	AT1G24260; AT2G20180; AT4G36920; AT5G13790	SEPALLATA3; AtbHLH15; AP2; AGL15	MADS; bHLH; AP2-EREBP; MADS	0	1	No	4	4	No	AT1G01060;AT2G46830; AT3G02380	LATE ELONGATED HYPOCOTYL (LHY);CIRCADIAN CLOCK ASSOCIATED 1 (CCA1);CONSTANS-LIKE 2 (COL2)	Arabidopsis AtMYC2 (bHLH) and AtMYB2 (MYB)
Rosette_LCM229	5	1	0.2	1	AT5G13790	AGL15	MADS	0	0	No	2	0	No
Rosette_LCM232	4	2	0.5	1	AT1G24260	SEPALLATA3	MADS	1	0	No	2	0	No	AT2G43000	NAC domain containing protein 42 (NAC042)
Rosette_LCM239	5	1	0.2	1	AT5G13790	AGL15	MADS	1	0	No	0	0	No
Rosette_LCM240	8	7	0.875	3	AT1G24260; AT4G36920; AT5G13790	SEPALLATA3; AP2; AGL15	MADS; AP2-EREBP; MADS	1	0	No	0	0	No
Rosette_LCM243	8	3	0.375	3	AT1G24260; AT3G27920; AT5G13790	SEPALLATA3; GL1; AGL15	MADS; MYB; MADS	1	0	No	1	0	No	AT3G44750	HISTONE DEACETYLASE 3 (HDA3)
Rosette_LCM244	8	3	0.375	3	AT1G24260; AT5G13790; AT5G41315	SEPALLATA3; AGL15; GL3	MADS; MADS; bHLH	1	0	No	0	0	No	AT3G44750	HISTONE DEACETYLASE 3 (HDA3)
Rosette_LCM247	11	9	0.818	5	AT1G14350; AT1G24260; AT2G02820; AT2G36010/AT5G02470; AT5G13790	AtMYB124; SEPALLATA3; AtMYB88; E2Fa/Dpa; AGL15	MYB; MADS; MYB; E2F-DP; MADS	1	0	No	0	0	No
Rosette_LCM248	4	4	1	3	AT2G36010/AT5G02470; AT3G27010; AT5G13790	E2Fa/Dpa; TCP20; AGL15	E2F-DP; TCP; MADS	2	1	Yes	0	1	No
Rosette_LCM25	3	2	0.667	2	AT1G24260; AT5G13790	SEPALLATA3; AGL15	MADS; MADS	2	0	No	0	0	No
Rosette_LCM250	8	4	0.5	2	AT2G36010/AT5G02470; AT3G27920	E2Fa/Dpa; GL1	E2F-DP; MYB	1	0	No	0	0	No
Rosette_LCM254	19	1	0.053	1	AT5G13790	AGL15	MADS	1	0	No	0	1	No
Rosette_LCM255	17	2	0.118	2	AT1G24260; AT5G13790	SEPALLATA3; AGL15	MADS; MADS	1	0	No	0	0	No
Rosette_LCM263	17	1	0.059	1	AT5G13790	AGL15	MADS	1	0	No	0	0	No
Rosette_LCM265	15	3	0.2	2	AT1G24260; AT5G13790	SEPALLATA3; AGL15	MADS; MADS	1	0	No	0	0	No
Rosette_LCM270	5	1	0.2	1	AT1G24260	SEPALLATA3	MADS	0	0	No	1	0	No
Rosette_LCM271	5	1	0.2	1	AT1G24260	SEPALLATA3	MADS	0	0	No	1	0	No
Rosette_LCM274	3	1	0.333	1	AT1G24260	SEPALLATA3	MADS	0	0	No	2	0	No
Rosette_LCM275	5	1	0.2	1	AT1G24260	SEPALLATA3	MADS	1	0	No	0	0	No
Rosette_LCM279	6	4	0.667	6	AT1G01060; AT1G24260; AT2G20180; AT2G46830; AT4G36920; AT5G13790	LHY; SEPALLATA3; AtbHLH15; CCA1; AP2; AGL15	Myb-related; MADS; bHLH; Myb-related; AP2-EREBP; MADS	2	0	No	0	0	No	AT5G48250; AT5G61380	B-box type zinc finger protein with CCT domain; TIMING OF CAB EXPRESSION 1 (TOC1)
Rosette_LCM281	4	1	0.25	1	AT5G13790	AGL15	MADS	1	0	No	0	0	No
Rosette_LCM282	5	2	0.4	2	AT5G13790; AT5G41315	AGL15; GL3	MADS; bHLH	1	0	No	0	0	No	AT1G63100	GRAS family transcription factor
Rosette_LCM283	54	7	0.13	3	AT1G24260; AT3G27920; AT5G13790	SEPALLATA3; GL1; AGL15	MADS; MYB; MADS	1	0	No	0	8	No	AT2G24840;AT5G18560	AGAMOUS-LIKE 61 (AGL61)(PUCHI)
Rosette_LCM287	4	1	0.25	1	AT5G41315	GL3	bHLH	1	0	No	3	0	No
Rosette_LCM288	4	4	1	3	AT2G20180; AT5G11260; AT5G13790	AtbHLH15; HY5; AGL15	bHLH; bZIP; MADS	1	0	No	0	0	No	AT2G38470	WRKY DNA-BINDING PROTEIN 33 (WRKY33)	W-box_promoter_motif; WRKY_(W-box);
Rosette_LCM29	5	NA	NA	NA	NA	NA	NA	1	0	No	0	0	No
Rosette_LCM32	4	1	0.25	1	AT1G24260	SEPALLATA3	MADS	2	0	No	0	2	Yes
Rosette_LCM34	5	NA	NA	NA	NA	NA	NA	1	0	No	0	0	No
Rosette_LCM35	6	NA	NA	NA	NA	NA	NA	1	0	No	0	0	No
Rosette_LCM37	3	NA	NA	NA	NA	NA	NA	0	0	No	1	0	No
Rosette_LCM38	3	2	0.667	3	AT1G24260; AT5G11260; AT5G13790	SEPALLATA3; HY5; AGL15	MADS; bZIP; MADS	2	0	No	0	0	No	AT3G07650	CONSTANS-LIKE 9 (COL9)
Rosette_LCM4	3	2	0.667	1	AT1G24260	SEPALLATA3	MADS	1	0	No	0	0	No
Rosette_LCM40	4	2	0.5	1	AT5G41315	GL3	bHLH	1	0	No	0	0	No
Rosette_LCM41	11	2	0.182	2	AT1G24260; AT5G13790	SEPALLATA3; AGL15	MADS; MADS	1	0	No	0	0	No
Rosette_LCM43	4	NA	NA	NA	NA	NA	NA	1	0	No	0	0	No
Rosette_LCM46	8	5	0.625	5	AT1G24260; AT2G20180; AT4G32730; AT5G11510; AT5G13790	SEPALLATA3; AtbHLH15; MYB3R1; MYB3R4; AGL15	MADS; bHLH; MYB; MYB; MADS	0	1	Yes	2	1	No
Rosette_LCM48	5	2	0.4	2	AT1G24260; AT5G11260	SEPALLATA3; HY5	MADS; bZIP	2	0	No	1	0	No
Rosette_LCM49	3	1	0.333	1	AT1G24260	SEPALLATA3	MADS	2	0	No	2	0	No
Rosette_LCM52	7	3	0.429	5	AT1G24260; AT2G20180; AT4G32730; AT5G11510; AT5G13790	SEPALLATA3; AtbHLH15; MYB3R1; MYB3R4; AGL15	MADS; bHLH; MYB; MYB; MADS	1	0	No	0	0	No	AT4G23800	3XHIGH MOBILITY GROUP-BOX2 (3xHMG-box2)
Rosette_LCM53	7	NA	NA	NA	NA	NA	NA	1	0	No	0	0	No
Rosette_LCM54	5	1	0.2	1	AT5G13790	AGL15	MADS	2	1	Yes	2	1	No
Rosette_LCM63	4	NA	NA	NA	NA	NA	NA	0	0	No	2	0	No
Rosette_LCM66	8	1	0.125	1	AT3G27920	GL1	MYB	2	0	No	0	0	No
Rosette_LCM69	6	1	0.167	1	AT5G41315	GL3	bHLH	1	0	No	0	0	No
Rosette_LCM70	5	1	0.2	1	AT5G41315	GL3	bHLH	1	0	No	0	0	No
Rosette_LCM73	8	4	0.5	5	AT1G24260; AT2G20180; AT4G32730; AT5G11510; AT5G13790	SEPALLATA3; AtbHLH15; MYB3R1; MYB3R4; AGL15	MADS; bHLH; MYB; MYB; MADS	1	0	No	0	0	No	AT4G23800	3XHIGH MOBILITY GROUP-BOX2 (3xHMG-box2)
Rosette_LCM75	6	2	0.333	2	AT3G27920; AT5G41315	GL1; GL3	MYB; bHLH	1	0	No	0	0	No
Rosette_LCM79	4	1	0.25	2	AT2G20180; AT5G13790	AtbHLH15; AGL15	bHLH; MADS	0	0	No	2	0	No
Rosette_LCM83	4	1	0.25	1	AT1G24260	SEPALLATA3	MADS	1	0	No	0	0	No
Rosette_LCM87	5	1	0.2	1	AT5G13790	AGL15	MADS	1	0	No	0	0	No
Rosette_LCM88	3	1	0.333	2	AT1G24260; AT5G13790	SEPALLATA3; AGL15	MADS; MADS	0	0	No	3	0	No
Rosette_MCL100	4	NA	NA	NA	NA	NA	NA	1	0	No	0	0	No
Rosette_MCL105	4	1	0.25	1	AT5G41315	GL3	bHLH	0	0	No	1	0	No
Rosette_MCL108	4	1	0.25	2	AT1G24260; AT5G41315	SEPALLATA3; GL3	MADS; bHLH	1	0	No	0	0	No	AT5G28640	ANGUSTIFOLIA 3 (AN3)
Rosette_MCL110	4	1	0.25	1	AT2G36010/AT5G02470	E2Fa/Dpa	E2F-DP	2	0	No	0	0	No
Rosette_MCL112	4	2	0.5	2	AT1G24260; AT5G13790	SEPALLATA3; AGL15	MADS; MADS	0	0	No	1	0	No
Rosette_MCL114	3	2	0.667	1	AT1G24260	SEPALLATA3	MADS	0	0	No	2	0	No
Rosette_MCL115	3	1	0.333	1	AT1G24260	SEPALLATA3	MADS	2	0	No	0	0	No	AT3G56400	WRKY DNA-BINDING PROTEIN 70 (WRKY70)
Rosette_MCL118	3	2	0.667	3	AT1G24260; AT5G13790; AT5G41315	SEPALLATA3; AGL15; GL3	MADS; MADS; bHLH	0	0	No	1	0	No
Rosette_MCL12	22	12	0.545	7	AT1G14350; AT1G24260; AT2G02820; AT2G20180; AT2G36010/AT5G02470; AT3G27920; AT5G13790	AtMYB124; SEPALLATA3; AtMYB88; AtbHLH15; E2Fa/Dpa; GL1; AGL15	MYB; MADS; MYB; bHLH; E2F-DP; MYB; MADS	1	0	No	0	0	No
Rosette_MCL126	3	NA	NA	NA	NA	NA	NA	1	0	No	0	0	No
Rosette_MCL127	3	3	1	3	AT1G24260; AT5G11260; AT5G13790	SEPALLATA3; HY5; AGL15	MADS; bZIP; MADS	2	0	No	0	0	No	AT2G37430	C2H2 and C2HC zinc fingers superfamily protein	C2C2_(Zn/DOF)
Rosette_MCL128	3	2	0.667	1	AT1G24260	SEPALLATA3	MADS	1	0	No	0	0	No
Rosette_MCL129	3	1	0.333	1	AT5G13790	AGL15	MADS	1	0	No	0	0	No
Rosette_MCL134	3	2	0.667	2	AT1G24260; AT5G13790	SEPALLATA3; AGL15	MADS; MADS	0	0	No	3	0	No
Rosette_MCL138	3	1	0.333	1	AT5G11260	HY5	bZIP	1	0	No	0	0	No
Rosette_MCL142	3	NA	NA	NA	NA	NA	NA	0	0	No	2	0	No
Rosette_MCL145	3	NA	NA	NA	NA	NA	NA	0	0	No	2	0	No
Rosette_MCL147	3	NA	NA	NA	NA	NA	NA	0	0	No	3	0	No
Rosette_MCL148	3	NA	NA	NA	NA	NA	NA	2	0	No	2	0	No
Rosette_MCL150	3	NA	NA	NA	NA	NA	NA	0	0	No	2	0	No
Rosette_MCL151	3	NA	NA	NA	NA	NA	NA	0	1	Yes	0	1	Yes
Rosette_MCL156	3	2	0.667	2	AT1G24260; AT2G20180	SEPALLATA3; AtbHLH15	MADS; bHLH	1	0	No	0	0	No
Rosette_MCL157	3	1	0.333	1	AT1G24260	SEPALLATA3	MADS	0	0	No	2	0	No
Rosette_MCL159	3	2	0.667	5	AT1G24260; AT2G20180; AT3G47640; AT5G11260; AT5G13790	SEPALLATA3; AtbHLH15; PYE; HY5; AGL15	MADS; bHLH; bHLH; bZIP; MADS	2	0	No	2	0	No	AT3G02830	ZINC FINGER PROTEIN 1 (ZFN1)
Rosette_MCL16	19	8	0.4211	6	AT5G13790;AT4G36920;AT2G20180;AT4G23810;AT5G41315;AT1G24260	AGL15;AP2;AtbHLH15;AtWRKY53;GL3;SEPALLATA3	MADS;AP2-EREBP;bHLH;WRKY;bHLH;MADS	0	2	No	0	7	Yes	AT1G01060;AT2G46830;AT3G02380;AT5G15850	LATE ELONGATED HYPOCOTYL (LHY);CIRCADIAN CLOCK ASSOCIATED 1 (CCA1);CONSTANS-LIKE 2 (COL2);CONSTANS-LIKE 1 (COL1)
Rosette_MCL161	3	1	0.3333	1	AT1G24260	SEPALLATA3	MADS	0	0	No	0	1	Yes
Rosette_MCL162	3	NA	NA	NA	NA	NA	NA	0	0	No	1	0	No
Rosette_MCL164	2	NA	NA	NA	NA	NA	NA	1	0	No	1	0	No
Rosette_MCL165	2	1	0.5	1	AT5G13790	AGL15	MADS	1	0	No	0	0	No
Rosette_MCL168	2	2	1	2	AT1G24260; AT5G13790	SEPALLATA3; AGL15	MADS; MADS	1	0	No	0	0	No
Rosette_MCL170	2	NA	NA	NA	NA	NA	NA	0	0	No	1	0	No
Rosette_MCL172	2	1	0.5	1	AT5G11260	HY5	bZIP	2	0	No	0	0	No
Rosette_MCL174	2	2	1	2	AT1G24260; AT5G13790	SEPALLATA3; AGL15	MADS; MADS	0	0	No	1	0	No
Rosette_MCL179	2	NA	NA	NA	NA	NA	NA	0	0	No	1	0	No
Rosette_MCL180	2	NA	NA	NA	NA	NA	NA	0	0	No	1	0	No
Rosette_MCL181	2	1	0.5	1	AT5G13790	AGL15	MADS	0	0	No	1	0	No
Rosette_MCL203	2	NA	NA	NA	NA	NA	NA	0	0	No	2	0	No
Rosette_MCL204	2	NA	NA	NA	NA	NA	NA	1	0	No	1	0	No
Rosette_MCL207	2	1	0.5	1	AT5G13790	AGL15	MADS	2	0	No	3	0	No	AT5G24590	TCV-INTERACTING PROTEIN (TIP)
Rosette_MCL208	2	1	0.5	1	AT1G24260	SEPALLATA3	MADS	2	0	No	0	0	No
Rosette_MCL21	15	4	0.267	2	AT1G24260; AT5G13790	SEPALLATA3; AGL15	MADS; MADS	2	0	No	0	0	No
Rosette_MCL216	2	1	0.5	1	AT5G11260	HY5	bZIP	1	0	No	3	0	No
Rosette_MCL219	2	1	0.5	1	AT5G13790	AGL15	MADS	1	0	No	1	0	No
Rosette_MCL220	2	2	1	2	AT1G24260; AT5G13790	SEPALLATA3; AGL15	MADS; MADS	2	0	No	3	0	No
Rosette_MCL223	2	NA	NA	NA	NA	NA	NA	2	0	No	2	0	No	AT2G01650	PLANT UBX DOMAIN-CONTAINING PROTEIN 2 (PUX2)
Rosette_MCL229	2	1	0.5	4	AT5G13790;AT2G20180;AT5G41315;AT5G11260	AGL15;AtbHLH15;GL3;HY5	MADS;bHLH;bHLH;bZIP	0	0	No	0	1	Yes
Rosette_MCL230	2	1	0.5	1	AT5G13790	AGL15	MADS	1	0	No	1	0	No
Rosette_MCL232	2	2	1	2	AT5G11260; AT5G13790	HY5; AGL15	bZIP; MADS	0	0	No	1	0	No
Rosette_MCL233	2	1	0.5	1	AT5G41315	GL3	bHLH	0	0	No	2	0	No
Rosette_MCL237	2	1	0.5	1	AT5G13790	AGL15	MADS	0	0	No	2	0	No
Rosette_MCL24	12	8	0.667	6	AT1G24260; AT1G42990; AT2G20180; AT3G27920; AT5G11260; AT5G13790	SEPALLATA3; AtbZIP60; AtbHLH15; GL1; HY5; AGL15	MADS; bZIP; bHLH; MYB; bZIP; MADS	1	0	No	0	1	No	AT1G42990;AT2G46400	BASIC REGION/LEUCINE ZIPPER MOTIF 60 (BZIP60)member of WRKY Transcription FactorGroup III
Rosette_MCL244	2	NA	NA	NA	NA	NA	NA	2	0	No	3	0	No
Rosette_MCL246	2	NA	NA	NA	NA	NA	NA	0	0	No	1	0	No
Rosette_MCL249	2	2	1	2	AT1G24260; AT5G13790	SEPALLATA3; AGL15	MADS; MADS	0	0	No	2	0	No
Rosette_MCL252	2	NA	NA	NA	NA	NA	NA	2	0	No	0	0	No
Rosette_MCL257	2	NA	NA	NA	NA	NA	NA	1	0	No	0	0	No
Rosette_MCL259	2	1	0.5	2	AT1G24260; AT2G20180	SEPALLATA3; AtbHLH15	MADS; bHLH	0	0	No	2	0	No
Rosette_MCL26	11	4	0.364	4	AT1G14350; AT1G24260; AT2G02820; AT5G13790	AtMYB124; SEPALLATA3; AtMYB88; AGL15	MYB; MADS; MYB; MADS	1	0	No	0	0	No	AT2G43000;AT5G13080	NAC DOMAIN CONTAINING PROTEIN 42 (NAC042);WRKY DNA-BINDING PROTEIN 75 (WRKY75)
Rosette_MCL260	2	NA	NA	NA	NA	NA	NA	0	0	No	1	0	No
Rosette_MCL263	2	NA	NA	NA	NA	NA	NA	0	0	No	3	0	No	AT1G14030	Rubisco methyltransferase family protein
Rosette_MCL266	2	NA	NA	NA	NA	NA	NA	0	0	No	1	0	No
Rosette_MCL267	2	1	0.5	1	AT1G24260	SEPALLATA3	MADS	0	0	No	1	0	No
Rosette_MCL268	2	NA	NA	NA	NA	NA	NA	1	0	No	0	0	No
Rosette_MCL273	2	1	0.5	1	AT2G20180	AtbHLH15	bHLH	1	0	No	0	0	No
Rosette_MCL276	2	NA	NA	NA	NA	NA	NA	0	0	No	2	0	No
Rosette_MCL277	2	1	0.5	1	AT3G27920	GL1	MYB	0	0	No	1	0	No
Rosette_MCL28	10	4	0.4	4	AT1G24260; AT2G36010/AT5G02470; AT5G13790; AT5G41315	SEPALLATA3; E2Fa/Dpa; AGL15; GL3	MADS; E2F-DP; MADS; bHLH	0	1	No	2	1	No
Rosette_MCL283	2	NA	NA	NA	NA	NA	NA	0	0	No	1	0	No
Rosette_MCL284	2	NA	NA	NA	NA	NA	NA	1	0	No	0	0	No	AT1G14410	WHIRLY 1 (WHY1)
Rosette_MCL285	2	NA	NA	NA	NA	NA	NA	0	0	No	2	0	No
Rosette_MCL31	9	NA	NA	NA	NA	NA	NA	1	0	No	0	0	No
Rosette_MCL34	9	2	0.222	3	AT2G36010/AT5G02470; AT3G27010; AT5G13790	E2Fa/Dpa; TCP20; AGL15	E2F-DP; TCP; MADS	2	0	No	0	0	No
Rosette_MCL35	8	NA	NA	NA	NA	NA	NA	1	0	No	0	0	No	AT2G26150	HEAT SHOCK TRANSCRIPTION FACTOR A2 (HSFA2)
Rosette_MCL36	8	NA	NA	NA	NA	NA	NA	2	0	No	0	0	No
Rosette_MCL37	8	1	0.125	1	AT5G13790	AGL15	MADS	1	0	No	0	0	No
Rosette_MCL39	8	2	0.25	2	AT1G24260; AT5G11260	SEPALLATA3; HY5	MADS; bZIP	1	0	No	0	0	No
Rosette_MCL41	8	1	0.125	2	AT1G24260; AT5G13790	SEPALLATA3; AGL15	MADS; MADS	2	0	No	0	0	No
Rosette_MCL42	7	5	0.714	7	AT1G14350; AT1G24260; AT2G02820; AT2G20180; AT4G36920; AT5G11260; AT5G13790	AtMYB124; SEPALLATA3; AtMYB88; AtbHLH15; AP2; HY5; AGL15	MYB; MADS; MYB; bHLH; AP2-EREBP; bZIP; MADS	0	1	Yes	2	2	Yes	AT2G40140; AT3G49530; AT3G55980	CZF1; NAC DOMAIN CONTAINING PROTEIN 62 (NAC062); salt-inducible zinc finger 1 (SZF1)
Rosette_MCL43	7	4	0.571	3	AT1G24260; AT2G36010/AT5G02470; AT5G13790	SEPALLATA3; E2Fa/Dpa; AGL15	MADS; E2F-DP; MADS	2	0	No	2	1	No
Rosette_MCL44	7	1	0.1429	1	AT5G41315	GL3	bHLH	0	0	No	0	3	Yes
Rosette_MCL45	7	2	0.2857	3	AT5G13790;AT4G36920;AT1G24260	AGL15;AP2;SEPALLATA3	MADS;AP2-EREBP;MADS	0	0	No	0	4	Yes	AT3G50700	INDETERMINATE(ID)-DOMAIN 2 (IDD2)
Rosette_MCL46	7	5	0.714	3	AT1G24260; AT5G11260; AT5G13790	SEPALLATA3; HY5; AGL15	MADS; bZIP; MADS	2	0	No	0	0	No	AT3G17609	HY5-HOMOLOG (HYH)
Rosette_MCL51	6	4	0.667	3	AT1G24260; AT3G47640; AT5G13790	SEPALLATA3; PYE; AGL15	MADS; bHLH; MADS	1	0	No	0	0	No
Rosette_MCL53	6	1	0.167	2	AT1G24260; AT5G13790	SEPALLATA3; AGL15	MADS; MADS	2	0	No	0	0	No	AT5G24110
Rosette_MCL54	6	3	0.5	2	AT1G24260; AT5G13790	SEPALLATA3; AGL15	MADS; MADS	1	0	No	0	0	No
Rosette_MCL55	6	1	0.167	1	AT5G13790	AGL15	MADS	2	0	No	0	0	No
Rosette_MCL57	6	NA	NA	NA	NA	NA	NA	1	0	No	0	0	No
Rosette_MCL60	6	NA	NA	NA	NA	NA	NA	0	0	No	2	0	No
Rosette_MCL64	5	1	0.2	1	AT1G24260	SEPALLATA3	MADS	0	0	No	0	2	Yes
Rosette_MCL65	5	NA	NA	NA	NA	NA	NA	1	0	No	0	0	No
Rosette_MCL67	5	NA	NA	NA	NA	NA	NA	2	0	No	0	0	No
Rosette_MCL74	5	3	0.6	3	AT1G24260; AT5G13790; AT5G41315	SEPALLATA3; AGL15; GL3	MADS; MADS; bHLH	1	0	No	0	0	No
Rosette_MCL75	5	1	0.2	1	AT5G13790	AGL15	MADS	1	0	No	2	0	No	AT3G44750	HISTONE DEACETYLASE 3 (HDA3)
Rosette_MCL78	5	1	0.2	2	AT1G24260; AT5G13790	SEPALLATA3; AGL15	MADS; MADS	1	0	No	0	0	No
Rosette_MCL80	5	3	0.6	3	AT1G24260; AT3G27920/AT5G41315; AT5G13790	SEPALLATA3; GL1/GL3; AGL15	MADS; MYB/bHLH; MADS	0	0	No	3	0	No	AT5G53210	SPEECHLESS (SPCH)
Rosette_MCL81	5	2	0.4	1	AT1G24260	SEPALLATA3	MADS	1	0	No	0	0	No
Rosette_MCL84	4	1	0.25	1	AT5G13790	AGL15	MADS	0	1	Yes	1	1	No
Rosette_MCL86	4	1	0.25	2	AT1G24260; AT5G13790	SEPALLATA3; AGL15	MADS; MADS	1	0	No	0	0	No
Rosette_MCL87	4	2	0.5	2	AT1G24260; AT5G13790	SEPALLATA3; AGL15	MADS; MADS	0	0	No	1	0	No
Rosette_MCL9	24	21	0.875	7	AT5G13790;AT4G36920;AT2G20180;AT3G27920;AT5G41315;AT5G11260;AT1G24260	AGL15;AP2;AtbHLH15;GL1;GL3;HY5;SEPALLATA3	MADS;AP2-EREBP;bHLH;MYB;bHLH;bZIP;MADS	0	2	Yes	0	4	No	AT1G27730;AT5G51190;AT1G28370	SALT TOLERANCE ZINC FINGER (STZ);encodes a member of the ERF (ethylene response factor) subfamily B-3;ERF DOMAIN PROTEIN 11 (ERF11)
Rosette_MCL95	4	1	0.25	1	AT5G41315	GL3	bHLH	0	0	No	2	0	No
Rosette_MCL96	4	2	0.5	2	AT1G24260; AT5G13790	SEPALLATA3; AGL15	MADS; MADS	2	0	No	0	0	No
Rosette_MCL99	4	1	0.25	1	AT1G24260	SEPALLATA3	MADS	0	0	No	1	0	No
Seed_LCM102	3	NA	NA	NA	NA	NA	NA	0	0	No	1	0	No
Seed_LCM106	9	5	0.556	2	AT1G24260; AT5G13790	SEPALLATA3; AGL15	MADS; MADS	2	0	No	0	0	No
Seed_LCM109	7	2	0.2857	2	AT5G13790;AT1G24260	AGL15;SEPALLATA3	MADS;MADS	0	2	Yes	0	2	No
Seed_LCM11	5	1	0.2	1	AT1G24260	SEPALLATA3	MADS	2	0	No	0	0	No
Seed_LCM110	4	NA	NA	NA	NA	NA	NA	0	0	No	2	1	No
Seed_LCM114	11	6	0.545	5	AT1G24260; AT4G18960; AT4G23810; AT4G36920; AT5G13790	SEPALLATA3; AG; AtWRKY53; AP2; AGL15	MADS; MADS; WRKY; AP2-EREBP; MADS	0	0	No	6	0	No	AT2G42830; AT3G58780; AT5G60140	SHATTERPROOF 2 (SHP2); SHATTERPROOF 1 (SHP1); AP2/B3-like transcriptional factor family protein
Seed_LCM117	5	3	0.6	3	AT2G20180; AT5G13790; AT5G41315	AtbHLH15; AGL15; GL3	bHLH; MADS; bHLH	1	0	No	0	0	No
Seed_LCM118	12	7	0.583	5	AT1G24260; AT2G20180; AT4G18960; AT4G36920; AT5G13790	SEPALLATA3; AtbHLH15; AG; AP2; AGL15	MADS; bHLH; MADS; AP2-EREBP; MADS	0	0	No	6	0	No	AT1G24260; AT2G42830; AT3G58780; AT5G60140	SEPALLATA3 (SEP3); SHATTERPROOF 2 (SHP2); SHATTERPROOF 1 (SHP1); AP2/B3-like transcriptional factor family protein
Seed_LCM119	6	5	0.833	3	AT1G24260; AT4G36920; AT5G13790	SEPALLATA3; AP2; AGL15	MADS; AP2-EREBP; MADS	1	0	No	0	0	No
Seed_LCM12	3	2	0.667	2	AT1G24260; AT5G13790	SEPALLATA3; AGL15	MADS; MADS	2	0	No	0	0	No
Seed_LCM120	5	1	0.2	1	AT1G24260	SEPALLATA3	MADS	0	0	No	0	2	Yes	AT5G35550	TRANSPARENT TESTA 2 (TT2)
Seed_LCM123	4	1	0.25	1	AT1G24260	SEPALLATA3	MADS	1	0	No	0	0	No	AT5G35550	TRANSPARENT TESTA 2 (TT2)
Seed_LCM125	4	2	0.5	3	AT1G24260; AT4G36920; AT5G13790	SEPALLATA3; AP2; AGL15	MADS; AP2-EREBP; MADS	1	0	No	3	0	No
Seed_LCM13	7	4	0.571	2	AT1G24260; AT5G13790	SEPALLATA3; AGL15	MADS; MADS	1	0	No	0	0	No	AT4G00870;AT5G18000;AT5G23260	basic helix-loop-helix (bHLH) DNA-binding superfamily protein;VERDANDI (VDD);TRANSPARENT TESTA16 (TT16)
Seed_LCM130	4	1	0.25	1	AT1G24260	SEPALLATA3	MADS	1	0	No	0	0	No
Seed_LCM131	4	2	0.5	2	AT1G24260; AT5G41315	SEPALLATA3; GL3	MADS; bHLH	2	0	No	2	0	No
Seed_LCM133	17	NA	NA	NA	NA	NA	NA	0	0	No	1	1	No	AT2G32370	HOMEODOMAIN GLABROUS 3 (HDG3)
Seed_LCM134	8	1	0.125	1	AT1G24260	SEPALLATA3	MADS	1	0	No	0	0	No
Seed_LCM135	6	1	0.167	1	AT1G24260	SEPALLATA3	MADS	1	0	No	0	0	No
Seed_LCM136	18	7	0.389	5	AT1G24260; AT4G18960; AT4G36920; AT5G13790; AT5G41315	SEPALLATA3; AG; AP2; AGL15; GL3	MADS; MADS; AP2-EREBP; MADS; bHLH	0	0	No	6	0	No	AT2G42830; AT3G58780; AT5G60140	SHATTERPROOF 2 (SHP2); SHATTERPROOF 1 (SHP1);AP2/B3-like transcriptional factor family protein
Seed_LCM14	6	4	0.667	2	AT1G24260; AT5G13790	SEPALLATA3; AGL15	MADS; MADS	1	0	No	3	1	No	AT5G18000; AT5G18090; AT5G23260	VERDANDI (VDD); AP2/B3-like transcriptional factor family protein; TRANSPARENT TESTA16 (TT16)
Seed_LCM140	5	4	0.8	8	AT1G14685; AT1G24260; AT1G69120; AT3G54340/AT5G20240; AT4G01930; AT4G18960; AT5G13790; AT5G61850	BBR_BPC2; SEPALLATA3; AP1; AP3/PI; BBR_BPC1; AG; AGL15; LFY	BBR/BPC; MADS; MADS; MADS; BBR/BPC; MADS; MADS; ORPHAN	0	0	No	5	0	No	AT3G02310; AT3G54340; AT4G09960; AT5G15800	SEPALLATA 2 (SEP2); APETALA 3 (AP3); SeedTICK (STK); SEPALLATA1 (SEP1)	MADS_(AGL3;_Other_Alpha-Helix)
Seed_LCM141	4	3	0.75	6	AT1G24260; AT1G69120; AT3G54340/AT5G20240; AT4G18960; AT5G13790; AT5G61850	SEPALLATA3; AP1; AP3/PI; AG; AGL15; LFY	MADS; MADS; MADS; MADS; MADS; ORPHAN	0	0	No	5	0	No	AT3G02310; AT3G54340; AT5G15800; AT5G41410	SEPALLATA 2 (SEP2); APETALA 3 (AP3); SeedTICK (STK); SEPALLATA1 (SEP1)	MADS_(AGL3;_Other_Alpha-Helix)
Seed_LCM144	8	1	0.125	2	AT1G24260; AT4G36920	SEPALLATA3; AP2	MADS; AP2-EREBP	1	0	No	0	0	No
Seed_LCM154	3	1	0.333	1	AT5G13790	AGL15	MADS	0	0	No	1	1	No	AT1G52880	NO APICAL MERISTEM (NAM)
Seed_LCM160	10	4	0.4	4	AT1G24260; AT4G09820; AT5G13790; AT5G35550	SEPALLATA3; TT8; AGL15; TT2	MADS; bHLH; MADS; MYB	1	0	No	0	2	No	AT5G01200	Duplicated homeodomain-like superfamily protein
Seed_LCM161	10	3	0.3	2	AT5G11260; AT5G13790	HY5; AGL15	bZIP; MADS	1	0	No	0	0	No
Seed_LCM168	4	2	0.5	5	AT1G14350; AT1G28300; AT2G02820; AT3G26790; AT4G02640	AtMYB124; LEC2; AtMYB88; FUS3; AtbZIP10	MYB; ABI3VP1; MYB; ABI3VP1; bZIP	2	0	No	0	0	No
Seed_LCM173	7	3	0.429	6	AT1G24260; AT1G69120; AT3G54340/AT5G20240; AT4G18960; AT5G13790; AT5G61850	SEPALLATA3; AP1; AP3/PI; AG; AGL15; LFY	MADS; MADS; MADS; MADS; MADS; ORPHAN	0	0	No	5	1	No	AT3G02310; AT3G54340; AT5G15800	SEPALLATA 2 (SEP2); APETALA 3 (AP3); SEPALLATA1 (SEP1)	MADS_(AGL3;_Other_Alpha-Helix)
Seed_LCM27	3	2	0.667	2	AT3G27920; AT5G41315	GL1; GL3	MYB; bHLH	1	0	No	0	0	No
Seed_LCM28	3	NA	NA	NA	NA	NA	NA	0	0	No	1	0	No
Seed_LCM30	4	1	0.25	1	AT1G24260	SEPALLATA3	MADS	1	0	No	0	0	No
Seed_LCM33	3	1	0.333	1	AT5G13790	AGL15	MADS	1	0	No	0	0	No
Seed_LCM35	5	1	0.2	3	AT1G24260; AT4G18960; AT4G36920	SEPALLATA3; AG; AP2	MADS; MADS; AP2-EREBP	1	0	No	0	0	No
Seed_LCM38	5	5	1	6	AT1G14350; AT1G24260; AT2G02820; AT2G36010/AT5G02470; AT3G27010; AT5G13790	AtMYB124; SEPALLATA3; AtMYB88; E2Fa/Dpa; TCP20; AGL15	MYB; MADS; MYB; E2F-DP; TCP; MADS	2	1	Yes	0	1	No
Seed_LCM4	3	NA	NA	NA	NA	NA	NA	1	0	No	0	0	No
Seed_LCM40	14	1	0.071	4	AT1G24260; AT3G54340/AT5G20240; AT4G18960; AT5G13790	SEPALLATA3; AP3/PI; AG; AGL15	MADS; MADS; MADS; MADS	2	0	No	0	0	No	AT3G23130	SUPERMAN (SUP)
Seed_LCM47	5	3	0.6	3	AT1G24260; AT4G36920; AT5G13790	SEPALLATA3; AP2; AGL15	MADS; AP2-EREBP; MADS	2	0	No	0	0	No	AT3G46770	AP2/B3-like transcriptional factor family protein
Seed_LCM55	4	1	0.25	2	AT2G20180; AT5G11260	AtbHLH15; HY5	bHLH; bZIP	0	0	No	1	0	No
Seed_LCM59	11	1	0.091	1	AT1G24260	SEPALLATA3	MADS	2	0	No	0	1	No
Seed_LCM6	5	NA	NA	NA	NA	NA	NA	0	0	No	1	0	No	AT4G21080	Dof-type zinc finger domain-containing protein
Seed_LCM62	6	1	0.167	1	AT5G13790	AGL15	MADS	2	0	No	0	0	No
Seed_LCM64	19	3	0.158	4	AT1G14350; AT2G02820; AT2G20180; AT5G11260	AtMYB124; AtMYB88; AtbHLH15; HY5	MYB; MYB; bHLH; bZIP	0	0	No	3	5	No
Seed_LCM67	4	2	0.5	3	AT1G24260; AT4G36920; AT5G13790	SEPALLATA3; AP2; AGL15	MADS; AP2-EREBP; MADS	1	0	No	0	0	No	AT4G21550	VP1/ABI3-LIKE 3 (VAL3)	VP1
Seed_LCM68	8	3	0.375	4	AT1G21970; AT1G24260; AT5G11260; AT5G13790	LEC1; SEPALLATA3; HY5; AGL15	CCAAT-HAP3; MADS; bZIP; MADS	2	0	No	0	0	No	AT3G26790; AT3G44460	FUSCA 3 (FUS3); (DPBF2)
Seed_LCM7	3	NA	NA	NA	NA	NA	NA	1	0	No	3	0	No
Seed_LCM70	6	5	0.833	5	AT1G14685; AT1G24260; AT4G01930; AT4G36920; AT5G13790	BBR_BPC2; SEPALLATA3; BBR_BPC1; AP2; AGL15	BBR/BPC; MADS; BBR/BPC; AP2-EREBP; MADS	0	0	No	5	0	No	AT3G02310; AT3G58780; AT4G09960; AT5G15800	SEPALLATA 2 (SEP2); SHATTERPROOF 1 (SHP1); SeedTICK (STK); SEPALLATA1 (SEP1)	MADS_(AGL3;_Other_Alpha-Helix)
Seed_LCM73	10	NA	NA	NA	NA	NA	NA	2	0	No	0	0	No
Seed_LCM74	3	1	0.333	3	AT1G14350; AT1G24260; AT2G02820	AtMYB124; SEPALLATA3; AtMYB88	MYB; MADS; MYB	1	0	No	0	0	No
Seed_LCM76	4	3	0.75	4	AT1G24260; AT2G20180; AT3G47640; AT5G13790	SEPALLATA3; AtbHLH15; PYE; AGL15	MADS; bHLH; bHLH; MADS	0	0	No	5	0	No	AT3G02310; AT5G15800	SEPALLATA 2 (SEP2); SEPALLATA1 (SEP1)	MADS_(AGL3;_Other_Alpha-Helix)
Seed_LCM79	4	NA	NA	NA	NA	NA	NA	2	0	No	2	0	No
Seed_LCM82	5	1	0.2	1	AT1G24260	SEPALLATA3	MADS	2	0	No	0	0	No
Seed_LCM83	5	2	0.4	2	AT5G11260; AT5G13790	HY5; AGL15	bZIP; MADS	1	0	No	2	1	No
Seed_LCM84	11	7	0.636	6	AT1G14350; AT1G24260; AT1G28300; AT2G02820; AT5G11260; AT5G13790	AtMYB124; SEPALLATA3; LEC2; AtMYB88; HY5; AGL15	MYB; MADS; ABI3VP1; MYB; bZIP; MADS	0	0	No	4	0	No
Seed_LCM88	9	5	0.556	3	AT1G24260; AT5G11260; AT5G13790	SEPALLATA3; HY5; AGL15	MADS; bZIP; MADS	2	0	No	0	0	No
Seed_LCM92	4	1	0.25	1	AT5G11260	HY5	bZIP	1	0	No	0	0	No
Seed_LCM94	4	NA	NA	NA	NA	NA	NA	0	0	No	2	0	No
Seed_LCM95	4	1	0.25	2	AT1G24260; AT5G13790	SEPALLATA3; AGL15	MADS; MADS	2	0	No	0	0	No	AT3G62610	MYB DOMAIN PROTEIN 11 (MYB11)	Arabidopsis AtMYC2 (bHLH) and AtMYB2 (MYB)
Seed_LCM97	3	3	1	3	AT1G28300; AT3G26790; AT4G02640	LEC2; FUS3; AtbZIP10	ABI3VP1; ABI3VP1; bZIP	0	0	No	6	3	Yes
Seed_LCM99	4	1	0.25	1	AT5G41315	GL3	bHLH	0	0	No	3	0	No
Seed_MCL101	3	2	0.667	3	AT1G24260; AT3G27010; AT5G13790	SEPALLATA3; TCP20; AGL15	MADS; TCP; MADS	0	0	No	1	0	No
Seed_MCL103	3	2	0.667	2	AT1G24260; AT5G13790	SEPALLATA3; AGL15	MADS; MADS	2	0	No	0	0	No
Seed_MCL104	3	NA	NA	NA	NA	NA	NA	0	0	No	3	0	No
Seed_MCL105	3	1	0.333	1	AT1G24260	SEPALLATA3	MADS	0	0	No	2	0	No
Seed_MCL107	3	NA	NA	NA	NA	NA	NA	2	1	Yes	2	1	Yes
Seed_MCL109	3	NA	NA	NA	NA	NA	NA	0	0	No	1	0	No
Seed_MCL110	3	NA	NA	NA	NA	NA	NA	1	0	No	0	0	No
Seed_MCL111	3	NA	NA	NA	NA	NA	NA	1	0	No	4	0	No
Seed_MCL114	3	2	0.667	2	AT1G24260; AT5G13790	SEPALLATA3; AGL15	MADS; MADS	2	0	No	0	0	No
Seed_MCL115	3	3	1	3	AT1G28300; AT3G26790; AT4G02640	LEC2; FUS3; AtbZIP10	ABI3VP1; ABI3VP1; bZIP	0	0	No	6	3	Yes
Seed_MCL118	3	NA	NA	NA	NA	NA	NA	1	0	No	1	0	No
Seed_MCL12	15	5	0.333	3	AT2G20180; AT5G11260; AT5G13790	AtbHLH15; HY5; AGL15	bHLH; bZIP; MADS	2	0	No	2	1	No
Seed_MCL120	3	NA	NA	NA	NA	NA	NA	2	0	No	0	0	No
Seed_MCL124	3	NA	NA	NA	NA	NA	NA	0	0	No	2	0	No
Seed_MCL131	3	1	0.333	1	AT2G20180	AtbHLH15	bHLH	0	0	No	3	0	No
Seed_MCL134	2	NA	NA	NA	NA	NA	NA	1	0	No	1	0	No
Seed_MCL135	2	1	0.5	2	AT1G24260; AT5G13790	SEPALLATA3; AGL15	MADS; MADS	0	0	No	1	0	No
Seed_MCL136	2	1	0.5	2	AT1G24260; AT5G13790	SEPALLATA3; AGL15	MADS; MADS	0	0	No	2	0	No
Seed_MCL138	2	2	1	2	AT1G24260; AT5G13790	SEPALLATA3; AGL15	MADS; MADS	0	1	Yes	2	1	Yes
Seed_MCL14	14	10	0.714	6	AT1G14350; AT1G24260; AT1G28300; AT2G02820; AT5G11260; AT5G13790	AtMYB124; SEPALLATA3; LEC2; AtMYB88; HY5; AGL15	MYB; MADS; ABI3VP1; MYB; bZIP; MADS	0	0	No	2	0	No
Seed_MCL140	2	NA	NA	NA	NA	NA	NA	1	0	No	2	0	No
Seed_MCL141	2	1	0.5	1	AT5G13790	AGL15	MADS	0	0	No	1	0	No
Seed_MCL144	2	NA	NA	NA	NA	NA	NA	1	0	No	0	0	No
Seed_MCL147	2	2	1	4	AT2G20180; AT4G32730; AT5G11510; AT5G13790	AtbHLH15; MYB3R1; MYB3R4; AGL15	bHLH; MYB; MYB; MADS	0	0	No	1	0	No
Seed_MCL148	2	NA	NA	NA	NA	NA	NA	0	0	No	2	1	Yes
Seed_MCL15	13	3	0.231	2	AT1G24260; AT5G13790	SEPALLATA3; AGL15	MADS; MADS	1	0	No	0	0	No
Seed_MCL152	2	NA	NA	NA	NA	NA	NA	1	0	No	0	0	No
Seed_MCL153	2	2	1	3	AT1G24260; AT2G20180; AT5G13790	SEPALLATA3; AtbHLH15; AGL15	MADS; bHLH; MADS	1	0	No	0	0	No
Seed_MCL154	2	NA	NA	NA	NA	NA	NA	0	0	No	1	0	No
Seed_MCL156	2	1	0.5	1	AT1G24260	SEPALLATA3	MADS	0	0	No	2	0	No
Seed_MCL157	2	NA	NA	NA	NA	NA	NA	0	0	No	1	0	No
Seed_MCL158	2	NA	NA	NA	NA	NA	NA	0	0	No	0	1	Yes
Seed_MCL159	2	NA	NA	NA	NA	NA	NA	0	0	No	1	0	No	AT3G44750	HISTONE DEACETYLASE 3 (HDA3)
Seed_MCL16	13	8	0.615	5	AT1G24260; AT2G20180; AT4G36920; AT5G11260; AT5G13790	SEPALLATA3; AtbHLH15; AP2; HY5; AGL15	MADS; bHLH; AP2-EREBP; bZIP; MADS	2	0	No	0	0	No
Seed_MCL162	2	NA	NA	NA	NA	NA	NA	2	0	No	2	0	No
Seed_MCL163	2	1	0.5	1	AT5G13790	AGL15	MADS	1	0	No	0	0	No	AT5G57180	CHLOROPLAST IMPORT APPARATUS 2 (CIA2)
Seed_MCL167	2	NA	NA	NA	NA	NA	NA	2	0	No	0	0	No
Seed_MCL168	2	1	0.5	1	AT5G41315	GL3	bHLH	1	0	No	3	0	No
Seed_MCL169	2	NA	NA	NA	NA	NA	NA	0	0	No	1	0	No
Seed_MCL173	2	NA	NA	NA	NA	NA	NA	1	0	No	0	0	No
Seed_MCL175	2	NA	NA	NA	NA	NA	NA	0	0	No	1	0	No
Seed_MCL176	2	NA	NA	NA	NA	NA	NA	0	0	No	1	0	No
Seed_MCL18	11	5	0.455	4	AT1G24260; AT4G09820; AT5G13790; AT5G35550	SEPALLATA3; TT8; AGL15; TT2	MADS; bHLH; MADS; MYB	1	0	No	0	1	No
Seed_MCL182	2	NA	NA	NA	NA	NA	NA	1	0	No	2	0	No
Seed_MCL186	2	NA	NA	NA	NA	NA	NA	0	0	No	2	0	No
Seed_MCL187	2	2	1	2	AT1G24260; AT3G27920	SEPALLATA3; GL1	MADS; MYB	0	0	No	1	0	No
Seed_MCL189	2	1	0.5	3	AT1G24260; AT4G36920; AT5G13790	SEPALLATA3; AP2; AGL15	MADS; AP2-EREBP; MADS	1	0	No	0	0	No	AT5G25470	AP2/B3-like transcriptional factor family protein
Seed_MCL19	11	2	0.182	2	AT1G24260; AT5G13790	SEPALLATA3; AGL15	MADS; MADS	2	0	No	0	1	No	AT1G26610; AT5G35550	C2H2-like zinc finger protein; TRANSPARENT TESTA 2 (TT2)
Seed_MCL190	2	NA	NA	NA	NA	NA	NA	2	0	No	3	0	No
Seed_MCL193	2	NA	NA	NA	NA	NA	NA	2	0	No	2	0	No
Seed_MCL194	2	1	0.5	1	AT5G11260	HY5	bZIP	2	0	No	2	0	No
Seed_MCL2	35	6	0.171	3	AT1G24260; AT3G27920; AT5G13790	SEPALLATA3; GL1; AGL15	MADS; MYB; MADS	0	0	No	1	2	No	AT2G32370;AT3G62610;AT4G25530	HOMEODOMAIN GLABROUS 3 (HDG3);MYB DOMAIN PROTEIN 11 (MYB11);FLOWERING WAGENINGEN (FWA)	MYB
Seed_MCL21	10	2	0.2	3	AT1G24260; AT1G28300; AT5G41315	SEPALLATA3; LEC2; GL3	MADS; ABI3VP1; bHLH	0	1	No	2	1	No	AT2G41070	ENHANCED EM LEVEL (EEL)
Seed_MCL23	9	2	0.222	2	AT1G24260; AT2G20180	SEPALLATA3; AtbHLH15	MADS; bHLH	1	0	No	0	0	No
Seed_MCL25	8	3	0.375	3	AT2G20180; AT5G13790; AT5G41315	AtbHLH15; AGL15; GL3	bHLH; MADS; bHLH	2	1	No	0	1	No	AT5G06550	CONTAINS InterPro DOMAIN/s: Transcription factor jumonji/aspartyl beta-hydroxylase (InterPro:IPR003347), F-box domain, Skp2-like (InterPro:IPR022364), Transcription factor jumonji (InterPro:IPR013129)
Seed_MCL29	7	6	0.857	6	AT1G14350; AT1G24260; AT2G02820; AT2G36010/AT5G02470; AT3G27010; AT5G13790	AtMYB124; SEPALLATA3; AtMYB88; E2Fa/Dpa; TCP20; AGL15	MYB; MADS; MYB; E2F-DP; TCP; MADS	2	1	No	0	1	No
Seed_MCL30	7	2	0.2857	2	AT5G13790;AT1G24260	AGL15;SEPALLATA3	MADS;MADS	0	2	Yes	0	2	No
Seed_MCL31	7	3	0.429	4	AT1G24260; AT2G20180; AT5G13790; AT5G41315	SEPALLATA3; AtbHLH15; AGL15; GL3	MADS; bHLH; MADS; bHLH	2	0	No	0	0	No
Seed_MCL34	7	2	0.286	3	AT1G24260; AT3G27920; AT5G13790	SEPALLATA3; GL1; AGL15	MADS; MYB; MADS	1	0	No	0	1	No
Seed_MCL35	7	4	0.571	4	AT1G14685; AT1G24260; AT4G01930; AT5G13790	BBR_BPC2; SEPALLATA3; BBR_BPC1; AGL15	BBR/BPC; MADS; BBR/BPC; MADS	0	1	No	5	1	No	AT3G02310; AT4G09960; AT5G15800	SEPALLATA 2 (SEP2); SeedTICK (STK); SEPALLATA1 (SEP1)	MADS_(AGL3;_Other_Alpha-Helix)
Seed_MCL39	7	1	0.143	1	AT5G13790	AGL15	MADS	1	0	No	0	1	No
Seed_MCL41	6	2	0.333	2	AT1G24260; AT5G13790	SEPALLATA3; AGL15	MADS; MADS	1	0	No	0	0	No
Seed_MCL42	6	2	0.333	3	AT1G24260; AT2G20180; AT5G13790	SEPALLATA3; AtbHLH15; AGL15	MADS; bHLH; MADS	1	0	No	0	0	No	AT1G75490	DREB subfamily A-2 of ERF/AP2
Seed_MCL45	6	4	0.667	4	AT1G24260; AT2G20180; AT3G47640; AT5G13790	SEPALLATA3; AtbHLH15; PYE; AGL15	MADS; bHLH; bHLH; MADS	1	0	No	0	0	No
Seed_MCL46	5	NA	NA	NA	NA	NA	NA	0	0	No	1	0	No	AT4G21080	Dof-type zinc finger domain-containing protein
Seed_MCL48	5	1	0.2	1	AT5G13790	AGL15	MADS	0	0	No	2	0	No
Seed_MCL53	5	1	0.2	1	AT1G24260	SEPALLATA3	MADS	1	0	No	0	0	No
Seed_MCL56	5	4	0.8	3	AT1G24260; AT3G27920; AT5G41315	SEPALLATA3; GL1; GL3	MADS; MYB; bHLH	1	0	No	0	0	No
Seed_MCL57	5	1	0.2	1	AT3G27010	TCP20	TCP	1	0	No	0	0	No
Seed_MCL62	5	1	0.2	1	AT5G13790	AGL15	MADS	0	0	No	1	1	No	AT1G52880;AT4G00220	NO APICAL MERISTEM (NAM);JAGGED LATERAL ORGANS (JLO)
Seed_MCL63	5	1	0.2	1	AT3G27920	GL1	MYB	2	0	No	0	0	No
Seed_MCL66	5	2	0.4	2	AT1G24260; AT5G13790	SEPALLATA3; AGL15	MADS; MADS	1	0	No	0	0	No
Seed_MCL69	4	1	0.25	2	AT1G14350; AT2G02820	AtMYB124; AtMYB88	MYB; MYB	1	0	No	3	0	No
Seed_MCL70	4	NA	NA	NA	NA	NA	NA	0	0	No	2	1	No
Seed_MCL74	4	1	0.25	1	AT5G13790	AGL15	MADS	2	0	No	0	0	No
Seed_MCL76	4	NA	NA	NA	NA	NA	NA	2	0	No	0	0	No
Seed_MCL80	4	NA	NA	NA	NA	NA	NA	0	0	No	3	0	No	AT5G18450	encodes a member of the DREB subfamily A-2 of ERF/AP2 transcription factor family.
Seed_MCL9	20	3	0.15	5	AT1G24260; AT3G54340/AT5G20240; AT4G18960; AT4G36920; AT5G13790	SEPALLATA3; AP3/PI; AG; AP2; AGL15	MADS; MADS; MADS; AP2-EREBP; MADS	2	0	No	0	1	No	AT3G23130; AT3G50870	SUPERMAN (SUP); MONOPOLE (MNP)
Seed_MCL90	3	1	0.333	1	AT5G41315	GL3	bHLH	2	0	No	0	0	No
Seed_MCL94	3	NA	NA	NA	NA	NA	NA	0	0	No	1	0	No
Seed_MCL95	3	1	0.333	2	AT1G24260; AT5G13790	SEPALLATA3; AGL15	MADS; MADS	1	0	No	0	0	No
Seed_MCL97	3	1	0.333	1	AT2G20180	AtbHLH15	bHLH	0	0	No	1	0	No
Seed_MCL99	3	NA	NA	NA	NA	NA	NA	1	0	No	0	0	No
Seedling_LCM1	5	NA	NA	NA	NA	NA	NA	1	0	No	0	0	No
Seedling_LCM100	4	NA	NA	NA	NA	NA	NA	1	0	No	0	0	No
Seedling_LCM104	5	3	0.6	2	AT1G24260; AT3G47640	SEPALLATA3; PYE	MADS; bHLH	1	0	No	0	0	No
Seedling_LCM105	5	NA	NA	NA	NA	NA	NA	2	0	No	2	0	No
Seedling_LCM106	3	NA	NA	NA	NA	NA	NA	1	0	No	0	0	No
Seedling_LCM11	3	NA	NA	NA	NA	NA	NA	0	0	No	2	0	No
Seedling_LCM112	5	1	0.2	1	AT2G21240	BBR_BPC4	BBR/BPC	1	0	No	0	0	No	AT1G23420	INNER NO OUTER (INO)
Seedling_LCM113	6	NA	NA	NA	NA	NA	NA	1	0	No	0	0	No
Seedling_LCM115	4	2	0.5	1	AT1G24260	SEPALLATA3	MADS	1	0	No	0	0	No
Seedling_LCM116	5	NA	NA	NA	NA	NA	NA	1	0	No	0	0	No
Seedling_LCM12	3	1	0.333	1	AT5G13790	AGL15	MADS	1	0	No	0	0	No
Seedling_LCM120	5	NA	NA	NA	NA	NA	NA	1	0	No	0	0	No
Seedling_LCM121	5	NA	NA	NA	NA	NA	NA	1	0	No	0	0	No
Seedling_LCM122	11	1	0.091	1	AT5G13790	AGL15	MADS	1	0	No	0	0	No	AT5G57720	AP2/B3-like transcriptional factor family protein
Seedling_LCM127	6	4	0.667	4	AT1G24260; AT1G28300; AT5G11260; AT5G13790	SEPALLATA3; LEC2; HY5; AGL15	MADS; ABI3VP1; bZIP; MADS	2	0	No	0	0	No
Seedling_LCM128	8	3	0.375	4	AT5G13790;AT5G11260;AT1G28300;AT1G24260	AGL15;HY5;LEC2;SEPALLATA3	MADS;bZIP;ABI3VP1;MADS	0	1	Yes	0	1	No
Seedling_LCM129	9	4	0.444	4	AT1G24260; AT1G28300; AT5G11260; AT5G13790	SEPALLATA3; LEC2; HY5; AGL15	MADS; ABI3VP1; bZIP; MADS	2	0	No	0	0	No
Seedling_LCM13	6	NA	NA	NA	NA	NA	NA	0	1	Yes	2	1	No
Seedling_LCM131	7	1	0.143	2	AT1G24260; AT5G13790	SEPALLATA3; AGL15	MADS; MADS	1	0	No	0	1	No
Seedling_LCM132	4	1	0.25	1	AT5G11260	HY5	bZIP	1	0	No	0	0	No
Seedling_LCM136	8	NA	NA	NA	NA	NA	NA	2	0	No	0	1	No
Seedling_LCM144	4	2	0.5	2	AT1G24260; AT5G13790	SEPALLATA3; AGL15	MADS; MADS	2	0	No	0	0	No
Seedling_LCM145	18	4	0.222	2	AT1G24260; AT5G13790	SEPALLATA3; AGL15	MADS; MADS	0	0	No	1	1	No
Seedling_LCM146	5	1	0.2	1	AT5G13790	AGL15	MADS	2	0	No	0	0	No
Seedling_LCM148	11	2	0.182	1	AT5G13790	AGL15	MADS	1	0	No	0	0	No	AT5G57720	AP2/B3-like transcriptional factor family protein
Seedling_LCM151	4	2	0.5	2	AT1G24260; AT5G41315	SEPALLATA3; GL3	MADS; bHLH	2	0	No	0	0	No
Seedling_LCM155	7	3	0.429	2	AT1G24260; AT5G13790	SEPALLATA3; AGL15	MADS; MADS	1	0	No	0	0	No
Seedling_LCM164	11	3	0.273	3	AT3G27920; AT5G13790; AT5G41315	GL1; AGL15; GL3	MYB; MADS; bHLH	2	0	No	0	1	No
Seedling_LCM167	4	1	0.25	2	AT1G24260; AT5G13790	SEPALLATA3; AGL15	MADS; MADS	1	0	No	1	0	No
Seedling_LCM170	13	2	0.154	3	AT1G24260; AT2G20180; AT5G13790	SEPALLATA3; AtbHLH15; AGL15	MADS; bHLH; MADS	1	0	No	0	0	No
Seedling_LCM171	13	2	0.154	3	AT1G24260; AT5G13790; AT5G41315	SEPALLATA3; AGL15; GL3	MADS; MADS; bHLH	1	0	No	0	0	No
Seedling_LCM173	4	1	0.25	1	AT1G24260	SEPALLATA3	MADS	0	0	No	2	0	No
Seedling_LCM175	4	1	0.25	1	AT1G24260	SEPALLATA3	MADS	1	0	No	2	0	No
Seedling_LCM176	11	2	0.182	2	AT1G24260; AT5G13790	SEPALLATA3; AGL15	MADS; MADS	1	0	No	0	0	No
Seedling_LCM177	12	2	0.167	3	AT1G24260; AT5G13790; AT5G41315	SEPALLATA3; AGL15; GL3	MADS; MADS; bHLH	1	0	No	0	0	No
Seedling_LCM18	5	NA	NA	NA	NA	NA	NA	1	0	No	0	0	No
Seedling_LCM184	3	NA	NA	NA	NA	NA	NA	0	0	No	1	0	No
Seedling_LCM185	4	1	0.25	1	AT5G13790	AGL15	MADS	0	0	No	1	0	No
Seedling_LCM188	4	1	0.25	2	AT2G20180; AT5G13790	AtbHLH15; AGL15	bHLH; MADS	1	0	No	0	0	No
Seedling_LCM189	6	1	0.167	2	AT2G20180; AT5G13790	AtbHLH15; AGL15	bHLH; MADS	1	0	No	0	0	No
Seedling_LCM19	4	2	0.5	2	AT1G24260; AT5G13790	SEPALLATA3; AGL15	MADS; MADS	1	0	No	0	0	No
Seedling_LCM192	6	2	0.333	2	AT1G24260; AT5G13790	SEPALLATA3; AGL15	MADS; MADS	1	0	No	0	0	No
Seedling_LCM195	6	1	0.167	1	AT1G24260	SEPALLATA3	MADS	2	0	No	0	0	No
Seedling_LCM20	5	NA	NA	NA	NA	NA	NA	1	0	No	0	0	No
Seedling_LCM216	6	3	0.5	3	AT1G28300; AT2G20180; AT5G11260	LEC2; AtbHLH15; HY5	ABI3VP1; bHLH; bZIP	0	0	No	1	0	No
Seedling_LCM219	4	1	0.25	1	AT2G36010/AT5G02470	E2Fa/Dpa	E2F-DP	1	0	No	2	1	No	AT2G17040	NAC DOMAIN CONTAINING PROTEIN 36 (NAC036)
Seedling_LCM22	4	NA	NA	NA	NA	NA	NA	0	0	No	2	0	No
Seedling_LCM220	5	1	0.2	1	AT1G24260	SEPALLATA3	MADS	1	0	No	0	0	No
Seedling_LCM222	9	2	0.222	2	AT3G27920; AT5G13790	GL1; AGL15	MYB; MADS	1	0	No	0	0	No
Seedling_LCM228	6	1	0.167	1	AT1G24260	SEPALLATA3	MADS	1	0	No	0	0	No
Seedling_LCM229	4	NA	NA	NA	NA	NA	NA	2	0	No	0	0	No
Seedling_LCM23	10	1	0.1	1	AT5G11260	HY5	bZIP	1	0	No	0	0	No
Seedling_LCM235	15	1	0.067	1	AT3G27920	GL1	MYB	2	0	No	0	0	No
Seedling_LCM240	7	1	0.143	2	AT1G24260; AT5G13790	SEPALLATA3; AGL15	MADS; MADS	1	0	No	0	0	No
Seedling_LCM247	10	2	0.2	2	AT3G27010; AT5G13790	TCP20; AGL15	TCP; MADS	1	0	No	0	0	No	AT3G44750	HISTONE DEACETYLASE 3 (HDA3)
Seedling_LCM248	13	3	0.231	3	AT1G24260; AT3G27010; AT5G13790	SEPALLATA3; TCP20; AGL15	MADS; TCP; MADS	2	0	No	0	0	No
Seedling_LCM250	10	NA	NA	NA	NA	NA	NA	2	0	No	0	0	No
Seedling_LCM251	9	1	0.111	1	AT5G13790	AGL15	MADS	1	0	No	0	0	No	AT5G57720	AP2/B3-like transcriptional factor family protein
Seedling_LCM253	4	NA	NA	NA	NA	NA	NA	2	0	No	0	0	No
Seedling_LCM254	13	1	0.077	1	AT5G13790	AGL15	MADS	2	0	No	0	0	No
Seedling_LCM255	5	NA	NA	NA	NA	NA	NA	1	0	No	0	0	No
Seedling_LCM257	14	2	0.143	3	AT1G24260; AT2G20180; AT5G13790	SEPALLATA3; AtbHLH15; AGL15	MADS; bHLH; MADS	1	0	No	0	0	No
Seedling_LCM259	10	2	0.2	3	AT1G24260; AT2G20180; AT5G13790	SEPALLATA3; AtbHLH15; AGL15	MADS; bHLH; MADS	1	0	No	0	0	No
Seedling_LCM26	5	2	0.4	2	AT1G28300; AT5G13790	LEC2; AGL15	ABI3VP1; MADS	2	0	No	0	0	No
Seedling_LCM263	18	4	0.222	3	AT1G24260; AT2G20180; AT5G13790	SEPALLATA3; AtbHLH15; AGL15	MADS; bHLH; MADS	1	0	No	0	0	No
Seedling_LCM266	13	2	0.154	3	AT1G24260; AT2G20180; AT5G13790	SEPALLATA3; AtbHLH15; AGL15	MADS; bHLH; MADS	1	0	No	0	0	No
Seedling_LCM268	4	3	0.75	5	AT1G14350; AT1G24260; AT2G02820; AT5G13790; AT5G41315	AtMYB124; SEPALLATA3; AtMYB88; AGL15; GL3	MYB; MADS; MYB; MADS; bHLH	0	0	No	1	0	No
Seedling_LCM269	7	3	0.429	5	AT1G14350; AT1G24260; AT2G02820; AT5G11260; AT5G41315	AtMYB124; SEPALLATA3; AtMYB88; HY5; GL3	MYB; MADS; MYB; bZIP; bHLH	1	0	No	0	1	No
Seedling_LCM271	12	2	0.167	4	AT1G14350; AT1G24260; AT2G02820; AT5G41315	AtMYB124; SEPALLATA3; AtMYB88; GL3	MYB; MADS; MYB; bHLH	1	0	No	0	2	No
Seedling_LCM272	4	NA	NA	NA	NA	NA	NA	1	0	No	0	1	No
Seedling_LCM273	12	3	0.25	4	AT1G24260; AT2G20180; AT5G13790; AT5G41315	SEPALLATA3; AtbHLH15; AGL15; GL3	MADS; bHLH; MADS; bHLH	1	0	No	0	0	No
Seedling_LCM274	3	NA	NA	NA	NA	NA	NA	0	0	No	1	0	No
Seedling_LCM275	4	NA	NA	NA	NA	NA	NA	0	0	No	3	0	No
Seedling_LCM276	4	NA	NA	NA	NA	NA	NA	1	0	No	3	0	No
Seedling_LCM277	4	NA	NA	NA	NA	NA	NA	0	0	No	1	0	No
Seedling_LCM278	4	NA	NA	NA	NA	NA	NA	0	0	No	1	0	No
Seedling_LCM279	4	NA	NA	NA	NA	NA	NA	0	0	No	1	0	No
Seedling_LCM280	4	NA	NA	NA	NA	NA	NA	0	0	No	1	0	No
Seedling_LCM281	4	NA	NA	NA	NA	NA	NA	0	0	No	1	0	No
Seedling_LCM282	10	3	0.3	2	AT1G24260; AT5G13790	SEPALLATA3; AGL15	MADS; MADS	2	0	No	0	0	No
Seedling_LCM285	12	4	0.333	2	AT1G24260; AT5G13790	SEPALLATA3; AGL15	MADS; MADS	2	0	No	0	2	No
Seedling_LCM287	5	NA	NA	NA	NA	NA	NA	0	0	No	1	0	No
Seedling_LCM288	9	1	0.111	1	AT3G27920	GL1	MYB	1	0	No	0	0	No
Seedling_LCM290	8	1	0.125	1	AT3G27920	GL1	MYB	1	0	No	0	0	No
Seedling_LCM291	12	2	0.167	2	AT3G27920; AT5G13790	GL1; AGL15	MYB; MADS	1	0	No	0	0	No	AT5G57720	AP2/B3-like transcriptional factor family protein
Seedling_LCM292	6	NA	NA	NA	NA	NA	NA	1	0	No	0	0	No
Seedling_LCM294	12	1	0.083	1	AT1G24260	SEPALLATA3	MADS	2	0	No	0	0	No
Seedling_LCM296	13	2	0.154	3	AT1G24260; AT5G13790; AT5G41315	SEPALLATA3; AGL15; GL3	MADS; MADS; bHLH	1	0	No	0	0	No
Seedling_LCM30	4	1	0.25	1	AT5G11260	HY5	bZIP	1	0	No	0	0	No	AT5G10120	Ethylene insensitive 3 family protein
Seedling_LCM300	13	5	0.385	4	AT1G24260; AT1G28300; AT5G11260; AT5G13790	SEPALLATA3; LEC2; HY5; AGL15	MADS; ABI3VP1; bZIP; MADS	2	0	No	0	1	No
Seedling_LCM305	5	NA	NA	NA	NA	NA	NA	1	0	No	0	0	No
Seedling_LCM31	4	1	0.25	1	AT1G24260	SEPALLATA3	MADS	0	0	No	2	0	No	AT2G26150	HEAT SHOCK TRANSCRIPTION FACTOR A2 (HSFA2)
Seedling_LCM315	20	1	0.05	1	AT5G13790	AGL15	MADS	1	0	No	0	0	No
Seedling_LCM316	12	1	0.083	1	AT5G13790	AGL15	MADS	1	0	No	0	1	No
Seedling_LCM317	4	NA	NA	NA	NA	NA	NA	2	0	No	2	0	No
Seedling_LCM318	13	2	0.154	2	AT2G20180; AT5G13790	AtbHLH15; AGL15	bHLH; MADS	2	0	No	0	0	No
Seedling_LCM319	12	NA	NA	NA	NA	NA	NA	2	0	No	0	0	No
Seedling_LCM32	7	NA	NA	NA	NA	NA	NA	2	0	No	0	0	No
Seedling_LCM323	8	1	0.125	2	AT1G24260; AT5G13790	SEPALLATA3; AGL15	MADS; MADS	1	0	No	0	0	No
Seedling_LCM324	6	1	0.167	1	AT1G24260	SEPALLATA3	MADS	1	0	No	0	0	No
Seedling_LCM325	4	NA	NA	NA	NA	NA	NA	0	0	No	2	0	No
Seedling_LCM329	5	1	0.2	1	AT5G13790	AGL15	MADS	2	0	No	0	0	No
Seedling_LCM33	4	4	1	5	AT1G24260; AT2G20180; AT4G36920; AT5G11260; AT5G13790	SEPALLATA3; AtbHLH15; AP2; HY5; AGL15	MADS; bHLH; AP2-EREBP; bZIP; MADS	2	0	No	0	0	No	AT1G27730; AT1G80840; AT2G38470; AT3G55980	SALT TOLERANCE ZINC FINGER (STZ); WRKY DNA-BINDING PROTEIN 40 (WRKY40); WRKY DNA-BINDING PROTEIN 33 (WRKY33); CZF1	W-box_promoter_motif; WRKY_(W-box);
Seedling_LCM335	11	1	0.091	1	AT5G13790	AGL15	MADS	0	0	No	2	1	No
Seedling_LCM338	5	1	0.2	1	AT5G41315	GL3	bHLH	2	0	No	0	1	No
Seedling_LCM34	8	2	0.25	2	AT1G24260; AT5G13790	SEPALLATA3; AGL15	MADS; MADS	2	0	No	2	1	No
Seedling_LCM342	10	5	0.5	4	AT1G24260; AT5G11260; AT5G13790; AT5G41315	SEPALLATA3; HY5; AGL15; GL3	MADS; bZIP; MADS; bHLH	2	0	No	0	1	No
Seedling_LCM343	34	8	0.235	6	AT1G14350; AT1G24260; AT2G02820; AT2G20180; AT5G13790; AT5G41315	AtMYB124; SEPALLATA3; AtMYB88; AtbHLH15; AGL15; GL3	MYB; MADS; MYB; bHLH; MADS; bHLH	0	0	No	1	0	No
Seedling_LCM345	9	2	0.2222	2	AT5G13790;AT1G24260	AGL15;SEPALLATA3	MADS;MADS	0	0	No	0	2	Yes
Seedling_LCM348	6	NA	NA	NA	NA	NA	NA	0	0	No	0	2	Yes
Seedling_LCM35	4	2	0.5	2	AT1G24260; AT5G13790	SEPALLATA3; AGL15	MADS; MADS	2	0	No	0	0	No
Seedling_LCM352	9	1	0.111	1	AT5G13790	AGL15	MADS	2	0	No	0	0	No
Seedling_LCM353	9	1	0.111	1	AT3G27010	TCP20	TCP	1	0	No	0	0	No
Seedling_LCM354	15	2	0.133	2	AT3G27920; AT5G13790	GL1; AGL15	MYB; MADS	2	0	No	0	0	No
Seedling_LCM355	27	2	0.0741	2	AT5G13790;AT3G27010	AGL15;TCP20	MADS;TCP	0	0	No	0	8	Yes
Seedling_LCM357	5	1	0.2	2	AT2G20180; AT3G47640	AtbHLH15; PYE	bHLH; bHLH	1	0	No	0	0	No
Seedling_LCM358	11	3	0.273	5	AT1G24260; AT2G20180; AT3G47640; AT5G13790; AT5G41315	SEPALLATA3; AtbHLH15; PYE; AGL15; GL3	MADS; bHLH; bHLH; MADS; bHLH	1	0	No	0	0	No
Seedling_LCM359	15	3	0.2	4	AT2G20180; AT3G47640; AT5G13790; AT5G41315	AtbHLH15; PYE; AGL15; GL3	bHLH; bHLH; MADS; bHLH	1	0	No	0	0	No
Seedling_LCM360	18	3	0.167	5	AT1G24260; AT2G20180; AT3G47640; AT5G13790; AT5G41315	SEPALLATA3; AtbHLH15; PYE; AGL15; GL3	MADS; bHLH; bHLH; MADS; bHLH	1	0	No	0	0	No
Seedling_LCM361	27	5	0.185	5	AT1G24260; AT2G20180; AT3G47640; AT5G13790; AT5G41315	SEPALLATA3; AtbHLH15; PYE; AGL15; GL3	MADS; bHLH; bHLH; MADS; bHLH	1	0	No	0	0	No
Seedling_LCM362	22	4	0.182	4	AT1G24260; AT2G20180; AT3G47640; AT5G13790	SEPALLATA3; AtbHLH15; PYE; AGL15	MADS; bHLH; bHLH; MADS	1	0	No	0	0	No
Seedling_LCM363	32	6	0.188	5	AT1G24260; AT2G20180; AT3G47640; AT5G13790; AT5G41315	SEPALLATA3; AtbHLH15; PYE; AGL15; GL3	MADS; bHLH; bHLH; MADS; bHLH	1	0	No	0	0	No
Seedling_LCM364	12	3	0.25	4	AT1G24260; AT2G20180; AT3G47640; AT5G13790	SEPALLATA3; AtbHLH15; PYE; AGL15	MADS; bHLH; bHLH; MADS	1	0	No	0	0	No
Seedling_LCM365	15	2	0.133	3	AT2G20180; AT3G47640; AT5G41315	AtbHLH15; PYE; GL3	bHLH; bHLH; bHLH	1	0	No	0	0	No
Seedling_LCM366	12	3	0.25	5	AT1G24260; AT2G20180; AT3G47640; AT5G13790; AT5G41315	SEPALLATA3; AtbHLH15; PYE; AGL15; GL3	MADS; bHLH; bHLH; MADS; bHLH	1	0	No	0	0	No
Seedling_LCM367	18	2	0.111	3	AT2G20180; AT3G47640; AT5G41315	AtbHLH15; PYE; GL3	bHLH; bHLH; bHLH	1	0	No	0	1	No
Seedling_LCM368	7	1	0.143	2	AT2G20180; AT3G47640	AtbHLH15; PYE	bHLH; bHLH	1	0	No	0	0	No
Seedling_LCM369	14	3	0.214	4	AT1G24260; AT2G20180; AT3G47640; AT5G13790	SEPALLATA3; AtbHLH15; PYE; AGL15	MADS; bHLH; bHLH; MADS	1	0	No	0	0	No
Seedling_LCM37	4	4	1	3	AT2G20180; AT5G11260; AT5G13790	AtbHLH15; HY5; AGL15	bHLH; bZIP; MADS	2	0	No	0	0	No
Seedling_LCM370	44	10	0.227	5	AT1G24260; AT2G20180; AT3G47640; AT5G13790; AT5G41315	SEPALLATA3; AtbHLH15; PYE; AGL15; GL3	MADS; bHLH; bHLH; MADS; bHLH	1	0	No	0	13	No
Seedling_LCM371	35	9	0.257	5	AT1G24260; AT2G20180; AT3G47640; AT5G13790; AT5G41315	SEPALLATA3; AtbHLH15; PYE; AGL15; GL3	MADS; bHLH; bHLH; MADS; bHLH	1	0	No	0	0	No
Seedling_LCM373	4	NA	NA	NA	NA	NA	NA	0	0	No	1	0	No
Seedling_LCM376	5	1	0.2	1	AT1G24260	SEPALLATA3	MADS	1	0	No	0	0	No
Seedling_LCM377	9	6	0.667	4	AT1G24260; AT1G28300; AT5G11260; AT5G13790	SEPALLATA3; LEC2; HY5; AGL15	MADS; ABI3VP1; bZIP; MADS	2	0	No	0	0	No
Seedling_LCM378	9	5	0.556	3	AT1G24260; AT5G11260; AT5G13790	SEPALLATA3; HY5; AGL15	MADS; bZIP; MADS	2	0	No	0	0	No
Seedling_LCM382	10	2	0.2	4	AT1G24260; AT2G20180; AT5G13790; AT5G41315	SEPALLATA3; AtbHLH15; AGL15; GL3	MADS; bHLH; MADS; bHLH	1	0	No	0	1	No
Seedling_LCM390	16	6	0.375	3	AT1G24260; AT5G13790; AT5G41315	SEPALLATA3; AGL15; GL3	MADS; MADS; bHLH	2	0	No	0	0	No
Seedling_LCM403	4	2	0.5	1	AT1G24260	SEPALLATA3	MADS	0	0	No	2	0	No
Seedling_LCM405	13	4	0.308	4	AT1G24260; AT2G20180; AT5G13790; AT5G41315	SEPALLATA3; AtbHLH15; AGL15; GL3	MADS; bHLH; MADS; bHLH	1	0	No	0	0	No
Seedling_LCM409	4	2	0.5	2	AT5G13790;AT1G24260	AGL15;SEPALLATA3	MADS;MADS	0	0	No	0	2	Yes
Seedling_LCM412	18	5	0.278	3	AT1G24260; AT2G20180; AT5G13790	SEPALLATA3; AtbHLH15; AGL15	MADS; bHLH; MADS	1	0	No	0	0	No
Seedling_LCM421	21	6	0.286	4	AT1G24260; AT2G20180; AT5G13790; AT5G41315	SEPALLATA3; AtbHLH15; AGL15; GL3	MADS; bHLH; MADS; bHLH	2	0	No	0	0	No
Seedling_LCM423	20	5	0.25	3	AT1G24260; AT2G20180; AT5G13790	SEPALLATA3; AtbHLH15; AGL15	MADS; bHLH; MADS	1	0	No	0	0	No
Seedling_LCM424	18	5	0.278	4	AT1G24260; AT2G20180; AT5G13790; AT5G41315	SEPALLATA3; AtbHLH15; AGL15; GL3	MADS; bHLH; MADS; bHLH	1	0	No	0	0	No
Seedling_LCM426	21	5	0.238	3	AT1G24260; AT2G20180; AT5G13790	SEPALLATA3; AtbHLH15; AGL15	MADS; bHLH; MADS	1	0	No	0	0	No
Seedling_LCM433	63	23	0.3651	5	AT5G13790;AT2G20180;AT3G27920;AT5G41315;AT1G24260	AGL15;AtbHLH15;GL1;GL3;SEPALLATA3	MADS;bHLH;MYB;bHLH;MADS	0	0	No	0	13	Yes
Seedling_LCM50	4	1	0.25	1	AT5G41315	GL3	bHLH	2	0	No	0	0	No
Seedling_LCM51	4	NA	NA	NA	NA	NA	NA	0	0	No	2	0	No
Seedling_LCM53	7	NA	NA	NA	NA	NA	NA	1	0	No	0	0	No
Seedling_LCM55	14	5	0.357	2	AT1G24260; AT5G62020	SEPALLATA3; HSF6	MADS; HSF	1	0	No	0	0	No
Seedling_LCM56	5	2	0.4	2	AT2G20180; AT5G13790	AtbHLH15; AGL15	bHLH; MADS	0	0	No	1	0	No
Seedling_LCM58	4	NA	NA	NA	NA	NA	NA	0	0	No	2	0	No
Seedling_LCM6	5	1	0.2	2	AT1G14350; AT2G02820	AtMYB124; AtMYB88	MYB; MYB	2	0	No	0	0	No
Seedling_LCM62	27	8	0.296	4	AT1G24260; AT2G20180; AT5G13790; AT5G41315	SEPALLATA3; AtbHLH15; AGL15; GL3	MADS; bHLH; MADS; bHLH	0	0	No	1	0	No
Seedling_LCM64	11	1	0.091	1	AT1G24260	SEPALLATA3	MADS	2	0	No	0	1	No
Seedling_LCM65	7	NA	NA	NA	NA	NA	NA	1	0	No	0	0	No
Seedling_LCM67	8	1	0.125	2	AT1G24260; AT5G13790	SEPALLATA3; AGL15	MADS; MADS	1	0	No	0	0	No
Seedling_LCM7	4	2	0.5	1	AT1G24260	SEPALLATA3	MADS	2	0	No	0	1	No
Seedling_LCM73	16	3	0.188	3	AT2G20180; AT5G13790; AT5G41315	AtbHLH15; AGL15; GL3	bHLH; MADS; bHLH	1	0	No	0	0	No
Seedling_LCM77	5	1	0.2	1	AT5G13790	AGL15	MADS	0	0	No	0	2	Yes	AT5G57720	AP2/B3-like transcriptional factor family protein
Seedling_LCM80	5	1	0.2	1	AT1G24260	SEPALLATA3	MADS	1	0	No	0	0	No
Seedling_LCM82	15	5	0.333	4	AT1G24260; AT2G20180; AT5G13790; AT5G41315	SEPALLATA3; AtbHLH15; AGL15; GL3	MADS; bHLH; MADS; bHLH	1	0	No	0	0	No
Seedling_LCM85	10	3	0.3	2	AT1G24260; AT5G13790	SEPALLATA3; AGL15	MADS; MADS	1	0	No	0	0	No
Seedling_LCM90	11	1	0.091	1	AT5G13790	AGL15	MADS	1	0	No	0	0	No
Seedling_LCM96	9	1	0.111	2	AT2G20180; AT5G13790	AtbHLH15; AGL15	bHLH; MADS	2	0	No	0	0	No
Seedling_MCL103	3	NA	NA	NA	NA	NA	NA	0	0	No	2	0	No
Seedling_MCL106	3	NA	NA	NA	NA	NA	NA	2	0	No	0	0	No
Seedling_MCL107	3	NA	NA	NA	NA	NA	NA	1	0	No	0	0	No
Seedling_MCL108	3	NA	NA	NA	NA	NA	NA	1	0	No	0	0	No
Seedling_MCL109	3	NA	NA	NA	NA	NA	NA	0	0	No	1	0	No
Seedling_MCL117	3	3	1	3	AT1G24260; AT2G20180; AT5G13790	SEPALLATA3; AtbHLH15; AGL15	MADS; bHLH; MADS	2	0	No	0	0	No
Seedling_MCL125	3	1	0.333	1	AT1G24260	SEPALLATA3	MADS	0	0	No	1	0	No
Seedling_MCL126	3	NA	NA	NA	NA	NA	NA	2	0	No	2	1	Yes
Seedling_MCL131	3	NA	NA	NA	NA	NA	NA	0	0	No	1	0	No
Seedling_MCL132	3	NA	NA	NA	NA	NA	NA	2	0	No	0	0	No
Seedling_MCL135	3	NA	NA	NA	NA	NA	NA	0	0	No	1	0	No
Seedling_MCL137	3	1	0.3333	1	AT5G13790	AGL15	MADS	0	1	Yes	0	1	Yes
Seedling_MCL139	3	1	0.333	1	AT1G24260	SEPALLATA3	MADS	0	1	Yes	2	0	No
Seedling_MCL14	15	6	0.4	2	AT1G24260; AT5G62020	SEPALLATA3; HSF6	MADS; HSF	1	0	No	0	0	No
Seedling_MCL141	3	1	0.333	1	AT5G13790	AGL15	MADS	0	0	No	2	0	No
Seedling_MCL142	3	2	0.667	1	AT2G36010/AT5G02470	E2Fa/Dpa	E2F-DP	1	0	No	1	0	No
Seedling_MCL143	3	NA	NA	NA	NA	NA	NA	0	0	No	2	0	No
Seedling_MCL145	3	1	0.333	1	AT1G24260	SEPALLATA3	MADS	0	0	No	1	0	No
Seedling_MCL154	2	1	0.5	1	AT1G24260	SEPALLATA3	MADS	0	1	Yes	0	1	Yes	AT1G52830;AT3G15540	INDOLE-3-ACETIC ACID 6 (IAA6);INDOLE-3-ACETIC ACID INDUCIBLE 19 (IAA19)
Seedling_MCL161	2	NA	NA	NA	NA	NA	NA	0	0	No	2	1	Yes
Seedling_MCL162	2	NA	NA	NA	NA	NA	NA	0	0	No	2	0	No
Seedling_MCL168	2	NA	NA	NA	NA	NA	NA	2	0	No	2	0	No
Seedling_MCL171	2	2	1	2	AT1G24260; AT5G13790	SEPALLATA3; AGL15	MADS; MADS	1	0	No	1	0	No
Seedling_MCL175	2	1	0.5	1	AT5G13790	AGL15	MADS	0	0	No	3	0	No
Seedling_MCL177	2	1	0.5	3	AT1G24260; AT2G20180; AT5G13790	SEPALLATA3; AtbHLH15; AGL15	MADS; bHLH; MADS	0	0	No	2	0	No
Seedling_MCL178	2	1	0.5	1	AT5G11260	HY5	bZIP	2	0	No	0	0	No
Seedling_MCL184	2	1	0.5	1	AT2G20180	AtbHLH15	bHLH	1	0	No	0	0	No
Seedling_MCL187	2	1	0.5	1	AT1G24260	SEPALLATA3	MADS	2	0	No	0	0	No
Seedling_MCL188	2	1	0.5	3	AT1G24260; AT4G36920; AT5G13790	SEPALLATA3; AP2; AGL15	MADS; AP2-EREBP; MADS	0	0	No	1	0	No
Seedling_MCL193	2	1	0.5	1	AT1G24260	SEPALLATA3	MADS	1	0	No	0	0	No
Seedling_MCL197	2	NA	NA	NA	NA	NA	NA	1	0	No	0	0	No
Seedling_MCL198	2	1	0.5	1	AT5G13790	AGL15	MADS	1	0	No	0	0	No
Seedling_MCL20	12	1	0.083	2	AT1G24260; AT5G13790	SEPALLATA3; AGL15	MADS; MADS	1	0	No	0	0	No
Seedling_MCL204	2	NA	NA	NA	NA	NA	NA	2	0	No	3	0	No
Seedling_MCL207	2	1	0.5	2	AT1G24260; AT5G13790	SEPALLATA3; AGL15	MADS; MADS	2	0	No	0	0	No
Seedling_MCL208	2	NA	NA	NA	NA	NA	NA	2	0	No	0	1	Yes
Seedling_MCL213	2	2	1	3	AT2G20180; AT2G36010/AT5G02470; AT3G27920	AtbHLH15; E2Fa/Dpa; GL1	bHLH; E2F-DP; MYB	0	0	No	1	0	No
Seedling_MCL214	2	1	0.5	1	AT1G24260	SEPALLATA3	MADS	1	0	No	0	0	No
Seedling_MCL215	2	NA	NA	NA	NA	NA	NA	1	0	No	0	0	No
Seedling_MCL22	11	5	0.455	4	AT1G22070; AT1G24260; AT5G06950; AT5G13790	TGA3; SEPALLATA3; TGA2; AGL15	bZIP; MADS; bZIP; MADS	2	0	No	0	0	No
Seedling_MCL221	2	NA	NA	NA	NA	NA	NA	0	0	No	2	0	No
Seedling_MCL222	2	2	1	2	AT1G24260; AT2G20180	SEPALLATA3; AtbHLH15	MADS; bHLH	0	0	No	2	0	No
Seedling_MCL224	2	NA	NA	NA	NA	NA	NA	0	0	No	1	0	No
Seedling_MCL225	2	NA	NA	NA	NA	NA	NA	1	0	No	0	0	No
Seedling_MCL226	2	1	0.5	1	AT1G24260	SEPALLATA3	MADS	1	0	No	3	0	No
Seedling_MCL230	2	1	0.5	1	AT5G13790	AGL15	MADS	2	0	No	3	0	No
Seedling_MCL233	2	NA	NA	NA	NA	NA	NA	1	0	No	0	0	No	AT1G14410	WHIRLY 1 (WHY1)
Seedling_MCL235	2	NA	NA	NA	NA	NA	NA	0	0	No	2	0	No
Seedling_MCL241	2	NA	NA	NA	NA	NA	NA	0	0	No	2	1	Yes
Seedling_MCL247	2	NA	NA	NA	NA	NA	NA	0	0	No	0	1	Yes
Seedling_MCL249	2	NA	NA	NA	NA	NA	NA	1	0	No	2	0	No
Seedling_MCL251	2	NA	NA	NA	NA	NA	NA	2	0	No	0	0	No	AT3G02830	ZINC FINGER PROTEIN 1 (ZFN1)
Seedling_MCL255	2	1	0.5	1	AT5G13790	AGL15	MADS	0	0	No	1	0	No
Seedling_MCL26	9	NA	NA	NA	NA	NA	NA	2	0	No	0	1	No
Seedling_MCL260	2	1	0.5	2	AT1G24260; AT5G13790	SEPALLATA3; AGL15	MADS; MADS	1	0	No	0	0	No
Seedling_MCL30	8	1	0.125	1	AT1G24260	SEPALLATA3	MADS	0	1	No	3	1	No
Seedling_MCL32	8	4	0.5	4	AT1G24260; AT2G20180; AT5G13790; AT5G41315	SEPALLATA3; AtbHLH15; AGL15; GL3	MADS; bHLH; MADS; bHLH	1	0	No	0	0	No
Seedling_MCL36	7	3	0.429	1	AT1G24260	SEPALLATA3	MADS	0	1	No	4	2	Yes
Seedling_MCL4	66	15	0.227	5	AT1G24260; AT2G20180; AT3G47640; AT5G13790; AT5G41315	SEPALLATA3; AtbHLH15; PYE; AGL15; GL3	MADS; bHLH; bHLH; MADS; bHLH	1	0	No	0	22	No
Seedling_MCL41	7	2	0.286	3	AT1G24260; AT4G36920; AT5G13790	SEPALLATA3; AP2; AGL15	MADS; AP2-EREBP; MADS	2	1	Yes	0	1	No
Seedling_MCL49	6	4	0.667	3	AT2G20180; AT5G11260; AT5G13790	AtbHLH15; HY5; AGL15	bHLH; bZIP; MADS	2	0	No	0	0	No
Seedling_MCL50	6	6	1	7	AT1G14350; AT1G24260; AT2G02820; AT2G20180; AT4G36920; AT5G11260; AT5G13790	AtMYB124; SEPALLATA3; AtMYB88; AtbHLH15; AP2; HY5; AGL15	MYB; MADS; MYB; bHLH; AP2-EREBP; bZIP; MADS	2	0	No	0	0	No	AT1G27730; AT1G80840; AT2G38470; AT3G55980	SALT TOLERANCE ZINC FINGER (STZ); WRKY DNA-BINDING PROTEIN 40 (WRKY40); WRKY DNA-BINDING PROTEIN 33 (WRKY33); CZF1	W-box_promoter_motif; WRKY_(W-box);
Seedling_MCL51	6	NA	NA	NA	NA	NA	NA	1	0	No	0	0	No
Seedling_MCL52	6	NA	NA	NA	NA	NA	NA	1	0	No	0	1	No
Seedling_MCL55	6	3	0.5	2	AT1G24260; AT5G13790	SEPALLATA3; AGL15	MADS; MADS	1	0	No	0	0	No
Seedling_MCL56	6	2	0.333	2	AT1G24260; AT5G13790	SEPALLATA3; AGL15	MADS; MADS	2	0	No	0	0	No
Seedling_MCL57	6	1	0.167	2	AT1G24260; AT5G13790	SEPALLATA3; AGL15	MADS; MADS	0	0	No	2	0	No
Seedling_MCL60	6	2	0.333	1	AT5G41315	GL3	bHLH	0	0	No	1	0	No
Seedling_MCL69	5	NA	NA	NA	NA	NA	NA	1	0	No	0	0	No
Seedling_MCL78	4	3	0.75	3	AT1G28300; AT3G26790; AT4G02640	LEC2; FUS3; AtbZIP10	ABI3VP1; ABI3VP1; bZIP	2	0	No	6	2	Yes
Seedling_MCL79	4	1	0.25	3	AT2G20180; AT3G27920; AT5G13790	AtbHLH15; GL1; AGL15	bHLH; MYB; MADS	2	0	No	0	0	No
Seedling_MCL80	4	2	0.5	1	AT5G13790	AGL15	MADS	1	0	No	0	0	No	AT3G55770	WLIM2B (WLIM2b)
Seedling_MCL93	4	NA	NA	NA	NA	NA	NA	1	0	No	0	0	No
Seedling_MCL99	4	2	0.5	1	AT5G13790	AGL15	MADS	0	0	No	2	1	No
Shoot_LCM105	6	1	0.167	1	AT5G41315	GL3	bHLH	2	0	No	0	0	No
Shoot_LCM106	8	3	0.375	2	AT1G24260; AT5G13790	SEPALLATA3; AGL15	MADS; MADS	1	0	No	0	1	No
Shoot_LCM109	4	1	0.25	1	AT1G24260	SEPALLATA3	MADS	1	0	No	3	0	No
Shoot_LCM11	3	NA	NA	NA	NA	NA	NA	1	0	No	0	0	No
Shoot_LCM111	4	NA	NA	NA	NA	NA	NA	0	0	No	1	0	No	AT5G11510	MYB DOMAIN PROTEIN 3R-4 (MYB3R-4)
Shoot_LCM116	4	NA	NA	NA	NA	NA	NA	0	0	No	0	2	Yes
Shoot_LCM120	5	2	0.4	2	AT5G13790; AT5G41315	AGL15; GL3	MADS; bHLH	0	0	No	2	0	No
Shoot_LCM122	7	2	0.286	2	AT2G20180; AT2G36010/AT5G02470	AtbHLH15; E2Fa/Dpa	bHLH; E2F-DP	2	0	No	0	0	No	AT1G34355	PARALLEL SPINDLE 1 (PS1)
Shoot_LCM123	5	3	0.6	2	AT1G24260; AT5G13790	SEPALLATA3; AGL15	MADS; MADS	1	0	No	1	0	No
Shoot_LCM125	5	2	0.4	2	AT1G24260; AT5G13790	SEPALLATA3; AGL15	MADS; MADS	1	0	No	1	0	No
Shoot_LCM127	5	1	0.2	1	AT5G13790	AGL15	MADS	1	0	No	0	0	No
Shoot_LCM131	12	5	0.417	3	AT1G24260; AT2G20180; AT5G13790	SEPALLATA3; AtbHLH15; AGL15	MADS; bHLH; MADS	1	0	No	0	0	No
Shoot_LCM133	6	1	0.167	1	AT1G24260	SEPALLATA3	MADS	2	0	No	0	0	No
Shoot_LCM136	5	NA	NA	NA	NA	NA	NA	1	0	No	0	0	No
Shoot_LCM137	5	NA	NA	NA	NA	NA	NA	1	0	No	0	0	No
Shoot_LCM141	8	3	0.375	3	AT1G24260; AT2G20180; AT5G41315	SEPALLATA3; AtbHLH15; GL3	MADS; bHLH; bHLH	2	0	No	0	0	No
Shoot_LCM143	20	6	0.3	3	AT1G24260; AT2G20180; AT5G13790	SEPALLATA3; AtbHLH15; AGL15	MADS; bHLH; MADS	2	0	No	0	0	No
Shoot_LCM146	5	1	0.2	2	AT2G20180; AT5G13790	AtbHLH15; AGL15	bHLH; MADS	0	0	No	2	0	No
Shoot_LCM157	5	4	0.8	3	AT1G24260; AT5G13790; AT5G61850	SEPALLATA3; AGL15; LFY	MADS; MADS; ORPHAN	2	0	No	0	0	No	AT1G16070; AT3G50870	TUBBY LIKE PROTEIN 8 (TLP8); MONOPOLE (MNP)
Shoot_LCM16	5	3	0.6	4	AT1G24260; AT1G28300; AT5G11260; AT5G13790	SEPALLATA3; LEC2; HY5; AGL15	MADS; ABI3VP1; bZIP; MADS	2	0	No	0	0	No
Shoot_LCM160	3	NA	NA	NA	NA	NA	NA	0	0	No	2	0	No
Shoot_LCM161	8	1	0.125	1	AT5G13790	AGL15	MADS	1	0	No	0	0	No
Shoot_LCM164	4	NA	NA	NA	NA	NA	NA	1	0	No	0	0	No
Shoot_LCM166	4	NA	NA	NA	NA	NA	NA	1	0	No	0	0	No
Shoot_LCM167	5	1	0.2	1	AT1G24260	SEPALLATA3	MADS	1	0	No	0	0	No
Shoot_LCM17	5	1	0.2	2	AT3G27920; AT5G13790	GL1; AGL15	MYB; MADS	2	0	No	0	0	No
Shoot_LCM19	4	1	0.25	1	AT5G13790	AGL15	MADS	0	0	No	1	0	No
Shoot_LCM2	4	2	0.5	2	AT1G24260; AT5G13790	SEPALLATA3; AGL15	MADS; MADS	0	0	No	1	0	No
Shoot_LCM23	6	2	0.333	4	AT1G14350; AT1G24260; AT2G02820; AT5G41315	AtMYB124; SEPALLATA3; AtMYB88; GL3	MYB; MADS; MYB; bHLH	1	0	No	0	1	No
Shoot_LCM27	4	1	0.25	1	AT1G24260	SEPALLATA3	MADS	1	0	No	0	0	No
Shoot_LCM29	4	3	0.75	3	AT1G24260; AT5G13790; AT5G61850	SEPALLATA3; AGL15; LFY	MADS; MADS; ORPHAN	2	0	No	0	0	No	AT1G16070; AT3G06220; AT4G34400	TUBBY LIKE PROTEIN 8 (TLP8); AP2/B3-like transcriptional factor family protein;AP2/B3-like transcriptional factor family protein
Shoot_LCM35	13	3	0.231	2	AT1G24260; AT5G13790	SEPALLATA3; AGL15	MADS; MADS	1	0	No	0	1	No
Shoot_LCM38	10	6	0.6	4	AT1G24260; AT3G27920; AT5G13790; AT5G41315	SEPALLATA3; GL1; AGL15; GL3	MADS; MYB; MADS; bHLH	0	1	No	2	2	No
Shoot_LCM40	12	NA	NA	NA	NA	NA	NA	1	0	No	0	0	No	AT1G34355	PARALLEL SPINDLE 1 (PS1)
Shoot_LCM44	6	NA	NA	NA	NA	NA	NA	1	0	No	0	0	No	AT1G34355	PARALLEL SPINDLE 1 (PS1)
Shoot_LCM45	6	1	0.167	1	AT5G13790	AGL15	MADS	1	0	No	0	0	No
Shoot_LCM49	8	1	0.125	2	AT2G20180; AT2G36010/AT5G02470	AtbHLH15; E2Fa/Dpa	bHLH; E2F-DP	1	0	No	0	0	No	AT1G34355	PARALLEL SPINDLE 1 (PS1)
Shoot_LCM5	3	NA	NA	NA	NA	NA	NA	2	0	No	0	0	No
Shoot_LCM52	6	NA	NA	NA	NA	NA	NA	1	0	No	0	1	No
Shoot_LCM6	3	NA	NA	NA	NA	NA	NA	0	0	No	1	0	No	AT3G44750	HISTONE DEACETYLASE 3 (HDA3)
Shoot_LCM61	5	1	0.2	1	AT2G20180	AtbHLH15	bHLH	0	0	No	0	2	Yes
Shoot_LCM62	5	NA	NA	NA	NA	NA	NA	2	1	Yes	2	1	No
Shoot_LCM65	5	3	0.6	2	AT2G20180; AT5G13790	AtbHLH15; AGL15	bHLH; MADS	1	0	No	0	0	No
Shoot_LCM68	5	1	0.2	2	AT2G20180; AT5G13790	AtbHLH15; AGL15	bHLH; MADS	0	0	No	1	0	No
Shoot_LCM73	18	2	0.111	2	AT5G13790; AT5G41315	AGL15; GL3	MADS; bHLH	0	0	No	2	0	No
Shoot_LCM74	4	1	0.25	1	AT5G13790	AGL15	MADS	1	0	No	0	0	No	AT1G34355	PARALLEL SPINDLE 1 (PS1)
Shoot_LCM76	11	2	0.182	2	AT3G27920; AT5G13790	GL1; AGL15	MYB; MADS	2	0	No	0	0	No	AT1G34355	PARALLEL SPINDLE 1 (PS1)
Shoot_LCM83	7	4	0.571	3	AT1G24260; AT5G13790; AT5G61850	SEPALLATA3; AGL15; LFY	MADS; MADS; ORPHAN	2	0	No	0	0	No	AT1G16070; AT3G06220	TUBBY LIKE PROTEIN 8 (TLP8); AP2/B3-like transcriptional factor family protein
Shoot_LCM84	5	4	0.8	3	AT1G24260; AT5G13790; AT5G61850	SEPALLATA3; AGL15; LFY	MADS; MADS; ORPHAN	2	0	No	0	0	No	AT1G16070; AT3G61250	TUBBY LIKE PROTEIN 8 (TLP8); MYB DOMAIN PROTEIN 17 (MYB17)
Shoot_LCM9	4	NA	NA	NA	NA	NA	NA	2	0	No	0	0	No
Shoot_LCM94	5	2	0.4	3	AT1G24260; AT2G20180; AT2G36010/AT5G02470	SEPALLATA3; AtbHLH15; E2Fa/Dpa	MADS; bHLH; E2F-DP	1	0	No	0	0	No
Shoot_LCM98	4	4	1	2	AT2G36010/AT5G02470; AT3G27010	E2Fa/Dpa; TCP20	E2F-DP; TCP	2	1	Yes	2	1	No
Shoot_LCM99	6	6	1	5	AT1G14350; AT2G02820; AT2G36010/AT5G02470; AT3G27010; AT5G13790	AtMYB124; AtMYB88; E2Fa/Dpa; TCP20; AGL15	MYB; MYB; E2F-DP; TCP; MADS	2	0	No	0	0	No
Shoot_MCL100	2	1	0.5	1	AT1G24260	SEPALLATA3	MADS	0	0	No	2	0	No
Shoot_MCL101	2	NA	NA	NA	NA	NA	NA	0	0	No	2	0	No
Shoot_MCL103	2	1	0.5	1	AT5G41315	GL3	bHLH	1	0	No	0	0	No
Shoot_MCL107	2	1	0.5	1	AT5G13790	AGL15	MADS	0	0	No	0	1	Yes
Shoot_MCL113	2	1	0.5	1	AT2G36010/AT5G02470	E2Fa/Dpa	E2F-DP	0	0	No	2	0	No
Shoot_MCL14	9	NA	NA	NA	NA	NA	NA	1	0	No	0	0	No
Shoot_MCL16	9	NA	NA	NA	NA	NA	NA	0	0	No	0	4	Yes
Shoot_MCL18	8	3	0.375	4	AT1G24260; AT2G20180; AT3G47640; AT5G13790	SEPALLATA3; AtbHLH15; PYE; AGL15	MADS; bHLH; bHLH; MADS	2	0	No	0	0	No
Shoot_MCL19	7	3	0.429	5	AT1G14350; AT1G24260; AT2G02820; AT5G11260; AT5G41315	AtMYB124; SEPALLATA3; AtMYB88; HY5; GL3	MYB; MADS; MYB; bZIP; bHLH	1	0	No	0	1	No
Shoot_MCL20	7	3	0.429	3	AT1G24260; AT2G20180; AT5G13790	SEPALLATA3; AtbHLH15; AGL15	MADS; bHLH; MADS	1	0	No	0	0	No
Shoot_MCL23	6	3	0.5	3	AT1G24260; AT5G13790; AT5G41315	SEPALLATA3; AGL15; GL3	MADS; MADS; bHLH	1	0	No	0	0	No
Shoot_MCL24	6	3	0.5	1	AT2G36010/AT5G02470	E2Fa/Dpa	E2F-DP	2	0	No	2	0	No
Shoot_MCL26	6	1	0.167	1	AT1G24260	SEPALLATA3	MADS	2	1	Yes	0	1	No
Shoot_MCL27	6	3	0.5	3	AT1G24260; AT5G11260; AT5G13790	SEPALLATA3; HY5; AGL15	MADS; bZIP; MADS	1	0	No	0	0	No	AT1G69600;AT2G47460;AT3G19184;AT4G31610	ZINC FINGER HOMEODOMAIN 1 (ZFHD1);MYB DOMAIN PROTEIN 12 (MYB12);AP2/B3-like transcriptional factor family protein;REPRODUCTIVE MERISTEM 1 (REM1)
Shoot_MCL28	6	2	0.333	2	AT5G13790; AT5G41315	AGL15; GL3	MADS; bHLH	0	0	No	1	0	No
Shoot_MCL30	5	3	0.6	4	AT1G24260; AT1G28300; AT5G11260; AT5G13790	SEPALLATA3; LEC2; HY5; AGL15	MADS; ABI3VP1; bZIP; MADS	2	0	No	0	0	No
Shoot_MCL31	5	NA	NA	NA	NA	NA	NA	2	0	No	0	0	No
Shoot_MCL34	5	1	0.2	1	AT3G27920	GL1	MYB	1	0	No	0	0	No
Shoot_MCL35	5	2	0.4	2	AT2G20180; AT5G13790	AtbHLH15; AGL15	bHLH; MADS	1	0	No	0	0	No
Shoot_MCL38	5	1	0.2	1	AT1G24260	SEPALLATA3	MADS	1	0	No	0	0	No
Shoot_MCL40	5	NA	NA	NA	NA	NA	NA	0	0	No	1	0	No
Shoot_MCL43	5	2	0.4	3	AT1G24260; AT5G13790; AT5G41315	SEPALLATA3; AGL15; GL3	MADS; MADS; bHLH	2	0	No	0	0	No	AT5G28640	ANGUSTIFOLIA 3 (AN3)
Shoot_MCL49	4	NA	NA	NA	NA	NA	NA	1	0	No	0	0	No
Shoot_MCL54	4	1	0.25	2	AT1G24260; AT2G36010/AT5G02470	SEPALLATA3; E2Fa/Dpa	MADS; E2F-DP	2	1	Yes	0	1	No
Shoot_MCL57	4	2	0.5	2	AT1G24260; AT5G13790	SEPALLATA3; AGL15	MADS; MADS	0	1	Yes	4	1	No
Shoot_MCL58	4	2	0.5	2	AT5G13790;AT1G24260	AGL15;SEPALLATA3	MADS;MADS	0	0	No	0	1	Yes	AT5G67030	ABA DEFICIENT 1 (ABA1)
Shoot_MCL6	17	10	0.588	5	AT1G24260; AT2G20180; AT4G23810; AT5G13790; AT5G41315	SEPALLATA3; AtbHLH15; AtWRKY53; AGL15; GL3	MADS; bHLH; WRKY; MADS; bHLH	2	0	No	0	0	No
Shoot_MCL63	3	1	0.333	1	AT5G41315	GL3	bHLH	1	0	No	0	0	No
Shoot_MCL65	3	NA	NA	NA	NA	NA	NA	1	0	No	1	0	No
Shoot_MCL67	3	1	0.333	1	AT3G47640	PYE	bHLH	1	0	No	4	0	No
Shoot_MCL68	3	2	0.667	1	AT1G24260	SEPALLATA3	MADS	0	0	No	2	0	No
Shoot_MCL73	3	NA	NA	NA	NA	NA	NA	0	0	No	1	0	No
Shoot_MCL78	2	1	0.5	1	AT5G13790	AGL15	MADS	2	0	No	0	0	No
Shoot_MCL80	2	1	0.5	1	AT1G24260	SEPALLATA3	MADS	0	0	No	2	0	No
Shoot_MCL87	2	NA	NA	NA	NA	NA	NA	2	0	No	1	0	No
Shoot_MCL89	2	NA	NA	NA	NA	NA	NA	0	0	No	2	0	No
Shoot_MCL9	13	3	0.231	3	AT3G27010; AT5G13790; AT5G41315	TCP20; AGL15; GL3	TCP; MADS; bHLH	1	0	No	0	0	No
Shoot_MCL90	2	NA	NA	NA	NA	NA	NA	0	0	No	2	0	No
Shoot_MCL92	2	NA	NA	NA	NA	NA	NA	1	0	No	0	0	No
Shoot_MCL97	2	NA	NA	NA	NA	NA	NA	0	0	No	1	0	No
Shoot_MCL98	2	1	0.5	1	AT1G24260	SEPALLATA3	MADS	0	0	No	1	0	No
Shoot_MCL99	2	NA	NA	NA	NA	NA	NA	0	0	No	1	1	Yes
Whole_LCM1	4	NA	NA	NA	NA	NA	NA	2	0	No	0	0	No
Whole_LCM102	6	1	0.167	1	AT5G41315	GL3	bHLH	2	0	No	0	0	No
Whole_LCM105	10	2	0.2	1	AT5G13790	AGL15	MADS	1	0	No	0	0	No
Whole_LCM108	8	3	0.375	3	AT2G20180; AT5G13790; AT5G41315	AtbHLH15; AGL15; GL3	bHLH; MADS; bHLH	2	0	No	0	0	No
Whole_LCM109	3	NA	NA	NA	NA	NA	NA	2	0	No	1	0	No
Whole_LCM116	11	1	0.091	1	AT1G24260	SEPALLATA3	MADS	1	0	No	0	0	No
Whole_LCM117	5	NA	NA	NA	NA	NA	NA	1	0	No	0	1	No
Whole_LCM125	6	2	0.333	2	AT1G24260; AT5G13790	SEPALLATA3; AGL15	MADS; MADS	2	0	No	0	0	No
Whole_LCM127	20	3	0.15	3	AT1G24260; AT3G27920; AT5G41315	SEPALLATA3; GL1; GL3	MADS; MYB; bHLH	2	0	No	0	1	No
Whole_LCM134	9	1	0.111	1	AT5G13790	AGL15	MADS	2	0	No	0	0	No
Whole_LCM135	18	3	0.167	3	AT1G24260; AT5G13790; AT5G41315	SEPALLATA3; AGL15; GL3	MADS; MADS; bHLH	1	0	No	0	0	No
Whole_LCM136	4	2	0.5	3	AT1G24260; AT3G27920; AT5G41315	SEPALLATA3; GL1; GL3	MADS; MYB; bHLH	1	0	No	0	0	No
Whole_LCM137	7	1	0.143	1	AT5G41315	GL3	bHLH	2	0	No	0	0	No
Whole_LCM138	10	NA	NA	NA	NA	NA	NA	2	0	No	0	0	No
Whole_LCM140	4	1	0.25	1	AT1G24260	SEPALLATA3	MADS	2	0	No	0	0	No
Whole_LCM144	16	3	0.188	3	AT2G20180; AT3G27920; AT5G13790	AtbHLH15; GL1; AGL15	bHLH; MYB; MADS	2	0	No	0	0	No
Whole_LCM146	4	2	0.5	3	AT3G27920; AT4G23810; AT5G11260	GL1; AtWRKY53; HY5	MYB; WRKY; bZIP	2	0	No	0	0	No
Whole_LCM148	10	3	0.3	3	AT3G27010; AT3G27920; AT5G41315	TCP20; GL1; GL3	TCP; MYB; bHLH	2	0	No	0	0	No
Whole_LCM151	9	2	0.222	2	AT1G24260; AT5G13790	SEPALLATA3; AGL15	MADS; MADS	1	0	No	0	0	No
Whole_LCM152	5	1	0.2	1	AT2G36010/AT5G02470	E2Fa/Dpa	E2F-DP	1	0	No	0	0	No
Whole_LCM161	12	2	0.167	1	AT2G20180	AtbHLH15	bHLH	1	0	No	0	0	No
Whole_LCM17	4	NA	NA	NA	NA	NA	NA	2	0	No	0	1	No
Whole_LCM173	4	2	0.5	1	AT5G13790	AGL15	MADS	0	0	No	0	2	Yes
Whole_LCM178	14	4	0.286	2	AT1G24260; AT5G13790	SEPALLATA3; AGL15	MADS; MADS	2	0	No	0	0	No
Whole_LCM182	5	NA	NA	NA	NA	NA	NA	1	0	No	0	0	No
Whole_LCM183	15	3	0.2	2	AT2G20180; AT5G13790	AtbHLH15; AGL15	bHLH; MADS	1	0	No	0	0	No
Whole_LCM184	8	1	0.125	1	AT5G13790	AGL15	MADS	1	0	No	0	0	No
Whole_LCM185	7	2	0.286	2	AT1G24260; AT5G13790	SEPALLATA3; AGL15	MADS; MADS	2	0	No	0	0	No
Whole_LCM191	17	4	0.235	6	AT1G24260; AT2G20180; AT3G47640; AT5G11260; AT5G13790; AT5G41315	SEPALLATA3; AtbHLH15; PYE; HY5; AGL15; GL3	MADS; bHLH; bHLH; bZIP; MADS; bHLH	2	0	No	2	0	No
Whole_LCM193	20	4	0.2	3	AT1G24260; AT5G13790; AT5G41315	SEPALLATA3; AGL15; GL3	MADS; MADS; bHLH	2	0	No	0	4	Yes
Whole_LCM195	4	1	0.25	1	AT1G24260	SEPALLATA3	MADS	2	0	No	2	0	No
Whole_LCM196	7	NA	NA	NA	NA	NA	NA	0	0	No	1	0	No
Whole_LCM197	4	NA	NA	NA	NA	NA	NA	1	0	No	2	0	No
Whole_LCM20	4	NA	NA	NA	NA	NA	NA	0	0	No	1	0	No
Whole_LCM207	18	4	0.222	2	AT1G24260; AT5G13790	SEPALLATA3; AGL15	MADS; MADS	2	0	No	0	0	No
Whole_LCM208	15	5	0.333	2	AT1G24260; AT5G13790	SEPALLATA3; AGL15	MADS; MADS	1	0	No	0	0	No
Whole_LCM211	4	1	0.25	1	AT5G13790	AGL15	MADS	2	0	No	0	0	No
Whole_LCM214	4	NA	NA	NA	NA	NA	NA	2	0	No	0	0	No
Whole_LCM218	4	1	0.25	1	AT2G36010/AT5G02470	E2Fa/Dpa	E2F-DP	1	0	No	2	0	No
Whole_LCM219	4	1	0.25	1	AT5G13790	AGL15	MADS	0	0	No	2	0	No
Whole_LCM220	5	1	0.2	1	AT5G13790	AGL15	MADS	1	0	No	0	2	Yes
Whole_LCM221	4	NA	NA	NA	NA	NA	NA	0	0	No	2	0	No
Whole_LCM222	4	1	0.25	1	AT2G20180	AtbHLH15	bHLH	0	0	No	2	0	No
Whole_LCM223	4	NA	NA	NA	NA	NA	NA	0	0	No	2	2	Yes
Whole_LCM224	4	1	0.25	2	AT1G24260; AT5G13790	SEPALLATA3; AGL15	MADS; MADS	0	0	No	2	0	No
Whole_LCM225	3	NA	NA	NA	NA	NA	NA	0	0	No	2	1	No
Whole_LCM226	5	NA	NA	NA	NA	NA	NA	0	0	No	2	0	No
Whole_LCM23	4	2	0.5	2	AT4G23810; AT5G13790	AtWRKY53; AGL15	WRKY; MADS	1	0	No	0	0	No
Whole_LCM238	25	6	0.24	3	AT1G24260; AT5G13790; AT5G41315	SEPALLATA3; AGL15; GL3	MADS; MADS; bHLH	1	0	No	0	0	No
Whole_LCM240	22	5	0.227	4	AT1G24260; AT2G20180; AT5G13790; AT5G41315	SEPALLATA3; AtbHLH15; AGL15; GL3	MADS; bHLH; MADS; bHLH	1	0	No	0	1	No
Whole_LCM241	28	6	0.214	4	AT1G24260; AT2G20180; AT5G13790; AT5G41315	SEPALLATA3; AtbHLH15; AGL15; GL3	MADS; bHLH; MADS; bHLH	1	0	No	0	4	No
Whole_LCM25	4	1	0.25	1	AT5G13790	AGL15	MADS	2	0	No	0	0	No
Whole_LCM252	7	2	0.286	2	AT5G13790; AT5G41315	AGL15; GL3	MADS; bHLH	1	0	No	0	0	No
Whole_LCM253	6	4	0.667	5	AT1G24260; AT2G20180; AT4G32730; AT5G11510; AT5G13790	SEPALLATA3; AtbHLH15; MYB3R1; MYB3R4; AGL15	MADS; bHLH; MYB; MYB; MADS	1	0	No	0	0	No
Whole_LCM255	6	3	0.5	2	AT1G24260; AT5G13790	SEPALLATA3; AGL15	MADS; MADS	1	0	No	0	1	No
Whole_LCM257	8	1	0.125	1	AT5G13790	AGL15	MADS	2	0	No	0	0	No
Whole_LCM258	6	3	0.5	3	AT1G24260; AT2G20180; AT2G36010/AT5G02470	SEPALLATA3; AtbHLH15; E2Fa/Dpa	MADS; bHLH; E2F-DP	2	0	No	0	0	No
Whole_LCM259	4	NA	NA	NA	NA	NA	NA	0	0	No	1	0	No
Whole_LCM26	3	NA	NA	NA	NA	NA	NA	1	0	No	0	0	No	AT3G58190;AT5G57520	LATERAL ORGAN BOUNDARIES-DOMAIN 29 (LBD29);ZINC FINGER PROTEIN 2 (ZFP2)
Whole_LCM261	19	5	0.263	3	AT1G24260; AT5G13790; AT5G41315	SEPALLATA3; AGL15; GL3	MADS; MADS; bHLH	2	0	No	0	0	No
Whole_LCM263	51	12	0.235	4	AT1G24260; AT2G20180; AT5G13790; AT5G41315	SEPALLATA3; AtbHLH15; AGL15; GL3	MADS; bHLH; MADS; bHLH	2	0	No	0	0	No
Whole_LCM265	12	1	0.083	2	AT1G24260; AT5G13790	SEPALLATA3; AGL15	MADS; MADS	2	0	No	0	0	No	AT5G16540	ZINC FINGER NUCLEASE 3 (ZFN3)
Whole_LCM268	16	3	0.188	3	AT1G24260; AT5G13790; AT5G41315	SEPALLATA3; AGL15; GL3	MADS; MADS; bHLH	2	0	No	0	0	No
Whole_LCM278	7	2	0.286	2	AT1G24260; AT5G13790	SEPALLATA3; AGL15	MADS; MADS	1	0	No	0	0	No
Whole_LCM28	10	NA	NA	NA	NA	NA	NA	0	0	No	1	3	No
Whole_LCM283	9	3	0.333	4	AT1G14350; AT2G02820; AT2G36010/AT5G02470; AT5G13790	AtMYB124; AtMYB88; E2Fa/Dpa; AGL15	MYB; MYB; E2F-DP; MADS	2	0	No	0	0	No
Whole_LCM286	37	5	0.135	4	AT1G24260; AT2G20180; AT3G47640; AT5G13790	SEPALLATA3; AtbHLH15; PYE; AGL15	MADS; bHLH; bHLH; MADS	1	0	No	0	0	No
Whole_LCM288	28	4	0.143	3	AT1G24260; AT5G13790; AT5G41315	SEPALLATA3; AGL15; GL3	MADS; MADS; bHLH	1	0	No	0	0	No
Whole_LCM296	8	2	0.25	2	AT1G24260; AT3G27920	SEPALLATA3; GL1	MADS; MYB	2	0	No	0	0	No
Whole_LCM297	7	NA	NA	NA	NA	NA	NA	2	0	No	0	0	No
Whole_LCM298	8	1	0.125	1	AT5G41315	GL3	bHLH	1	0	No	0	0	No
Whole_LCM3	5	2	0.4	1	AT1G24260	SEPALLATA3	MADS	2	0	No	0	2	No
Whole_LCM30	5	NA	NA	NA	NA	NA	NA	0	0	No	2	0	No
Whole_LCM305	16	2	0.125	3	AT1G24260; AT5G13790; AT5G41315	SEPALLATA3; AGL15; GL3	MADS; MADS; bHLH	1	0	No	0	0	No
Whole_LCM306	3	NA	NA	NA	NA	NA	NA	2	0	No	0	0	No
Whole_LCM307	4	1	0.25	1	AT5G13790	AGL15	MADS	2	0	No	0	0	No	AT4G23800	3XHIGH MOBILITY GROUP-BOX2 (3xHMG-box2)
Whole_LCM315	4	1	0.25	1	AT1G24260	SEPALLATA3	MADS	1	0	No	1	0	No
Whole_LCM317	6	1	0.167	1	AT3G27920	GL1	MYB	2	0	No	0	0	No
Whole_LCM318	6	2	0.333	2	AT1G24260; AT3G27920	SEPALLATA3; GL1	MADS; MYB	0	0	No	1	0	No
Whole_LCM320	4	1	0.25	1	AT1G24260	SEPALLATA3	MADS	0	0	No	2	0	No
Whole_LCM322	4	1	0.25	1	AT5G41315	GL3	bHLH	1	0	No	2	0	No
Whole_LCM323	5	1	0.2	1	AT5G41315	GL3	bHLH	2	0	No	0	0	No
Whole_LCM326	23	6	0.261	4	AT1G24260; AT2G20180; AT5G13790; AT5G41315	SEPALLATA3; AtbHLH15; AGL15; GL3	MADS; bHLH; MADS; bHLH	2	0	No	0	0	No
Whole_LCM327	4	1	0.25	1	AT5G13790	AGL15	MADS	2	0	No	0	0	No	AT1G34355	PARALLEL SPINDLE 1 (PS1)
Whole_LCM33	5	NA	NA	NA	NA	NA	NA	1	0	No	0	0	No
Whole_LCM330	3	1	0.333	1	AT5G13790	AGL15	MADS	2	0	No	0	0	No
Whole_LCM333	15	5	0.333	2	AT1G24260; AT5G41315	SEPALLATA3; GL3	MADS; bHLH	2	0	No	0	0	No
Whole_LCM334	34	8	0.235	4	AT1G24260; AT2G20180; AT5G13790; AT5G41315	SEPALLATA3; AtbHLH15; AGL15; GL3	MADS; bHLH; MADS; bHLH	1	0	No	0	0	No
Whole_LCM335	17	4	0.235	3	AT1G24260; AT5G13790; AT5G41315	SEPALLATA3; AGL15; GL3	MADS; MADS; bHLH	1	0	No	0	0	No
Whole_LCM336	9	3	0.333	2	AT1G24260; AT5G41315	SEPALLATA3; GL3	MADS; bHLH	1	0	No	0	0	No
Whole_LCM337	4	1	0.25	1	AT1G24260	SEPALLATA3	MADS	1	0	No	1	0	No
Whole_LCM339	4	2	0.5	2	AT1G24260; AT5G13790	SEPALLATA3; AGL15	MADS; MADS	1	0	No	0	0	No
Whole_LCM340	8	1	0.125	1	AT5G13790	AGL15	MADS	0	0	No	2	0	No
Whole_LCM344	7	2	0.286	2	AT5G11260; AT5G13790	HY5; AGL15	bZIP; MADS	2	0	No	2	0	No
Whole_LCM345	4	NA	NA	NA	NA	NA	NA	1	0	No	0	0	No
Whole_LCM346	12	3	0.25	3	AT2G20180; AT5G13790; AT5G41315	AtbHLH15; AGL15; GL3	bHLH; MADS; bHLH	1	0	No	0	0	No
Whole_LCM347	3	NA	NA	NA	NA	NA	NA	1	0	No	1	0	No
Whole_LCM348	4	2	0.5	4	AT1G14350; AT1G24260; AT2G02820; AT5G13790	AtMYB124; SEPALLATA3; AtMYB88; AGL15	MYB; MADS; MYB; MADS	1	0	No	0	0	No
Whole_LCM350	4	1	0.25	1	AT5G41315	GL3	bHLH	0	0	No	2	0	No
Whole_LCM353	4	2	0.5	4	AT1G14350; AT1G24260; AT2G02820; AT5G13790	AtMYB124; SEPALLATA3; AtMYB88; AGL15	MYB; MADS; MYB; MADS	1	0	No	0	0	No
Whole_LCM354	6	NA	NA	NA	NA	NA	NA	1	0	No	0	0	No
Whole_LCM359	3	3	1	4	AT1G01060; AT1G24260; AT2G46830; AT5G13790	LHY; SEPALLATA3; CCA1; AGL15	Myb-related; MADS; Myb-related; MADS	2	0	No	0	1	No	AT5G48250; AT5G61380	B-box type zinc finger protein with CCT domain; TIMING OF CAB EXPRESSION 1 (TOC1)
Whole_LCM360	4	2	0.5	2	AT1G28300; AT5G13790	LEC2; AGL15	ABI3VP1; MADS	2	0	No	0	0	No
Whole_LCM363	4	1	0.25	1	AT5G13790	AGL15	MADS	1	0	No	1	0	No
Whole_LCM37	6	1	0.167	3	AT1G24260; AT2G20180; AT5G13790	SEPALLATA3; AtbHLH15; AGL15	MADS; bHLH; MADS	1	0	No	0	0	No
Whole_LCM373	4	1	0.25	2	AT1G24260; AT5G13790	SEPALLATA3; AGL15	MADS; MADS	2	0	No	0	1	No
Whole_LCM377	4	1	0.25	1	AT5G41315	GL3	bHLH	2	0	No	0	0	No
Whole_LCM379	5	NA	NA	NA	NA	NA	NA	2	0	No	2	0	No
Whole_LCM381	7	NA	NA	NA	NA	NA	NA	1	0	No	0	1	No	AT1G08320	TGACG (TGA) MOTIF-BINDING PROTEIN 10 (TGA10)
Whole_LCM384	4	NA	NA	NA	NA	NA	NA	2	0	No	0	0	No
Whole_LCM387	5	NA	NA	NA	NA	NA	NA	1	0	No	2	0	No
Whole_LCM39	6	2	0.333	2	AT1G24260; AT5G13790	SEPALLATA3; AGL15	MADS; MADS	1	0	No	0	0	No
Whole_LCM398	10	NA	NA	NA	NA	NA	NA	0	1	No	2	1	No
Whole_LCM400	21	2	0.095	1	AT5G13790	AGL15	MADS	2	0	No	0	0	No	AT5G57720	AP2/B3-like transcriptional factor family protein
Whole_LCM404	7	2	0.286	2	AT1G24260; AT5G41315	SEPALLATA3; GL3	MADS; bHLH	2	0	No	0	0	No
Whole_LCM406	5	1	0.2	1	AT1G24260	SEPALLATA3	MADS	2	0	No	0	0	No
Whole_LCM409	29	3	0.103	2	AT1G24260; AT5G13790	SEPALLATA3; AGL15	MADS; MADS	2	0	No	0	0	No
Whole_LCM41	6	1	0.167	1	AT1G24260	SEPALLATA3	MADS	2	0	No	0	0	No
Whole_LCM410	17	3	0.176	5	AT1G24260; AT2G20180; AT3G47640; AT5G13790; AT5G41315	SEPALLATA3; AtbHLH15; PYE; AGL15; GL3	MADS; bHLH; bHLH; MADS; bHLH	1	0	No	0	0	No
Whole_LCM411	8	1	0.125	1	AT5G13790	AGL15	MADS	0	0	No	2	0	No
Whole_LCM412	11	2	0.182	2	AT2G20180; AT5G41315	AtbHLH15; GL3	bHLH; bHLH	0	0	No	2	0	No
Whole_LCM413	19	6	0.316	5	AT1G24260; AT2G20180; AT3G47640; AT5G13790; AT5G41315	SEPALLATA3; AtbHLH15; PYE; AGL15; GL3	MADS; bHLH; bHLH; MADS; bHLH	2	0	No	0	0	No
Whole_LCM414	35	7	0.2	5	AT1G24260; AT2G20180; AT3G47640; AT5G13790; AT5G41315	SEPALLATA3; AtbHLH15; PYE; AGL15; GL3	MADS; bHLH; bHLH; MADS; bHLH	2	0	No	0	0	No
Whole_LCM416	52	8	0.154	5	AT1G24260; AT2G20180; AT3G47640; AT5G13790; AT5G41315	SEPALLATA3; AtbHLH15; PYE; AGL15; GL3	MADS; bHLH; bHLH; MADS; bHLH	2	0	No	0	0	No
Whole_LCM420	28	7	0.25	4	AT1G24260; AT2G20180; AT5G13790; AT5G41315	SEPALLATA3; AtbHLH15; AGL15; GL3	MADS; bHLH; MADS; bHLH	2	0	No	0	0	No
Whole_LCM422	21	7	0.333	5	AT1G24260; AT2G20180; AT3G47640; AT5G13790; AT5G41315	SEPALLATA3; AtbHLH15; PYE; AGL15; GL3	MADS; bHLH; bHLH; MADS; bHLH	2	0	No	0	0	No
Whole_LCM424	13	3	0.231	3	AT2G20180; AT5G13790; AT5G41315	AtbHLH15; AGL15; GL3	bHLH; MADS; bHLH	2	0	No	0	0	No
Whole_LCM47	15	2	0.133	3	AT1G24260; AT5G13790; AT5G41315	SEPALLATA3; AGL15; GL3	MADS; MADS; bHLH	1	0	No	0	0	No
Whole_LCM50	5	2	0.4	2	AT1G24260; AT5G13790	SEPALLATA3; AGL15	MADS; MADS	1	0	No	1	0	No
Whole_LCM51	5	NA	NA	NA	NA	NA	NA	1	0	No	0	0	No
Whole_LCM53	6	1	0.167	3	AT1G24260; AT2G20180; AT3G47640	SEPALLATA3; AtbHLH15; PYE	MADS; bHLH; bHLH	0	0	No	2	0	No
Whole_LCM55	6	2	0.333	2	AT1G24260; AT5G13790	SEPALLATA3; AGL15	MADS; MADS	2	0	No	0	0	No
Whole_LCM58	8	1	0.125	1	AT1G24260	SEPALLATA3	MADS	1	0	No	0	0	No
Whole_LCM64	3	1	0.333	1	AT1G24260	SEPALLATA3	MADS	1	0	No	0	0	No
Whole_LCM67	3	2	0.667	3	AT1G28300; AT3G26790; AT4G02640	LEC2; FUS3; AtbZIP10	ABI3VP1; ABI3VP1; bZIP	2	0	No	6	1	No
Whole_LCM68	4	1	0.25	1	AT5G13790	AGL15	MADS	2	0	No	0	0	No
Whole_LCM69	4	1	0.25	1	AT3G27920	GL1	MYB	0	1	Yes	7	5	Yes
Whole_LCM70	4	4	1	5	AT1G24260; AT2G20180; AT4G36920; AT5G11260; AT5G13790	SEPALLATA3; AtbHLH15; AP2; HY5; AGL15	MADS; bHLH; AP2-EREBP; bZIP; MADS	2	0	No	0	0	No	AT3G55980	CZF1
Whole_LCM72	4	2	0.5	1	AT5G13790	AGL15	MADS	1	0	No	0	0	No
Whole_LCM73	4	NA	NA	NA	NA	NA	NA	2	0	No	0	0	No
Whole_LCM74	6	2	0.333	2	AT5G13790; AT5G41315	AGL15; GL3	MADS; bHLH	1	0	No	0	0	No	AT4G23800	3XHIGH MOBILITY GROUP-BOX2 (3xHMG-box2)
Whole_LCM75	4	1	0.25	1	AT5G13790	AGL15	MADS	1	0	No	0	0	No	AT4G23800	3XHIGH MOBILITY GROUP-BOX2 (3xHMG-box2)
Whole_LCM76	13	4	0.308	4	AT2G20180; AT3G27920; AT5G13790; AT5G41315	AtbHLH15; GL1; AGL15; GL3	bHLH; MYB; MADS; bHLH	1	0	No	0	1	No
Whole_LCM77	11	3	0.273	1	AT1G24260	SEPALLATA3	MADS	1	0	No	0	0	No
Whole_LCM80	13	4	0.308	2	AT1G24260; AT5G13790	SEPALLATA3; AGL15	MADS; MADS	2	0	No	0	0	No
Whole_LCM82	4	NA	NA	NA	NA	NA	NA	0	0	No	1	0	No
Whole_LCM88	4	1	0.25	1	AT1G24260	SEPALLATA3	MADS	1	0	No	0	1	No	AT4G23800	3XHIGH MOBILITY GROUP-BOX2 (3xHMG-box2)
Whole_LCM89	5	3	0.6	2	AT1G24260; AT5G13790	SEPALLATA3; AGL15	MADS; MADS	0	0	No	2	3	Yes	AT3G56400	WRKY DNA-BINDING PROTEIN 70 (WRKY70)
Whole_LCM9	3	NA	NA	NA	NA	NA	NA	0	0	No	2	0	No
Whole_LCM95	10	2	0.2	2	AT1G24260; AT3G27920	SEPALLATA3; GL1	MADS; MYB	2	0	No	0	0	No
Whole_LCM96	8	1	0.125	1	AT5G13790	AGL15	MADS	2	0	No	0	0	No
Whole_LCM97	9	2	0.222	2	AT1G24260; AT5G13790	SEPALLATA3; AGL15	MADS; MADS	1	0	No	0	0	No
Whole_LCM98	5	3	0.6	3	AT1G24260; AT2G20180; AT5G13790	SEPALLATA3; AtbHLH15; AGL15	MADS; bHLH; MADS	1	0	No	1	0	No
Whole_LCM99	13	3	0.231	2	AT1G24260; AT5G13790	SEPALLATA3; AGL15	MADS; MADS	1	0	No	0	0	No
Whole_MCL101	3	3	1	3	AT1G24260; AT5G11260; AT5G13790	SEPALLATA3; HY5; AGL15	MADS; bZIP; MADS	1	0	No	0	0	No	AT2G37430	C2H2 and C2HC zinc fingers superfamily protein
Whole_MCL103	3	1	0.333	1	AT5G13790	AGL15	MADS	1	0	No	0	0	No
Whole_MCL104	3	3	1	3	AT1G24260; AT4G36920; AT5G13790	SEPALLATA3; AP2; AGL15	MADS; AP2-EREBP; MADS	1	0	No	0	0	No	AT1G27730	SALT TOLERANCE ZINC FINGER (STZ)
Whole_MCL105	3	NA	NA	NA	NA	NA	NA	2	0	No	1	0	No
Whole_MCL106	3	1	0.333	1	AT5G13790	AGL15	MADS	1	0	No	0	0	No
Whole_MCL107	3	2	0.667	1	AT1G24260	SEPALLATA3	MADS	1	0	No	0	0	No
Whole_MCL11	21	1	0.048	2	AT1G24260; AT5G13790	SEPALLATA3; AGL15	MADS; MADS	0	1	No	2	1	No
Whole_MCL115	3	NA	NA	NA	NA	NA	NA	2	0	No	3	0	No
Whole_MCL116	3	NA	NA	NA	NA	NA	NA	2	0	No	0	0	No
Whole_MCL118	3	1	0.333	2	AT1G24260; AT5G13790	SEPALLATA3; AGL15	MADS; MADS	2	0	No	0	0	No
Whole_MCL119	3	1	0.333	1	AT5G13790	AGL15	MADS	0	0	No	2	0	No
Whole_MCL120	3	1	0.333	1	AT5G13790	AGL15	MADS	1	0	No	0	0	No
Whole_MCL121	3	1	0.333	1	AT1G24260	SEPALLATA3	MADS	2	0	No	0	0	No
Whole_MCL122	3	2	0.667	2	AT1G24260; AT2G20180	SEPALLATA3; AtbHLH15	MADS; bHLH	0	0	No	1	0	No
Whole_MCL127	3	NA	NA	NA	NA	NA	NA	0	0	No	0	1	Yes
Whole_MCL129	3	NA	NA	NA	NA	NA	NA	2	0	No	0	0	No
Whole_MCL13	19	4	0.211	3	AT1G24260; AT2G20180; AT5G13790	SEPALLATA3; AtbHLH15; AGL15	MADS; bHLH; MADS	1	0	No	0	0	No	AT3G07670;AT5G14260	Rubisco methyltransferase family protein;Rubisco methyltransferase family protein
Whole_MCL130	3	NA	NA	NA	NA	NA	NA	1	0	No	1	0	No
Whole_MCL133	3	NA	NA	NA	NA	NA	NA	1	0	No	1	0	No
Whole_MCL138	3	2	0.667	2	AT1G24260; AT5G13790	SEPALLATA3; AGL15	MADS; MADS	1	0	No	0	0	No
Whole_MCL14	19	NA	NA	NA	NA	NA	NA	0	0	No	2	0	No
Whole_MCL143	2	NA	NA	NA	NA	NA	NA	0	0	No	0	1	Yes
Whole_MCL148	2	NA	NA	NA	NA	NA	NA	1	0	No	1	0	No
Whole_MCL149	2	2	1	3	AT1G24260; AT5G13790; AT5G41315	SEPALLATA3; AGL15; GL3	MADS; MADS; bHLH	0	0	No	1	0	No
Whole_MCL151	2	1	0.5	1	AT1G24260	SEPALLATA3	MADS	0	0	No	1	0	No
Whole_MCL152	2	1	0.5	2	AT1G28300; AT5G11260	LEC2; HY5	ABI3VP1; bZIP	2	0	No	2	0	No
Whole_MCL159	2	1	0.5	2	AT1G24260; AT5G13790	SEPALLATA3; AGL15	MADS; MADS	0	0	No	1	0	No
Whole_MCL160	2	1	0.5	1	AT1G24260	SEPALLATA3	MADS	1	0	No	0	0	No
Whole_MCL161	2	2	1	5	AT1G24260; AT2G20180; AT3G27920; AT4G23810; AT5G13790	SEPALLATA3; AtbHLH15; GL1; AtWRKY53; AGL15	MADS; bHLH; MYB; WRKY; MADS	1	0	No	0	0	No	AT4G31800	WRKY DNA-BINDING PROTEIN 18 (WRKY18)
Whole_MCL162	2	2	1	1	AT1G24260	SEPALLATA3	MADS	1	0	No	1	0	No
Whole_MCL164	2	1	0.5	1	AT5G13790	AGL15	MADS	0	0	No	2	0	No
Whole_MCL165	2	1	0.5	1	AT5G13790	AGL15	MADS	1	0	No	1	0	No
Whole_MCL166	2	2	1	2	AT1G24260; AT5G13790	SEPALLATA3; AGL15	MADS; MADS	1	0	No	0	0	No
Whole_MCL167	2	NA	NA	NA	NA	NA	NA	0	0	No	2	0	No
Whole_MCL169	2	2	1	2	AT1G24260; AT5G13790	SEPALLATA3; AGL15	MADS; MADS	1	0	No	0	0	No	AT2G30250	WRKY DNA-BINDING PROTEIN 25 (WRKY25)
Whole_MCL17	12	3	0.25	3	AT1G24260; AT3G27920; AT5G13790	SEPALLATA3; GL1; AGL15	MADS; MYB; MADS	2	0	No	0	0	No
Whole_MCL170	2	NA	NA	NA	NA	NA	NA	0	0	No	1	0	No
Whole_MCL171	2	NA	NA	NA	NA	NA	NA	1	0	No	1	0	No
Whole_MCL177	2	1	0.5	1	AT5G13790	AGL15	MADS	0	0	No	2	0	No
Whole_MCL178	2	NA	NA	NA	NA	NA	NA	0	0	No	0	1	Yes
Whole_MCL184	2	NA	NA	NA	NA	NA	NA	0	0	No	3	0	No
Whole_MCL186	2	NA	NA	NA	NA	NA	NA	2	0	No	3	0	No
Whole_MCL192	2	NA	NA	NA	NA	NA	NA	0	0	No	1	0	No
Whole_MCL193	2	1	0.5	1	AT2G36010/AT5G02470	E2Fa/Dpa	E2F-DP	2	0	No	1	0	No
Whole_MCL195	2	1	0.5	1	AT5G13790	AGL15	MADS	0	0	No	1	0	No
Whole_MCL20	11	NA	NA	NA	NA	NA	NA	0	0	No	1	3	No
Whole_MCL200	2	NA	NA	NA	NA	NA	NA	2	0	No	0	0	No
Whole_MCL202	2	NA	NA	NA	NA	NA	NA	0	0	No	0	1	Yes
Whole_MCL203	2	NA	NA	NA	NA	NA	NA	0	0	No	3	0	No
Whole_MCL204	2	NA	NA	NA	NA	NA	NA	0	0	No	2	0	No
Whole_MCL208	2	1	0.5	1	AT5G13790	AGL15	MADS	0	0	No	1	0	No
Whole_MCL21	11	3	0.273	2	AT5G13790; AT5G41315	AGL15; GL3	MADS; bHLH	2	0	No	0	0	No
Whole_MCL211	2	NA	NA	NA	NA	NA	NA	0	0	No	2	0	No
Whole_MCL24	10	1	0.1	1	AT1G24260	SEPALLATA3	MADS	2	0	No	0	1	No
Whole_MCL25	9	6	0.667	6	AT1G24260; AT2G20180; AT3G27920; AT5G11260; AT5G13790; AT5G41315	SEPALLATA3; AtbHLH15; GL1; HY5; AGL15; GL3	MADS; bHLH; MYB; bZIP; MADS; bHLH	2	0	No	0	1	No
Whole_MCL26	9	3	0.333	4	AT1G14350; AT1G24260; AT2G02820; AT5G13790	AtMYB124; SEPALLATA3; AtMYB88; AGL15	MYB; MADS; MYB; MADS	1	0	No	0	0	No
Whole_MCL27	9	2	0.222	2	AT1G24260; AT5G13790	SEPALLATA3; AGL15	MADS; MADS	2	0	No	0	0	No
Whole_MCL33	7	5	0.714	5	AT1G01060; AT1G24260; AT2G46830; AT5G11260; AT5G13790	LHY; SEPALLATA3; CCA1; HY5; AGL15	Myb-related; MADS; Myb-related; bZIP; MADS	0	0	No	4	1	No	AT3G07650; AT5G48250; AT5G61380	CONSTANS-LIKE 9 (COL9); B-box type zinc finger protein with CCT domain; TIMING OF CAB EXPRESSION 1 (TOC1)
Whole_MCL44	6	4	0.6667	3	AT5G13790;AT5G41315;AT1G24260	AGL15;GL3;SEPALLATA3	MADS;bHLH;MADS	0	1	Yes	0	1	No
Whole_MCL45	6	1	0.167	1	AT1G24260	SEPALLATA3	MADS	0	0	No	1	0	No	AT2G30340	LOB DOMAIN-CONTAINING PROTEIN 13 (LBD13)
Whole_MCL47	6	3	0.5	2	AT2G20180; AT5G13790	AtbHLH15; AGL15	bHLH; MADS	1	0	No	0	0	No
Whole_MCL48	5	NA	NA	NA	NA	NA	NA	2	1	Yes	0	1	No
Whole_MCL49	5	2	0.4	3	AT1G24260; AT2G36010/AT5G02470; AT5G13790	SEPALLATA3; E2Fa/Dpa; AGL15	MADS; E2F-DP; MADS	0	1	Yes	2	1	No
Whole_MCL5	50	5	0.1	3	AT1G24260; AT5G11260; AT5G13790	SEPALLATA3; HY5; AGL15	MADS; bZIP; MADS	2	0	No	0	1	No	AT2G24840; AT5G57720	AGAMOUS-LIKE 61 (AGL61); AP2/B3-like transcriptional factor family protein
Whole_MCL50	5	NA	NA	NA	NA	NA	NA	1	0	No	0	0	No
Whole_MCL51	5	1	0.2	1	AT5G41315	GL3	bHLH	0	1	Yes	2	1	No
Whole_MCL53	5	3	0.6	2	AT1G28300; AT5G13790	LEC2; AGL15	ABI3VP1; MADS	2	0	No	0	0	No
Whole_MCL54	5	2	0.4	1	AT5G11260	HY5	bZIP	2	0	No	0	0	No
Whole_MCL67	4	NA	NA	NA	NA	NA	NA	1	0	No	0	0	No	AT3G58190;AT5G57520	LATERAL ORGAN BOUNDARIES-DOMAIN 29 (LBD29);ZINC FINGER PROTEIN 2 (ZFP2)
Whole_MCL68	4	1	0.25	1	AT3G27920	GL1	MYB	0	1	Yes	7	5	Yes
Whole_MCL69	4	3	0.75	3	AT1G28300; AT3G26790; AT4G02640	LEC2; FUS3; AtbZIP10	ABI3VP1; ABI3VP1; bZIP	2	0	No	6	2	Yes
Whole_MCL71	4	NA	NA	NA	NA	NA	NA	1	0	No	1	0	No
Whole_MCL76	4	2	0.5	3	AT1G24260; AT2G20180; AT5G13790	SEPALLATA3; AtbHLH15; AGL15	MADS; bHLH; MADS	1	0	No	0	0	No
Whole_MCL82	4	1	0.25	1	AT1G24260	SEPALLATA3	MADS	1	0	No	0	0	No
Whole_MCL83	4	1	0.25	1	AT3G27920	GL1	MYB	0	0	No	1	0	No
Whole_MCL85	4	1	0.25	1	AT5G13790	AGL15	MADS	2	0	No	0	0	No
Whole_MCL86	4	NA	NA	NA	NA	NA	NA	2	0	No	0	0	No
Whole_MCL89	4	1	0.25	1	AT5G11260	HY5	bZIP	0	0	No	0	1	Yes
Whole_MCL91	4	1	0.25	1	AT1G24260	SEPALLATA3	MADS	0	0	No	1	0	No
Whole_MCL97	3	NA	NA	NA	NA	NA	NA	0	0	No	2	0	No
