# Supplementary material for: Conserved Non-Coding Regulatory Signatures in Arabidopsis Co-Expressed Gene Modules
Source: PLoS One. 2012 Sep 14;7(9):e45041. doi: 10.1371/journal.pone.0045041 (PMC3443200; doi:10.1371/journal.pone.0045041)
Supplement: Table S7 — GEO Experiment Assignment to Each Tissue-enriched Network. (XLSX) [file pone.0045041.s007.xlsx]

## Sheet: SuppTable7
Supplemental Table S7: GEO Experiment Assignment to Each Tissue-enriched Network
Aerial		Flower		Leaf		Root		Rosette		Seedling		Seed		Shoot		Whole		Global
GSM133403.CEL		GSM128730.CEL		GSM128775.CEL		GSM128693.CEL		GSM128689.CEL		GSM10457.CEL		GSM10441.CEL		GSM128692.CEL		GSM105203.CEL		GSM10441.CEL
GSM133404.CEL		GSM128733.CEL		GSM128776.CEL		GSM128695.CEL		GSM128690.CEL		GSM10458.CEL		GSM10442.CEL		GSM128694.CEL		GSM105204.CEL		GSM10442.CEL
GSM133405.CEL		GSM128781.CEL		GSM128778.CEL		GSM128697.CEL		GSM131060.CEL		GSM109107.CEL		GSM10445.CEL		GSM128696.CEL		GSM105205.CEL		GSM10445.CEL
GSM133406.CEL		GSM128782.CEL		GSM128779.CEL		GSM128699.CEL		GSM131061.CEL		GSM109108.CEL		GSM10446.CEL		GSM128698.CEL		GSM105206.CEL		GSM10446.CEL
GSM133407.CEL		GSM128783.CEL		GSM128780.CEL		GSM128701.CEL		GSM131062.CEL		GSM109109.CEL		GSM10451.CEL		GSM128700.CEL		GSM107670.CEL		GSM10448.CEL
GSM133408.CEL		GSM131576.CEL		GSM131109.CEL		GSM128703.CEL		GSM131063.CEL		GSM109110.CEL		GSM10453.CEL		GSM128702.CEL		GSM107711.CEL		GSM10449.CEL
GSM142856.CEL		GSM131577.CEL		GSM131110.CEL		GSM131225.CEL		GSM131064.CEL		GSM109111.CEL		GSM10477.CEL		GSM131223.CEL		GSM107712.CEL		GSM10451.CEL
GSM142857.CEL		GSM131578.CEL		GSM131111.CEL		GSM131226.CEL		GSM131065.CEL		GSM109112.CEL		GSM10478.CEL		GSM131224.CEL		GSM126244.CEL		GSM10453.CEL
GSM142858.CEL		GSM131579.CEL		GSM131112.CEL		GSM131229.CEL		GSM131501.CEL		GSM109113.CEL		GSM10481.CEL		GSM131227.CEL		GSM126246.CEL		GSM10457.CEL
GSM142859.CEL		GSM131580.CEL		GSM131113.CEL		GSM131230.CEL		GSM131502.CEL		GSM109114.CEL		GSM10482.CEL		GSM131228.CEL		GSM126247.CEL		GSM10458.CEL
GSM142860.CEL		GSM131581.CEL		GSM131114.CEL		GSM131233.CEL		GSM131503.CEL		GSM109115.CEL		GSM10483.CEL		GSM131231.CEL		GSM126248.CEL		GSM10477.CEL
GSM142861.CEL		GSM131582.CEL		GSM131115.CEL		GSM131234.CEL		GSM131504.CEL		GSM109116.CEL		GSM10484.CEL		GSM131232.CEL		GSM126990.CEL		GSM10478.CEL
GSM142862.CEL		GSM131583.CEL		GSM131116.CEL		GSM131237.CEL		GSM131505.CEL		GSM109117.CEL		GSM131694.CEL		GSM131235.CEL		GSM126991.CEL		GSM10479.CEL
GSM142863.CEL		GSM131584.CEL		GSM131117.CEL		GSM131238.CEL		GSM131506.CEL		GSM109118.CEL		GSM131695.CEL		GSM131236.CEL		GSM128648.CEL		GSM10480.CEL
GSM142864.CEL		GSM131585.CEL		GSM131118.CEL		GSM131241.CEL		GSM131507.CEL		GSM109119.CEL		GSM131696.CEL		GSM131239.CEL		GSM128649.CEL		GSM10481.CEL
GSM142865.CEL		GSM131586.CEL		GSM131119.CEL		GSM131242.CEL		GSM131508.CEL		GSM109120.CEL		GSM131697.CEL		GSM131240.CEL		GSM128650.CEL		GSM10482.CEL
GSM142866.CEL		GSM131587.CEL		GSM131120.CEL		GSM131245.CEL		GSM131509.CEL		GSM109121.CEL		GSM131698.CEL		GSM131243.CEL		GSM128651.CEL		GSM10483.CEL
GSM142867.CEL		GSM131588.CEL		GSM131121.CEL		GSM131246.CEL		GSM131513.CEL		GSM109122.CEL		GSM131699.CEL		GSM131244.CEL		GSM128652.CEL		GSM10484.CEL
GSM142868.CEL		GSM131589.CEL		GSM131122.CEL		GSM131249.CEL		GSM131514.CEL		GSM109123.CEL		GSM131700.CEL		GSM131247.CEL		GSM128653.CEL		GSM105203.CEL
GSM142869.CEL		GSM131590.CEL		GSM131123.CEL		GSM131250.CEL		GSM131515.CEL		GSM109124.CEL		GSM131701.CEL		GSM131248.CEL		GSM128654.CEL		GSM105204.CEL
GSM142870.CEL		GSM131591.CEL		GSM131124.CEL		GSM131253.CEL		GSM131516.CEL		GSM125252.CEL		GSM131702.CEL		GSM131251.CEL		GSM128655.CEL		GSM105205.CEL
GSM142871.CEL		GSM131592.CEL		GSM131125.CEL		GSM131254.CEL		GSM131517.CEL		GSM125253.CEL		GSM131703.CEL		GSM131252.CEL		GSM128657.CEL		GSM105206.CEL
GSM142872.CEL		GSM131593.CEL		GSM131126.CEL		GSM131257.CEL		GSM131518.CEL		GSM125254.CEL		GSM131704.CEL		GSM131255.CEL		GSM128658.CEL		GSM106825.CEL
GSM142873.CEL		GSM131594.CEL		GSM131127.CEL		GSM131258.CEL		GSM131519.CEL		GSM125255.CEL		GSM131705.CEL		GSM131256.CEL		GSM128659.CEL		GSM106827.CEL
GSM142874.CEL		GSM131595.CEL		GSM131128.CEL		GSM131261.CEL		GSM131520.CEL		GSM125256.CEL		GSM133117.CEL		GSM131259.CEL		GSM128660.CEL		GSM106828.CEL
GSM142875.CEL		GSM131596.CEL		GSM131129.CEL		GSM131262.CEL		GSM131521.CEL		GSM125257.CEL		GSM133118.CEL		GSM131260.CEL		GSM128661.CEL		GSM106833.CEL
GSM142876.CEL		GSM131597.CEL		GSM131130.CEL		GSM131265.CEL		GSM131522.CEL		GSM128745.CEL		GSM133119.CEL		GSM131263.CEL		GSM128662.CEL		GSM106907.CEL
GSM142877.CEL		GSM131598.CEL		GSM131131.CEL		GSM131266.CEL		GSM131523.CEL		GSM128746.CEL		GSM133120.CEL		GSM131264.CEL		GSM128663.CEL		GSM106908.CEL
GSM142878.CEL		GSM131599.CEL		GSM131132.CEL		GSM131269.CEL		GSM131524.CEL		GSM128747.CEL		GSM133305.CEL		GSM131267.CEL		GSM128664.CEL		GSM106909.CEL
GSM142879.CEL		GSM131600.CEL		GSM131133.CEL		GSM131270.CEL		GSM131525.CEL		GSM128748.CEL		GSM133306.CEL		GSM131268.CEL		GSM128665.CEL		GSM106910.CEL
GSM142880.CEL		GSM131601.CEL		GSM131134.CEL		GSM131273.CEL		GSM131526.CEL		GSM128749.CEL		GSM133307.CEL		GSM131271.CEL		GSM128666.CEL		GSM106911.CEL
GSM142881.CEL		GSM131602.CEL		GSM131135.CEL		GSM131274.CEL		GSM131527.CEL		GSM128750.CEL		GSM133308.CEL		GSM131272.CEL		GSM128667.CEL		GSM106912.CEL
GSM157382.CEL		GSM131603.CEL		GSM131136.CEL		GSM131277.CEL		GSM131543.CEL		GSM128751.CEL		GSM133309.CEL		GSM131275.CEL		GSM128669.CEL		GSM106913.CEL
GSM157383.CEL		GSM131604.CEL		GSM131137.CEL		GSM131278.CEL		GSM131544.CEL		GSM128752.CEL		GSM133310.CEL		GSM131276.CEL		GSM128670.CEL		GSM106914.CEL
GSM157384.CEL		GSM131605.CEL		GSM131138.CEL		GSM131281.CEL		GSM131545.CEL		GSM128753.CEL		GSM133311.CEL		GSM131279.CEL		GSM128671.CEL		GSM106915.CEL
GSM157385.CEL		GSM131606.CEL		GSM131139.CEL		GSM131282.CEL		GSM131546.CEL		GSM128754.CEL		GSM133312.CEL		GSM131280.CEL		GSM128672.CEL		GSM106916.CEL
GSM157386.CEL		GSM131607.CEL		GSM131140.CEL		GSM131285.CEL		GSM131547.CEL		GSM128755.CEL		GSM133313.CEL		GSM131283.CEL		GSM128673.CEL		GSM106917.CEL
GSM157387.CEL		GSM131608.CEL		GSM131141.CEL		GSM131286.CEL		GSM131548.CEL		GSM128756.CEL		GSM133314.CEL		GSM131284.CEL		GSM128674.CEL		GSM106919.CEL
GSM157388.CEL		GSM131609.CEL		GSM131142.CEL		GSM131289.CEL		GSM131549.CEL		GSM128757.CEL		GSM133315.CEL		GSM131287.CEL		GSM128676.CEL		GSM106920.CEL
GSM157389.CEL		GSM131610.CEL		GSM131143.CEL		GSM131290.CEL		GSM131550.CEL		GSM128759.CEL		GSM133316.CEL		GSM131288.CEL		GSM128677.CEL		GSM106921.CEL
GSM157390.CEL		GSM131611.CEL		GSM131144.CEL		GSM131293.CEL		GSM131551.CEL		GSM128760.CEL		GSM133317.CEL		GSM131291.CEL		GSM128678.CEL		GSM106922.CEL
GSM157391.CEL		GSM131612.CEL		GSM131145.CEL		GSM131294.CEL		GSM133822.CEL		GSM128761.CEL		GSM133318.CEL		GSM131292.CEL		GSM128679.CEL		GSM106923.CEL
GSM157392.CEL		GSM131613.CEL		GSM131146.CEL		GSM131297.CEL		GSM133823.CEL		GSM128762.CEL		GSM133319.CEL		GSM131295.CEL		GSM128680.CEL		GSM106924.CEL
GSM157393.CEL		GSM131614.CEL		GSM131147.CEL		GSM131298.CEL		GSM133824.CEL		GSM128763.CEL		GSM133320.CEL		GSM131296.CEL		GSM128681.CEL		GSM106934.CEL
GSM189096.CEL		GSM131615.CEL		GSM131148.CEL		GSM131301.CEL		GSM133825.CEL		GSM128764.CEL		GSM133321.CEL		GSM131299.CEL		GSM128682.CEL		GSM106966.CEL
GSM189097.CEL		GSM131616.CEL		GSM131149.CEL		GSM131302.CEL		GSM133826.CEL		GSM128765.CEL		GSM133322.CEL		GSM131300.CEL		GSM128683.CEL		GSM106967.CEL
GSM189099.CEL		GSM131617.CEL		GSM131150.CEL		GSM131305.CEL		GSM133827.CEL		GSM128766.CEL		GSM134299.CEL		GSM131303.CEL		GSM128684.CEL		GSM106969.CEL
GSM189100.CEL		GSM131618.CEL		GSM131151.CEL		GSM131306.CEL		GSM133828.CEL		GSM128767.CEL		GSM134300.CEL		GSM131304.CEL		GSM128685.CEL		GSM106970.CEL
GSM189101.CEL		GSM131619.CEL		GSM131152.CEL		GSM131309.CEL		GSM133829.CEL		GSM128768.CEL		GSM134301.CEL		GSM131307.CEL		GSM128686.CEL		GSM106973.CEL
GSM189102.CEL		GSM131620.CEL		GSM131153.CEL		GSM131310.CEL		GSM133830.CEL		GSM128789.CEL		GSM134302.CEL		GSM131308.CEL		GSM128687.CEL		GSM107670.CEL
GSM189103.CEL		GSM131621.CEL		GSM131154.CEL		GSM131313.CEL		GSM133831.CEL		GSM128790.CEL		GSM134303.CEL		GSM131311.CEL		GSM128704.CEL		GSM107711.CEL
GSM189104.CEL		GSM131622.CEL		GSM131155.CEL		GSM131314.CEL		GSM133832.CEL		GSM128791.CEL		GSM134304.CEL		GSM131312.CEL		GSM128705.CEL		GSM107712.CEL
GSM189105.CEL		GSM131623.CEL		GSM131156.CEL		GSM131317.CEL		GSM133833.CEL		GSM128792.CEL		GSM134305.CEL		GSM131315.CEL		GSM128706.CEL		GSM109107.CEL
GSM189106.CEL		GSM131624.CEL		GSM131157.CEL		GSM131318.CEL		GSM142886.CEL		GSM128793.CEL		GSM134306.CEL		GSM131316.CEL		GSM128707.CEL		GSM109108.CEL
GSM189107.CEL		GSM131625.CEL		GSM131158.CEL		GSM131321.CEL		GSM142887.CEL		GSM128794.CEL		GSM134307.CEL		GSM131319.CEL		GSM128708.CEL		GSM109109.CEL
GSM189108.CEL		GSM131626.CEL		GSM131159.CEL		GSM131322.CEL		GSM142888.CEL		GSM128795.CEL		GSM134308.CEL		GSM131320.CEL		GSM128709.CEL		GSM109110.CEL
GSM189109.CEL		GSM131627.CEL		GSM131161.CEL		GSM131325.CEL		GSM142889.CEL		GSM128796.CEL		GSM134309.CEL		GSM131323.CEL		GSM128710.CEL		GSM109111.CEL
GSM189110.CEL		GSM131628.CEL		GSM131162.CEL		GSM131326.CEL		GSM142890.CEL		GSM128797.CEL		GSM134310.CEL		GSM131324.CEL		GSM128711.CEL		GSM109112.CEL
GSM189111.CEL		GSM131629.CEL		GSM131163.CEL		GSM131329.CEL		GSM142891.CEL		GSM128798.CEL		GSM134311.CEL		GSM131327.CEL		GSM128712.CEL		GSM109113.CEL
GSM189114.CEL		GSM131630.CEL		GSM131164.CEL		GSM131330.CEL		GSM142892.CEL		GSM128799.CEL		GSM134312.CEL		GSM131328.CEL		GSM128713.CEL		GSM109114.CEL
GSM189116.CEL		GSM131631.CEL		GSM131165.CEL		GSM131333.CEL		GSM142893.CEL		GSM128800.CEL		GSM134313.CEL		GSM131331.CEL		GSM128714.CEL		GSM109115.CEL
GSM189117.CEL		GSM131632.CEL		GSM131166.CEL		GSM131334.CEL		GSM142894.CEL		GSM128801.CEL		GSM134314.CEL		GSM131332.CEL		GSM128715.CEL		GSM109116.CEL
GSM189118.CEL		GSM131633.CEL		GSM131167.CEL		GSM131337.CEL		GSM142895.CEL		GSM128802.CEL		GSM134315.CEL		GSM131335.CEL		GSM128716.CEL		GSM109117.CEL
GSM189119.CEL		GSM131634.CEL		GSM131168.CEL		GSM131338.CEL		GSM142896.CEL		GSM128803.CEL		GSM134316.CEL		GSM131336.CEL		GSM128717.CEL		GSM109118.CEL
GSM189120.CEL		GSM131635.CEL		GSM131498.CEL		GSM131341.CEL		GSM142897.CEL		GSM128804.CEL		GSM147963.CEL		GSM131339.CEL		GSM128718.CEL		GSM109119.CEL
GSM189121.CEL		GSM131639.CEL		GSM131499.CEL		GSM131342.CEL		GSM149814.CEL		GSM128805.CEL		GSM147964.CEL		GSM131340.CEL		GSM128719.CEL		GSM109120.CEL
GSM189122.CEL		GSM131640.CEL		GSM131500.CEL		GSM131345.CEL		GSM149815.CEL		GSM128806.CEL		GSM147965.CEL		GSM131343.CEL		GSM128720.CEL		GSM109121.CEL
GSM189123.CEL		GSM131641.CEL		GSM131510.CEL		GSM131346.CEL		GSM149816.CEL		GSM128807.CEL		GSM147966.CEL		GSM131344.CEL		GSM128721.CEL		GSM109122.CEL
GSM189124.CEL		GSM142598.CEL		GSM131511.CEL		GSM131349.CEL		GSM149817.CEL		GSM128808.CEL		GSM173621.CEL		GSM131347.CEL		GSM128722.CEL		GSM109123.CEL
GSM189163.CEL		GSM142602.CEL		GSM131512.CEL		GSM131350.CEL		GSM157358.CEL		GSM128809.CEL		GSM173623.CEL		GSM131348.CEL		GSM128723.CEL		GSM109124.CEL
GSM189164.CEL		GSM142603.CEL		GSM131528.CEL		GSM131353.CEL		GSM157359.CEL		GSM128810.CEL		GSM173624.CEL		GSM131351.CEL		GSM128724.CEL		GSM125252.CEL
GSM189165.CEL		GSM142604.CEL		GSM131529.CEL		GSM131354.CEL		GSM157360.CEL		GSM128811.CEL		GSM173626.CEL		GSM131352.CEL		GSM128725.CEL		GSM125253.CEL
GSM189170.CEL		GSM272107.CEL		GSM131530.CEL		GSM131357.CEL		GSM157362.CEL		GSM128812.CEL		GSM173628.CEL		GSM131355.CEL		GSM128726.CEL		GSM125254.CEL
GSM189171.CEL		GSM272108.CEL		GSM131531.CEL		GSM131358.CEL		GSM157363.CEL		GSM128877.CEL		GSM173629.CEL		GSM131356.CEL		GSM128727.CEL		GSM125255.CEL
GSM189172.CEL		GSM272109.CEL		GSM131532.CEL		GSM131361.CEL		GSM157364.CEL		GSM128878.CEL		GSM173648.CEL		GSM131359.CEL		GSM128728.CEL		GSM125256.CEL
GSM189173.CEL		GSM272110.CEL		GSM131533.CEL		GSM131362.CEL		GSM157365.CEL		GSM128879.CEL		GSM173649.CEL		GSM131360.CEL		GSM131217.CEL		GSM125257.CEL
GSM189174.CEL		GSM272111.CEL		GSM131534.CEL		GSM131365.CEL		GSM157366.CEL		GSM128880.CEL		GSM173651.CEL		GSM131363.CEL		GSM131218.CEL		GSM126244.CEL
GSM189175.CEL		GSM272112.CEL		GSM131535.CEL		GSM131366.CEL		GSM157367.CEL		GSM128881.CEL		GSM299321.CEL		GSM131364.CEL		GSM131219.CEL		GSM126246.CEL
GSM189176.CEL		GSM445719.CEL		GSM131536.CEL		GSM131369.CEL		GSM157368.CEL		GSM128882.CEL		GSM299322.CEL		GSM131367.CEL		GSM131220.CEL		GSM126247.CEL
GSM189177.CEL		GSM445720.CEL		GSM131537.CEL		GSM131370.CEL		GSM157369.CEL		GSM131066.CEL		GSM299323.CEL		GSM131368.CEL		GSM131221.CEL		GSM126248.CEL
GSM189178.CEL		GSM445721.CEL		GSM131538.CEL		GSM131373.CEL		GSM157370.CEL		GSM131067.CEL		GSM299324.CEL		GSM131371.CEL		GSM131222.CEL		GSM126990.CEL
GSM239236.CEL		GSM445722.CEL		GSM131539.CEL		GSM131374.CEL		GSM157371.CEL		GSM131068.CEL		GSM299325.CEL		GSM131372.CEL		GSM131474.CEL		GSM126991.CEL
GSM239239.CEL		GSM445723.CEL		GSM131540.CEL		GSM131377.CEL		GSM157372.CEL		GSM131069.CEL		GSM299326.CEL		GSM131375.CEL		GSM131475.CEL		GSM128648.CEL
GSM239241.CEL		GSM445724.CEL		GSM131541.CEL		GSM131378.CEL		GSM227484.CEL		GSM131070.CEL		GSM299327.CEL		GSM131376.CEL		GSM131476.CEL		GSM128649.CEL
GSM239245.CEL		GSM445725.CEL		GSM131542.CEL		GSM131381.CEL		GSM227493.CEL		GSM131071.CEL		GSM299328.CEL		GSM131379.CEL		GSM131477.CEL		GSM128650.CEL
GSM258792.CEL		GSM445726.CEL		GSM131552.CEL		GSM131382.CEL		GSM227494.CEL		GSM131072.CEL		GSM299329.CEL		GSM131380.CEL		GSM131478.CEL		GSM128651.CEL
GSM258793.CEL		GSM445727.CEL		GSM131553.CEL		GSM131385.CEL		GSM227495.CEL		GSM131073.CEL		GSM299330.CEL		GSM131383.CEL		GSM131479.CEL		GSM128652.CEL
GSM258794.CEL		GSM47011.CEL		GSM131554.CEL		GSM131386.CEL		GSM227496.CEL		GSM131074.CEL		GSM299331.CEL		GSM131384.CEL		GSM131480.CEL		GSM128653.CEL
GSM277232.CEL		GSM47012.CEL		GSM131749.CEL		GSM131389.CEL		GSM227497.CEL		GSM131075.CEL		GSM299332.CEL		GSM131387.CEL		GSM131481.CEL		GSM128654.CEL
GSM277233.CEL		GSM47013.CEL		GSM131750.CEL		GSM131390.CEL		GSM227498.CEL		GSM131076.CEL		GSM299333.CEL		GSM131388.CEL		GSM131482.CEL		GSM128655.CEL
GSM277234.CEL		GSM47014.CEL		GSM131751.CEL		GSM131393.CEL		GSM227499.CEL		GSM131077.CEL		GSM299334.CEL		GSM131391.CEL		GSM131841.CEL		GSM128657.CEL
GSM277235.CEL		GSM47015.CEL		GSM131752.CEL		GSM131394.CEL		GSM227500.CEL		GSM131078.CEL		GSM299335.CEL		GSM131392.CEL		GSM131842.CEL		GSM128658.CEL
GSM297894.CEL		GSM47016.CEL		GSM131753.CEL		GSM131397.CEL		GSM250944.CEL		GSM131471.CEL		GSM299336.CEL		GSM131395.CEL		GSM133251.CEL		GSM128659.CEL
GSM297895.CEL		GSM47017.CEL		GSM131754.CEL		GSM131398.CEL		GSM250945.CEL		GSM131472.CEL		GSM299337.CEL		GSM131396.CEL		GSM133252.CEL		GSM128660.CEL
GSM297896.CEL		GSM47018.CEL		GSM131755.CEL		GSM131401.CEL		GSM250946.CEL		GSM131473.CEL		GSM299338.CEL		GSM131399.CEL		GSM133253.CEL		GSM128661.CEL
GSM297897.CEL		GSM47019.CEL		GSM131756.CEL		GSM131402.CEL		GSM250947.CEL		GSM131844.CEL		GSM299339.CEL		GSM131400.CEL		GSM133254.CEL		GSM128662.CEL
GSM347944.CEL		GSM47020.CEL		GSM131757.CEL		GSM131405.CEL		GSM250948.CEL		GSM131845.CEL		GSM299340.CEL		GSM131403.CEL		GSM133255.CEL		GSM128663.CEL
GSM347945.CEL		GSM47021.CEL		GSM131758.CEL		GSM131406.CEL		GSM250949.CEL		GSM131846.CEL		GSM299341.CEL		GSM131404.CEL		GSM133256.CEL		GSM128664.CEL
GSM347946.CEL		GSM47022.CEL		GSM131759.CEL		GSM131409.CEL		GSM250950.CEL		GSM131847.CEL		GSM299408.CEL		GSM131407.CEL		GSM133257.CEL		GSM128665.CEL
GSM347957.CEL		GSM47023.CEL		GSM131760.CEL		GSM131410.CEL		GSM250951.CEL		GSM131848.CEL		GSM299409.CEL		GSM131408.CEL		GSM133258.CEL		GSM128666.CEL
GSM347958.CEL		GSM47024.CEL		GSM131761.CEL		GSM131413.CEL		GSM250952.CEL		GSM131849.CEL		GSM299410.CEL		GSM131411.CEL		GSM133259.CEL		GSM128667.CEL
GSM347959.CEL		GSM47025.CEL		GSM131762.CEL		GSM131414.CEL		GSM250953.CEL		GSM133277.CEL		GSM356564.CEL		GSM131412.CEL		GSM133260.CEL		GSM128669.CEL
GSM347960.CEL		GSM47026.CEL		GSM131763.CEL		GSM131417.CEL		GSM250954.CEL		GSM133278.CEL		GSM356565.CEL		GSM131415.CEL		GSM133261.CEL		GSM128670.CEL
GSM347961.CEL		GSM47027.CEL		GSM131764.CEL		GSM131418.CEL		GSM250955.CEL		GSM133279.CEL		GSM356566.CEL		GSM131416.CEL		GSM133262.CEL		GSM128671.CEL
GSM347962.CEL		GSM47028.CEL		GSM131765.CEL		GSM131421.CEL		GSM250956.CEL		GSM133280.CEL		GSM356567.CEL		GSM131419.CEL		GSM133263.CEL		GSM128672.CEL
GSM347963.CEL		GSM47029.CEL		GSM131766.CEL		GSM131422.CEL		GSM250957.CEL		GSM133281.CEL		GSM356568.CEL		GSM131420.CEL		GSM133264.CEL		GSM128673.CEL
GSM347964.CEL		GSM47030.CEL		GSM131767.CEL		GSM131425.CEL		GSM250958.CEL		GSM133282.CEL		GSM356569.CEL		GSM131423.CEL		GSM133265.CEL		GSM128674.CEL
GSM347965.CEL		GSM47031.CEL		GSM131768.CEL		GSM131426.CEL		GSM250959.CEL		GSM133283.CEL		GSM356570.CEL		GSM131424.CEL		GSM133266.CEL		GSM128676.CEL
GSM347966.CEL		GSM47032.CEL		GSM131769.CEL		GSM131429.CEL		GSM250960.CEL		GSM133284.CEL				GSM131427.CEL		GSM133267.CEL		GSM128677.CEL
GSM347967.CEL		GSM47033.CEL		GSM131770.CEL		GSM131430.CEL		GSM250961.CEL		GSM133711.CEL				GSM131428.CEL		GSM133268.CEL		GSM128678.CEL
GSM347983.CEL		GSM47034.CEL		GSM131771.CEL		GSM131433.CEL		GSM250962.CEL		GSM133712.CEL				GSM131431.CEL		GSM133269.CEL		GSM128679.CEL
GSM347984.CEL		GSM47035.CEL		GSM131772.CEL		GSM131434.CEL		GSM250963.CEL		GSM133713.CEL				GSM131432.CEL		GSM133270.CEL		GSM128680.CEL
GSM347985.CEL		GSM47036.CEL		GSM131773.CEL		GSM131437.CEL		GSM250964.CEL		GSM133714.CEL				GSM131435.CEL		GSM133271.CEL		GSM128681.CEL
GSM347987.CEL		GSM47037.CEL		GSM131774.CEL		GSM131438.CEL		GSM250965.CEL		GSM133715.CEL				GSM131436.CEL		GSM133272.CEL		GSM128682.CEL
GSM347988.CEL		GSM47038.CEL		GSM131775.CEL		GSM131441.CEL		GSM250966.CEL		GSM133716.CEL				GSM131439.CEL		GSM133273.CEL		GSM128683.CEL
GSM347989.CEL		GSM47039.CEL		GSM131776.CEL		GSM131442.CEL		GSM250967.CEL		GSM133800.CEL				GSM131440.CEL		GSM133274.CEL		GSM128684.CEL
GSM347990.CEL		GSM47040.CEL		GSM131777.CEL		GSM131445.CEL		GSM250968.CEL		GSM133801.CEL				GSM131443.CEL		GSM133275.CEL		GSM128685.CEL
GSM347992.CEL		GSM47041.CEL		GSM131780.CEL		GSM131446.CEL		GSM250969.CEL		GSM133802.CEL				GSM131444.CEL		GSM133276.CEL		GSM128686.CEL
GSM347993.CEL		GSM47042.CEL		GSM131781.CEL		GSM131449.CEL		GSM250970.CEL		GSM133803.CEL				GSM131447.CEL		GSM133285.CEL		GSM128687.CEL
GSM347995.CEL		GSM47043.CEL		GSM131782.CEL		GSM131450.CEL		GSM250971.CEL		GSM133804.CEL				GSM131448.CEL		GSM133286.CEL		GSM128689.CEL
GSM451826.CEL		GSM47044.CEL		GSM131783.CEL		GSM131453.CEL		GSM250972.CEL		GSM133805.CEL				GSM131451.CEL		GSM133287.CEL		GSM128690.CEL
GSM451827.CEL		GSM47045.CEL		GSM131784.CEL		GSM131454.CEL		GSM250973.CEL		GSM133806.CEL				GSM131452.CEL		GSM133288.CEL		GSM128692.CEL
GSM451828.CEL		GSM47046.CEL		GSM131785.CEL		GSM131457.CEL		GSM250974.CEL		GSM133807.CEL				GSM131455.CEL		GSM133289.CEL		GSM128693.CEL
GSM451829.CEL		GSM47047.CEL		GSM131786.CEL		GSM131458.CEL		GSM250975.CEL		GSM133866.CEL				GSM131456.CEL		GSM133290.CEL		GSM128694.CEL
GSM451830.CEL		GSM47048.CEL		GSM131787.CEL		GSM131461.CEL		GSM250982.CEL		GSM133867.CEL				GSM131459.CEL		GSM133291.CEL		GSM128695.CEL
GSM451831.CEL		GSM47049.CEL		GSM131788.CEL		GSM131462.CEL		GSM250983.CEL		GSM133868.CEL				GSM131460.CEL		GSM133292.CEL		GSM128696.CEL
GSM451832.CEL		GSM47050.CEL		GSM131789.CEL		GSM131465.CEL		GSM250984.CEL		GSM133869.CEL				GSM131463.CEL		GSM133293.CEL		GSM128697.CEL
GSM451833.CEL		GSM47051.CEL		GSM131790.CEL		GSM131466.CEL		GSM250985.CEL		GSM134513.CEL				GSM131464.CEL		GSM133294.CEL		GSM128698.CEL
GSM451834.CEL		GSM47052.CEL		GSM131791.CEL		GSM131469.CEL		GSM250986.CEL		GSM134514.CEL				GSM131467.CEL		GSM133295.CEL		GSM128699.CEL
GSM451835.CEL		GSM47053.CEL		GSM131792.CEL		GSM131470.CEL		GSM250987.CEL		GSM134515.CEL				GSM131468.CEL		GSM133296.CEL		GSM128700.CEL
GSM451836.CEL		GSM47054.CEL		GSM131793.CEL		GSM131555.CEL		GSM250988.CEL		GSM134516.CEL				GSM131649.CEL		GSM133297.CEL		GSM128701.CEL
GSM451837.CEL		GSM62687.CEL		GSM131794.CEL		GSM131556.CEL		GSM250989.CEL		GSM134517.CEL				GSM131650.CEL		GSM133298.CEL		GSM128702.CEL
GSM451838.CEL		GSM62688.CEL		GSM131795.CEL		GSM131557.CEL		GSM250990.CEL		GSM134518.CEL				GSM131651.CEL		GSM133299.CEL		GSM128703.CEL
GSM451839.CEL		GSM62690.CEL		GSM131796.CEL		GSM131558.CEL		GSM250991.CEL		GSM134519.CEL				GSM131652.CEL		GSM133300.CEL		GSM128704.CEL
GSM451840.CEL		GSM62691.CEL		GSM131797.CEL		GSM131559.CEL		GSM250992.CEL		GSM134520.CEL				GSM131653.CEL		GSM133301.CEL		GSM128705.CEL
GSM451841.CEL		GSM62692.CEL		GSM131798.CEL		GSM131560.CEL		GSM250993.CEL		GSM134767.CEL				GSM131654.CEL		GSM133302.CEL		GSM128706.CEL
GSM451842.CEL		GSM62693.CEL		GSM131799.CEL		GSM131561.CEL		GSM253153.CEL		GSM134768.CEL				GSM131661.CEL		GSM133409.CEL		GSM128707.CEL
GSM451843.CEL		GSM62694.CEL		GSM131800.CEL		GSM131562.CEL		GSM253154.CEL		GSM134769.CEL				GSM131662.CEL		GSM133410.CEL		GSM128708.CEL
GSM451844.CEL		GSM62695.CEL		GSM131801.CEL		GSM131563.CEL		GSM253155.CEL		GSM134771.CEL				GSM131663.CEL		GSM133411.CEL		GSM128709.CEL
GSM451845.CEL		GSM62696.CEL		GSM131802.CEL		GSM131564.CEL		GSM253156.CEL		GSM134772.CEL				GSM131664.CEL		GSM133412.CEL		GSM128710.CEL
GSM451846.CEL		GSM62698.CEL		GSM131803.CEL		GSM131565.CEL		GSM253157.CEL		GSM134774.CEL				GSM131665.CEL		GSM133705.CEL		GSM128711.CEL
GSM451847.CEL		GSM62699.CEL		GSM131804.CEL		GSM131566.CEL		GSM253158.CEL		GSM134775.CEL				GSM131666.CEL		GSM133706.CEL		GSM128712.CEL
GSM451848.CEL		GSM62700.CEL		GSM131805.CEL		GSM131567.CEL		GSM253159.CEL		GSM134777.CEL				GSM131667.CEL		GSM133707.CEL		GSM128713.CEL
GSM451849.CEL		GSM62702.CEL		GSM131806.CEL		GSM131568.CEL		GSM253160.CEL		GSM134779.CEL				GSM131668.CEL		GSM133708.CEL		GSM128714.CEL
GSM477820.CEL		GSM62703.CEL		GSM131808.CEL		GSM131569.CEL		GSM253161.CEL		GSM134780.CEL				GSM131669.CEL		GSM133709.CEL		GSM128715.CEL
GSM477822.CEL		GSM62704.CEL		GSM131809.CEL		GSM131570.CEL		GSM253162.CEL		GSM134782.CEL				GSM131670.CEL		GSM133710.CEL		GSM128716.CEL
GSM477824.CEL				GSM131810.CEL		GSM131571.CEL		GSM253163.CEL		GSM134783.CEL				GSM131671.CEL		GSM133723.CEL		GSM128717.CEL
GSM477825.CEL				GSM131811.CEL		GSM131572.CEL		GSM253164.CEL		GSM135549.CEL				GSM131672.CEL		GSM133724.CEL		GSM128718.CEL
GSM477826.CEL				GSM131812.CEL		GSM131573.CEL		GSM253165.CEL		GSM135550.CEL				GSM131673.CEL		GSM133725.CEL		GSM128719.CEL
GSM477827.CEL				GSM131813.CEL		GSM131574.CEL		GSM253166.CEL		GSM135551.CEL				GSM131674.CEL		GSM133726.CEL		GSM128720.CEL
GSM477860.CEL				GSM131814.CEL		GSM131575.CEL		GSM260878.CEL		GSM135552.CEL				GSM131675.CEL		GSM133727.CEL		GSM128721.CEL
GSM477865.CEL				GSM131815.CEL		GSM133121.CEL		GSM260879.CEL		GSM135553.CEL				GSM131676.CEL		GSM133728.CEL		GSM128722.CEL
GSM477866.CEL				GSM131816.CEL		GSM133122.CEL		GSM260953.CEL		GSM135554.CEL				GSM131677.CEL		GSM133739.CEL		GSM128723.CEL
GSM477867.CEL				GSM131817.CEL		GSM133123.CEL		GSM260955.CEL		GSM142585.CEL				GSM131678.CEL		GSM133740.CEL		GSM128724.CEL
GSM477868.CEL				GSM131818.CEL		GSM133124.CEL		GSM260956.CEL		GSM142586.CEL				GSM131679.CEL		GSM133741.CEL		GSM128725.CEL
GSM477869.CEL				GSM131819.CEL		GSM133125.CEL		GSM260957.CEL		GSM142587.CEL				GSM131680.CEL		GSM133742.CEL		GSM128726.CEL
GSM477870.CEL				GSM131820.CEL		GSM133126.CEL		GSM260958.CEL		GSM142588.CEL				GSM131681.CEL		GSM133743.CEL		GSM128727.CEL
GSM477871.CEL				GSM131821.CEL		GSM133127.CEL		GSM264761.CEL		GSM142589.CEL				GSM131682.CEL		GSM133744.CEL		GSM128728.CEL
GSM477872.CEL				GSM131822.CEL		GSM133128.CEL		GSM264762.CEL		GSM142590.CEL				GSM131683.CEL		GSM133745.CEL		GSM128729.CEL
GSM478022.CEL				GSM131823.CEL		GSM133129.CEL		GSM264763.CEL		GSM142663.CEL				GSM131684.CEL		GSM133746.CEL		GSM128730.CEL
GSM478023.CEL				GSM131824.CEL		GSM133130.CEL		GSM264764.CEL		GSM142664.CEL				GSM133858.CEL		GSM133782.CEL		GSM128731.CEL
GSM478024.CEL				GSM131825.CEL		GSM133131.CEL		GSM264765.CEL		GSM142665.CEL				GSM133859.CEL		GSM133783.CEL		GSM128732.CEL
GSM478025.CEL				GSM131826.CEL		GSM133132.CEL		GSM264766.CEL		GSM142666.CEL				GSM133860.CEL		GSM133784.CEL		GSM128733.CEL
GSM478026.CEL				GSM131827.CEL		GSM133133.CEL		GSM265530.CEL		GSM142667.CEL				GSM133861.CEL		GSM133785.CEL		GSM128734.CEL
GSM478027.CEL				GSM131828.CEL		GSM133134.CEL		GSM265531.CEL		GSM142668.CEL				GSM133862.CEL		GSM133786.CEL		GSM128745.CEL
GSM478028.CEL				GSM131829.CEL		GSM133135.CEL		GSM265532.CEL		GSM142687.CEL				GSM133863.CEL		GSM133787.CEL		GSM128746.CEL
GSM478029.CEL				GSM131831.CEL		GSM133136.CEL		GSM265533.CEL		GSM142688.CEL				GSM133864.CEL		GSM133794.CEL		GSM128747.CEL
GSM478030.CEL				GSM131832.CEL		GSM133137.CEL		GSM265534.CEL		GSM142689.CEL				GSM133865.CEL		GSM133795.CEL		GSM128748.CEL
GSM478031.CEL				GSM131833.CEL		GSM133138.CEL		GSM265535.CEL		GSM142690.CEL				GSM142703.CEL		GSM133796.CEL		GSM128749.CEL
GSM478032.CEL				GSM131834.CEL		GSM133139.CEL		GSM265536.CEL		GSM142691.CEL				GSM142704.CEL		GSM133797.CEL		GSM128750.CEL
GSM478033.CEL				GSM131835.CEL		GSM133140.CEL		GSM265537.CEL		GSM142693.CEL				GSM142705.CEL		GSM133798.CEL		GSM128751.CEL
GSM478034.CEL				GSM131836.CEL		GSM133141.CEL		GSM265538.CEL		GSM142694.CEL				GSM142709.CEL		GSM133799.CEL		GSM128752.CEL
GSM478035.CEL				GSM133025.CEL		GSM133142.CEL		GSM265539.CEL		GSM142695.CEL				GSM142710.CEL		GSM133882.CEL		GSM128753.CEL
GSM478036.CEL				GSM133026.CEL		GSM133717.CEL		GSM265846.CEL		GSM142696.CEL				GSM142711.CEL		GSM133883.CEL		GSM128754.CEL
GSM478037.CEL				GSM133027.CEL		GSM133718.CEL		GSM265847.CEL		GSM142697.CEL				GSM142716.CEL		GSM133884.CEL		GSM128755.CEL
GSM478038.CEL				GSM133028.CEL		GSM133891.CEL		GSM265848.CEL		GSM142698.CEL				GSM157311.CEL		GSM133885.CEL		GSM128756.CEL
GSM478039.CEL				GSM133029.CEL		GSM133892.CEL		GSM265849.CEL		GSM142764.CEL				GSM157317.CEL		GSM133888.CEL		GSM128757.CEL
GSM478040.CEL				GSM133030.CEL		GSM133893.CEL		GSM265850.CEL		GSM142765.CEL				GSM157318.CEL		GSM134340.CEL		GSM128759.CEL
GSM478041.CEL				GSM133031.CEL		GSM133894.CEL		GSM265851.CEL		GSM142766.CEL				GSM157319.CEL		GSM134341.CEL		GSM128760.CEL
GSM478042.CEL				GSM133032.CEL		GSM133968.CEL		GSM265852.CEL		GSM142767.CEL				GSM157321.CEL		GSM134342.CEL		GSM128761.CEL
GSM478043.CEL				GSM133033.CEL		GSM133969.CEL		GSM265853.CEL		GSM142768.CEL				GSM157322.CEL		GSM134343.CEL		GSM128762.CEL
GSM478044.CEL				GSM133034.CEL		GSM133970.CEL		GSM265854.CEL		GSM142769.CEL				GSM216888.CEL		GSM134344.CEL		GSM128763.CEL
GSM478045.CEL				GSM133035.CEL		GSM133973.CEL		GSM265855.CEL		GSM142772.CEL				GSM216893.CEL		GSM134345.CEL		GSM128764.CEL
GSM478046.CEL				GSM133036.CEL		GSM133974.CEL		GSM265856.CEL		GSM142773.CEL				GSM216895.CEL		GSM134346.CEL		GSM128765.CEL
GSM478047.CEL				GSM133037.CEL		GSM133975.CEL		GSM265857.CEL		GSM142774.CEL				GSM216896.CEL		GSM134347.CEL		GSM128766.CEL
GSM478048.CEL				GSM133038.CEL		GSM133976.CEL		GSM265858.CEL		GSM142775.CEL				GSM216899.CEL		GSM134348.CEL		GSM128767.CEL
GSM478049.CEL				GSM133039.CEL		GSM133977.CEL		GSM265859.CEL		GSM142776.CEL				GSM216901.CEL		GSM134349.CEL		GSM128768.CEL
GSM478050.CEL				GSM133040.CEL		GSM133978.CEL		GSM265860.CEL		GSM142777.CEL				GSM216904.CEL		GSM134350.CEL		GSM128775.CEL
GSM478051.CEL				GSM133041.CEL		GSM133979.CEL		GSM265861.CEL		GSM142778.CEL				GSM216906.CEL		GSM134351.CEL		GSM128776.CEL
GSM478052.CEL				GSM133042.CEL		GSM133980.CEL		GSM265862.CEL		GSM142779.CEL				GSM216934.CEL		GSM134352.CEL		GSM128778.CEL
GSM478053.CEL				GSM133043.CEL		GSM133981.CEL		GSM265863.CEL		GSM142780.CEL				GSM216938.CEL		GSM134353.CEL		GSM128779.CEL
GSM478054.CEL				GSM133044.CEL		GSM133983.CEL		GSM265864.CEL		GSM142781.CEL				GSM216943.CEL		GSM134354.CEL		GSM128780.CEL
GSM478055.CEL				GSM133045.CEL		GSM133984.CEL		GSM265865.CEL		GSM153923.CEL				GSM216945.CEL		GSM134355.CEL		GSM128781.CEL
GSM478056.CEL				GSM133046.CEL		GSM133985.CEL		GSM265866.CEL		GSM153924.CEL				GSM216947.CEL		GSM134357.CEL		GSM128782.CEL
GSM478057.CEL				GSM133047.CEL		GSM133986.CEL		GSM265867.CEL		GSM153925.CEL				GSM216949.CEL		GSM134358.CEL		GSM128783.CEL
GSM478058.CEL				GSM133048.CEL		GSM133987.CEL		GSM265868.CEL		GSM153926.CEL				GSM216951.CEL		GSM134359.CEL		GSM128785.CEL
GSM478059.CEL				GSM133049.CEL		GSM133988.CEL		GSM265869.CEL		GSM153927.CEL				GSM216953.CEL		GSM134360.CEL		GSM128786.CEL
GSM478060.CEL				GSM133050.CEL		GSM133989.CEL		GSM272985.CEL		GSM153928.CEL				GSM216958.CEL		GSM134361.CEL		GSM128788.CEL
GSM478061.CEL				GSM133051.CEL		GSM133991.CEL		GSM272986.CEL		GSM153929.CEL				GSM216960.CEL		GSM134362.CEL		GSM128789.CEL
GSM478062.CEL				GSM133052.CEL		GSM133992.CEL		GSM272987.CEL		GSM157144.CEL				GSM216962.CEL		GSM134363.CEL		GSM128790.CEL
GSM478063.CEL				GSM133053.CEL		GSM133993.CEL		GSM272988.CEL		GSM157145.CEL				GSM216964.CEL		GSM134364.CEL		GSM128791.CEL
GSM478064.CEL				GSM133054.CEL		GSM142669.CEL		GSM272989.CEL		GSM157146.CEL				GSM216966.CEL		GSM134365.CEL		GSM128792.CEL
GSM478065.CEL				GSM133055.CEL		GSM142670.CEL		GSM272990.CEL		GSM157147.CEL				GSM216969.CEL		GSM134366.CEL		GSM128793.CEL
GSM478066.CEL				GSM133056.CEL		GSM142671.CEL		GSM272991.CEL		GSM157148.CEL				GSM216973.CEL		GSM134367.CEL		GSM128794.CEL
GSM478067.CEL				GSM133057.CEL		GSM142672.CEL		GSM27360.CEL		GSM157149.CEL				GSM216981.CEL		GSM134369.CEL		GSM128795.CEL
GSM478068.CEL				GSM133058.CEL		GSM142673.CEL		GSM27364.CEL		GSM157329.CEL				GSM237292.CEL		GSM134370.CEL		GSM128796.CEL
GSM478069.CEL				GSM133059.CEL		GSM142674.CEL		GSM275637.CEL		GSM157330.CEL				GSM237293.CEL		GSM134371.CEL		GSM128797.CEL
GSM478070.CEL				GSM133060.CEL		GSM142675.CEL		GSM275638.CEL		GSM157331.CEL				GSM237294.CEL		GSM134373.CEL		GSM128798.CEL
GSM478071.CEL				GSM133061.CEL		GSM142706.CEL		GSM275639.CEL		GSM157332.CEL				GSM237295.CEL		GSM134374.CEL		GSM128799.CEL
GSM478072.CEL				GSM133062.CEL		GSM142707.CEL		GSM275641.CEL		GSM157333.CEL				GSM317519.CEL		GSM134375.CEL		GSM128800.CEL
GSM478073.CEL				GSM133063.CEL		GSM142708.CEL		GSM275642.CEL		GSM157334.CEL				GSM317526.CEL		GSM134376.CEL		GSM128801.CEL
GSM478074.CEL				GSM133064.CEL		GSM142712.CEL		GSM275643.CEL		GSM157335.CEL				GSM317619.CEL		GSM134377.CEL		GSM128802.CEL
GSM478075.CEL				GSM133065.CEL		GSM142713.CEL		GSM322545.CEL		GSM157336.CEL				GSM317624.CEL		GSM134378.CEL		GSM128803.CEL
GSM478076.CEL				GSM133066.CEL		GSM142719.CEL		GSM322546.CEL		GSM157337.CEL				GSM318618.CEL		GSM134379.CEL		GSM128804.CEL
GSM478077.CEL				GSM133067.CEL		GSM142721.CEL		GSM322547.CEL		GSM157338.CEL				GSM318619.CEL		GSM134380.CEL		GSM128805.CEL
GSM478078.CEL				GSM133068.CEL		GSM142724.CEL		GSM322548.CEL		GSM157339.CEL				GSM318620.CEL		GSM134381.CEL		GSM128806.CEL
GSM478079.CEL				GSM133069.CEL		GSM142727.CEL		GSM322549.CEL		GSM157340.CEL				GSM318621.CEL		GSM134382.CEL		GSM128807.CEL
GSM478080.CEL				GSM133070.CEL		GSM142728.CEL		GSM322550.CEL		GSM158680.CEL				GSM318622.CEL		GSM134383.CEL		GSM128808.CEL
GSM478081.CEL				GSM133071.CEL		GSM142729.CEL		GSM322551.CEL		GSM158681.CEL				GSM318623.CEL		GSM134384.CEL		GSM128809.CEL
GSM478082.CEL				GSM133072.CEL		GSM142731.CEL		GSM322552.CEL		GSM159273.CEL				GSM318624.CEL		GSM134385.CEL		GSM128810.CEL
GSM478083.CEL				GSM133073.CEL		GSM142732.CEL		GSM322553.CEL		GSM159291.CEL				GSM318625.CEL		GSM134386.CEL		GSM128811.CEL
GSM478084.CEL				GSM133075.CEL		GSM142750.CEL		GSM322554.CEL		GSM159298.CEL				GSM318626.CEL		GSM134387.CEL		GSM128812.CEL
GSM478085.CEL				GSM133076.CEL		GSM142751.CEL		GSM322555.CEL		GSM159299.CEL				GSM318627.CEL		GSM134388.CEL		GSM128877.CEL
GSM478086.CEL				GSM133077.CEL		GSM142753.CEL		GSM322556.CEL		GSM159300.CEL				GSM324020.CEL		GSM134389.CEL		GSM128878.CEL
GSM478087.CEL				GSM133079.CEL		GSM142754.CEL		GSM377717.CEL		GSM159301.CEL				GSM342135.CEL		GSM134390.CEL		GSM128879.CEL
GSM478088.CEL				GSM133080.CEL		GSM142755.CEL		GSM377718.CEL		GSM159302.CEL				GSM342136.CEL		GSM134391.CEL		GSM128880.CEL
GSM478089.CEL				GSM133081.CEL		GSM157305.CEL		GSM377719.CEL		GSM159304.CEL				GSM342137.CEL		GSM134392.CEL		GSM128881.CEL
GSM478090.CEL				GSM133082.CEL		GSM157306.CEL		GSM377720.CEL		GSM159321.CEL				GSM342138.CEL		GSM134394.CEL		GSM128882.CEL
GSM478091.CEL				GSM133083.CEL		GSM157307.CEL		GSM377721.CEL		GSM159326.CEL				GSM342139.CEL		GSM134395.CEL		GSM131060.CEL
GSM478092.CEL				GSM133085.CEL		GSM157309.CEL		GSM377722.CEL		GSM177119.CEL				GSM342140.CEL		GSM134396.CEL		GSM131061.CEL
GSM478093.CEL				GSM133086.CEL		GSM157310.CEL		GSM377723.CEL		GSM177120.CEL				GSM342141.CEL		GSM134397.CEL		GSM131062.CEL
				GSM133087.CEL		GSM157314.CEL		GSM377724.CEL		GSM177121.CEL				GSM342142.CEL		GSM134398.CEL		GSM131063.CEL
				GSM133088.CEL		GSM157315.CEL		GSM377725.CEL		GSM177122.CEL				GSM342143.CEL		GSM134399.CEL		GSM131064.CEL
				GSM133089.CEL		GSM157316.CEL		GSM377726.CEL		GSM177123.CEL				GSM342144.CEL		GSM134400.CEL		GSM131065.CEL
				GSM133090.CEL		GSM157323.CEL		GSM377727.CEL		GSM177124.CEL				GSM342145.CEL		GSM134401.CEL		GSM131066.CEL
				GSM133091.CEL		GSM157324.CEL		GSM377728.CEL		GSM177125.CEL				GSM342146.CEL		GSM134402.CEL		GSM131067.CEL
				GSM133092.CEL		GSM157325.CEL		GSM399895.CEL		GSM177126.CEL				GSM342147.CEL		GSM134403.CEL		GSM131068.CEL
				GSM133093.CEL		GSM157326.CEL		GSM399896.CEL		GSM177127.CEL				GSM342148.CEL		GSM134404.CEL		GSM131069.CEL
				GSM133094.CEL		GSM157327.CEL		GSM399897.CEL		GSM177128.CEL				GSM342149.CEL		GSM134405.CEL		GSM131070.CEL
				GSM133095.CEL		GSM157328.CEL		GSM399898.CEL		GSM177129.CEL				GSM353584.CEL		GSM134406.CEL		GSM131071.CEL
				GSM133096.CEL		GSM179958.CEL		GSM399899.CEL		GSM177130.CEL				GSM353585.CEL		GSM134408.CEL		GSM131072.CEL
				GSM133097.CEL		GSM179959.CEL		GSM399900.CEL		GSM183504.CEL				GSM353586.CEL		GSM134409.CEL		GSM131073.CEL
				GSM133098.CEL		GSM179960.CEL		GSM399901.CEL		GSM183505.CEL				GSM353587.CEL		GSM134410.CEL		GSM131074.CEL
				GSM133099.CEL		GSM179961.CEL		GSM399902.CEL		GSM183506.CEL				GSM353588.CEL		GSM134411.CEL		GSM131075.CEL
				GSM133100.CEL		GSM179963.CEL		GSM399903.CEL		GSM183507.CEL				GSM353589.CEL		GSM134412.CEL		GSM131076.CEL
				GSM133101.CEL		GSM179967.CEL		GSM399904.CEL		GSM183508.CEL				GSM353590.CEL		GSM134413.CEL		GSM131077.CEL
				GSM133102.CEL		GSM179969.CEL		GSM399905.CEL		GSM183509.CEL				GSM353591.CEL		GSM134414.CEL		GSM131078.CEL
				GSM133103.CEL		GSM179970.CEL		GSM399906.CEL		GSM183510.CEL				GSM353592.CEL		GSM134415.CEL		GSM131109.CEL
				GSM133104.CEL		GSM179971.CEL		GSM399907.CEL		GSM183511.CEL				GSM353593.CEL		GSM134416.CEL		GSM131110.CEL
				GSM133105.CEL		GSM179972.CEL		GSM399908.CEL		GSM183512.CEL				GSM362215.CEL		GSM134417.CEL		GSM131111.CEL
				GSM133106.CEL		GSM179973.CEL		GSM399909.CEL		GSM183513.CEL				GSM362216.CEL		GSM134418.CEL		GSM131112.CEL
				GSM133107.CEL		GSM179974.CEL		GSM399910.CEL		GSM183514.CEL				GSM362217.CEL		GSM134419.CEL		GSM131113.CEL
				GSM133108.CEL		GSM179975.CEL		GSM399911.CEL		GSM183515.CEL				GSM362218.CEL		GSM134421.CEL		GSM131114.CEL
				GSM133109.CEL		GSM179976.CEL		GSM446538.CEL		GSM183516.CEL				GSM362219.CEL		GSM134422.CEL		GSM131115.CEL
				GSM133110.CEL		GSM179977.CEL		GSM446542.CEL		GSM183518.CEL				GSM362220.CEL		GSM134423.CEL		GSM131116.CEL
				GSM133111.CEL		GSM179978.CEL		GSM45208.CEL		GSM183519.CEL				GSM362221.CEL		GSM134424.CEL		GSM131117.CEL
				GSM133112.CEL		GSM184478.CEL		GSM45209.CEL		GSM184151.CEL				GSM362222.CEL		GSM134425.CEL		GSM131118.CEL
				GSM133113.CEL		GSM184486.CEL		GSM45231.CEL		GSM184152.CEL				GSM362223.CEL		GSM134426.CEL		GSM131119.CEL
				GSM133114.CEL		GSM184491.CEL		GSM45278.CEL		GSM184153.CEL				GSM362224.CEL		GSM134427.CEL		GSM131120.CEL
				GSM133115.CEL		GSM184503.CEL		GSM469787.CEL		GSM187239.CEL				GSM362225.CEL		GSM134428.CEL		GSM131121.CEL
				GSM133116.CEL		GSM184504.CEL		GSM469788.CEL		GSM187240.CEL				GSM362226.CEL		GSM134429.CEL		GSM131122.CEL
				GSM133729.CEL		GSM184505.CEL		GSM469789.CEL		GSM187241.CEL				GSM362227.CEL		GSM134430.CEL		GSM131123.CEL
				GSM133730.CEL		GSM184507.CEL		GSM469790.CEL		GSM187242.CEL				GSM362228.CEL		GSM134431.CEL		GSM131124.CEL
				GSM133731.CEL		GSM184509.CEL		GSM469791.CEL		GSM187243.CEL				GSM362229.CEL		GSM134432.CEL		GSM131125.CEL
				GSM133732.CEL		GSM184516.CEL		GSM469792.CEL		GSM187244.CEL				GSM362230.CEL		GSM134433.CEL		GSM131126.CEL
				GSM133733.CEL		GSM184521.CEL		GSM480405.CEL		GSM187245.CEL				GSM362231.CEL		GSM134434.CEL		GSM131127.CEL
				GSM133734.CEL		GSM184522.CEL		GSM480406.CEL		GSM187246.CEL				GSM362232.CEL		GSM134435.CEL		GSM131128.CEL
				GSM133735.CEL		GSM184525.CEL		GSM480407.CEL		GSM187247.CEL				GSM362233.CEL		GSM134436.CEL		GSM131129.CEL
				GSM133736.CEL		GSM184527.CEL				GSM187248.CEL				GSM362234.CEL		GSM134437.CEL		GSM131130.CEL
				GSM133737.CEL		GSM184528.CEL				GSM187249.CEL				GSM362235.CEL		GSM134438.CEL		GSM131131.CEL
				GSM133738.CEL		GSM184529.CEL				GSM187250.CEL				GSM362236.CEL		GSM134439.CEL		GSM131132.CEL
				GSM142788.CEL		GSM184530.CEL				GSM187251.CEL				GSM362237.CEL		GSM134440.CEL		GSM131133.CEL
				GSM142789.CEL		GSM184531.CEL				GSM187252.CEL				GSM362238.CEL		GSM134441.CEL		GSM131134.CEL
				GSM142790.CEL		GSM184532.CEL				GSM187253.CEL				GSM362239.CEL		GSM134443.CEL		GSM131135.CEL
				GSM142792.CEL		GSM184533.CEL				GSM187254.CEL				GSM362240.CEL		GSM134444.CEL		GSM131136.CEL
				GSM142793.CEL		GSM184535.CEL				GSM187255.CEL				GSM362241.CEL		GSM134445.CEL		GSM131137.CEL
				GSM142798.CEL		GSM184536.CEL				GSM187256.CEL				GSM362242.CEL		GSM134446.CEL		GSM131138.CEL
				GSM142799.CEL		GSM184538.CEL				GSM187257.CEL				GSM362243.CEL		GSM134447.CEL		GSM131139.CEL
				GSM142800.CEL		GSM184539.CEL				GSM187258.CEL				GSM362244.CEL		GSM134448.CEL		GSM131140.CEL
				GSM142801.CEL		GSM184543.CEL				GSM187418.CEL				GSM362245.CEL		GSM134449.CEL		GSM131141.CEL
				GSM142802.CEL		GSM184544.CEL				GSM206274.CEL				GSM362246.CEL		GSM134450.CEL		GSM131142.CEL
				GSM142803.CEL		GSM184545.CEL				GSM206275.CEL				GSM402170.CEL		GSM134451.CEL		GSM131143.CEL
				GSM142804.CEL		GSM184553.CEL				GSM206276.CEL				GSM402171.CEL		GSM134452.CEL		GSM131144.CEL
				GSM142805.CEL		GSM184557.CEL				GSM206277.CEL				GSM402172.CEL		GSM134454.CEL		GSM131145.CEL
				GSM142806.CEL		GSM184559.CEL				GSM206278.CEL				GSM402173.CEL		GSM134455.CEL		GSM131146.CEL
				GSM142807.CEL		GSM184560.CEL				GSM206279.CEL				GSM402174.CEL		GSM134456.CEL		GSM131147.CEL
				GSM142808.CEL		GSM184561.CEL				GSM206280.CEL				GSM402175.CEL		GSM134457.CEL		GSM131148.CEL
				GSM142809.CEL		GSM184632.CEL				GSM206281.CEL				GSM402176.CEL		GSM134458.CEL		GSM131149.CEL
				GSM142810.CEL		GSM184633.CEL				GSM206282.CEL				GSM402177.CEL		GSM134459.CEL		GSM131150.CEL
				GSM142811.CEL		GSM184634.CEL				GSM206283.CEL				GSM469821.CEL		GSM134462.CEL		GSM131151.CEL
				GSM142812.CEL		GSM184635.CEL				GSM206284.CEL				GSM469822.CEL		GSM134463.CEL		GSM131152.CEL
				GSM142813.CEL		GSM184831.CEL				GSM206285.CEL				GSM469823.CEL		GSM134464.CEL		GSM131153.CEL
				GSM142814.CEL		GSM184832.CEL				GSM207286.CEL				GSM469824.CEL		GSM134465.CEL		GSM131154.CEL
				GSM142815.CEL		GSM184833.CEL				GSM207287.CEL				GSM469852.CEL		GSM13778.CEL		GSM131155.CEL
				GSM142816.CEL		GSM184834.CEL				GSM207288.CEL				GSM469853.CEL		GSM13781.CEL		GSM131156.CEL
				GSM142817.CEL		GSM184835.CEL				GSM207289.CEL				GSM477896.CEL		GSM13782.CEL		GSM131157.CEL
				GSM142818.CEL		GSM184836.CEL				GSM207290.CEL				GSM477898.CEL		GSM13783.CEL		GSM131158.CEL
				GSM142819.CEL		GSM184837.CEL				GSM207291.CEL				GSM477899.CEL		GSM13784.CEL		GSM131159.CEL
				GSM142829.CEL		GSM184838.CEL				GSM207292.CEL				GSM477900.CEL		GSM13785.CEL		GSM131161.CEL
				GSM142830.CEL		GSM184839.CEL				GSM207293.CEL				GSM477901.CEL		GSM13789.CEL		GSM131162.CEL
				GSM142831.CEL		GSM184840.CEL				GSM207294.CEL				GSM477903.CEL		GSM13791.CEL		GSM131163.CEL
				GSM142832.CEL		GSM184841.CEL				GSM207295.CEL				GSM477904.CEL		GSM13792.CEL		GSM131164.CEL
				GSM142833.CEL		GSM184842.CEL				GSM207296.CEL				GSM477905.CEL		GSM13793.CEL		GSM131165.CEL
				GSM142834.CEL		GSM184843.CEL				GSM207297.CEL				GSM477912.CEL		GSM139887.CEL		GSM131166.CEL
				GSM142835.CEL		GSM184844.CEL				GSM226267.CEL				GSM477913.CEL		GSM139894.CEL		GSM131167.CEL
				GSM142836.CEL		GSM184845.CEL				GSM226268.CEL						GSM139900.CEL		GSM131168.CEL
				GSM142837.CEL		GSM184846.CEL				GSM226269.CEL						GSM139902.CEL		GSM131169.CEL
				GSM142838.CEL		GSM184889.CEL				GSM226270.CEL						GSM142605.CEL		GSM131170.CEL
				GSM142839.CEL		GSM184890.CEL				GSM226271.CEL						GSM142606.CEL		GSM131171.CEL
				GSM142840.CEL		GSM184891.CEL				GSM226272.CEL						GSM142608.CEL		GSM131172.CEL
				GSM142841.CEL		GSM184892.CEL				GSM226273.CEL						GSM142609.CEL		GSM131173.CEL
				GSM142842.CEL		GSM184893.CEL				GSM226274.CEL						GSM142610.CEL		GSM131174.CEL
				GSM142843.CEL		GSM184894.CEL				GSM226275.CEL						GSM142611.CEL		GSM131175.CEL
				GSM142844.CEL		GSM184895.CEL				GSM226276.CEL						GSM142612.CEL		GSM131176.CEL
				GSM142845.CEL		GSM184896.CEL				GSM226278.CEL						GSM142613.CEL		GSM131177.CEL
				GSM142846.CEL		GSM184897.CEL				GSM226279.CEL						GSM142614.CEL		GSM131178.CEL
				GSM142847.CEL		GSM184898.CEL				GSM226280.CEL						GSM142615.CEL		GSM131179.CEL
				GSM142848.CEL		GSM184899.CEL				GSM226281.CEL						GSM142616.CEL		GSM131180.CEL
				GSM142849.CEL		GSM184900.CEL				GSM226903.CEL						GSM142617.CEL		GSM131181.CEL
				GSM142850.CEL		GSM184901.CEL				GSM226904.CEL						GSM142618.CEL		GSM131182.CEL
				GSM142851.CEL		GSM184902.CEL				GSM226905.CEL						GSM142619.CEL		GSM131183.CEL
				GSM142852.CEL		GSM184903.CEL				GSM226906.CEL						GSM142620.CEL		GSM131184.CEL
				GSM142853.CEL		GSM184904.CEL				GSM226907.CEL						GSM142621.CEL		GSM131185.CEL
				GSM142854.CEL		GSM184906.CEL				GSM226909.CEL						GSM142622.CEL		GSM131186.CEL
				GSM142855.CEL		GSM184907.CEL				GSM226910.CEL						GSM142756.CEL		GSM131187.CEL
				GSM151694.CEL		GSM184908.CEL				GSM226911.CEL						GSM142757.CEL		GSM131188.CEL
				GSM151695.CEL		GSM184909.CEL				GSM226912.CEL						GSM142758.CEL		GSM131189.CEL
				GSM151696.CEL		GSM184910.CEL				GSM226913.CEL						GSM142759.CEL		GSM131190.CEL
				GSM151697.CEL		GSM184911.CEL				GSM226914.CEL						GSM142760.CEL		GSM131191.CEL
				GSM151698.CEL		GSM184912.CEL				GSM226915.CEL						GSM142761.CEL		GSM131192.CEL
				GSM151699.CEL		GSM184915.CEL				GSM226916.CEL						GSM142762.CEL		GSM131193.CEL
				GSM151700.CEL		GSM184916.CEL				GSM226917.CEL						GSM142763.CEL		GSM131194.CEL
				GSM151701.CEL		GSM184917.CEL				GSM226918.CEL						GSM142770.CEL		GSM131195.CEL
				GSM151702.CEL		GSM184918.CEL				GSM226919.CEL						GSM142771.CEL		GSM131196.CEL
				GSM151703.CEL		GSM184919.CEL				GSM226920.CEL						GSM142784.CEL		GSM131197.CEL
				GSM151704.CEL		GSM184920.CEL				GSM245466.CEL						GSM142785.CEL		GSM131198.CEL
				GSM151705.CEL		GSM184921.CEL				GSM245467.CEL						GSM142786.CEL		GSM131199.CEL
				GSM157299.CEL		GSM184922.CEL				GSM245468.CEL						GSM142787.CEL		GSM131200.CEL
				GSM157300.CEL		GSM184923.CEL				GSM245469.CEL						GSM142882.CEL		GSM131201.CEL
				GSM157301.CEL		GSM184924.CEL				GSM245470.CEL						GSM142883.CEL		GSM131202.CEL
				GSM157303.CEL		GSM184925.CEL				GSM245471.CEL						GSM142884.CEL		GSM131203.CEL
				GSM157304.CEL		GSM184926.CEL				GSM245472.CEL						GSM142885.CEL		GSM131204.CEL
				GSM157373.CEL		GSM184927.CEL				GSM245473.CEL						GSM152134.CEL		GSM131205.CEL
				GSM157374.CEL		GSM184928.CEL				GSM245474.CEL						GSM152135.CEL		GSM131206.CEL
				GSM157375.CEL		GSM184929.CEL				GSM245475.CEL						GSM152136.CEL		GSM131207.CEL
				GSM157376.CEL		GSM184930.CEL				GSM245476.CEL						GSM152137.CEL		GSM131208.CEL
				GSM157377.CEL		GSM184931.CEL				GSM245477.CEL						GSM152138.CEL		GSM131210.CEL
				GSM157378.CEL		GSM184932.CEL				GSM245478.CEL						GSM152139.CEL		GSM131211.CEL
				GSM157379.CEL		GSM184933.CEL				GSM245479.CEL						GSM152140.CEL		GSM131212.CEL
				GSM157381.CEL		GSM184934.CEL				GSM245480.CEL						GSM152141.CEL		GSM131213.CEL
				GSM173448.CEL		GSM184935.CEL				GSM245481.CEL						GSM152142.CEL		GSM131214.CEL
				GSM173449.CEL		GSM184936.CEL				GSM245482.CEL						GSM152143.CEL		GSM131215.CEL
				GSM173450.CEL		GSM218283.CEL				GSM245483.CEL						GSM152144.CEL		GSM131216.CEL
				GSM173451.CEL		GSM218284.CEL				GSM245484.CEL						GSM152145.CEL		GSM131217.CEL
				GSM225903.CEL		GSM218285.CEL				GSM245485.CEL						GSM156790.CEL		GSM131218.CEL
				GSM225904.CEL		GSM218286.CEL				GSM245486.CEL						GSM156791.CEL		GSM131219.CEL
				GSM225905.CEL		GSM218287.CEL				GSM245487.CEL						GSM157341.CEL		GSM131220.CEL
				GSM225906.CEL		GSM218288.CEL				GSM245488.CEL						GSM157342.CEL		GSM131221.CEL
				GSM225907.CEL		GSM218289.CEL				GSM245489.CEL						GSM157343.CEL		GSM131222.CEL
				GSM225908.CEL		GSM218290.CEL				GSM245490.CEL						GSM157344.CEL		GSM131223.CEL
				GSM225909.CEL		GSM218291.CEL				GSM245491.CEL						GSM157345.CEL		GSM131224.CEL
				GSM225910.CEL		GSM218292.CEL				GSM245492.CEL						GSM157346.CEL		GSM131225.CEL
				GSM225911.CEL		GSM218293.CEL				GSM245493.CEL						GSM157347.CEL		GSM131226.CEL
				GSM225912.CEL		GSM218294.CEL				GSM245494.CEL						GSM157348.CEL		GSM131227.CEL
				GSM225913.CEL		GSM218295.CEL				GSM245495.CEL						GSM157349.CEL		GSM131228.CEL
				GSM225914.CEL		GSM218296.CEL				GSM245910.CEL						GSM157350.CEL		GSM131229.CEL
				GSM226314.CEL		GSM218297.CEL				GSM245911.CEL						GSM157352.CEL		GSM131230.CEL
				GSM226315.CEL		GSM218298.CEL				GSM245912.CEL						GSM157353.CEL		GSM131231.CEL
				GSM226316.CEL		GSM218588.CEL				GSM245913.CEL						GSM157354.CEL		GSM131232.CEL
				GSM226317.CEL		GSM218590.CEL				GSM245914.CEL						GSM157355.CEL		GSM131233.CEL
				GSM226318.CEL		GSM218591.CEL				GSM245916.CEL						GSM157356.CEL		GSM131234.CEL
				GSM226319.CEL		GSM218592.CEL				GSM245917.CEL						GSM157357.CEL		GSM131235.CEL
				GSM226322.CEL		GSM218593.CEL				GSM245918.CEL						GSM158701.CEL		GSM131236.CEL
				GSM226323.CEL		GSM218594.CEL				GSM245919.CEL						GSM158702.CEL		GSM131237.CEL
				GSM226324.CEL		GSM218595.CEL				GSM245920.CEL						GSM158703.CEL		GSM131238.CEL
				GSM226325.CEL		GSM218596.CEL				GSM245921.CEL						GSM158704.CEL		GSM131239.CEL
				GSM226326.CEL		GSM226543.CEL				GSM245922.CEL						GSM158705.CEL		GSM131240.CEL
				GSM226327.CEL		GSM226544.CEL				GSM245923.CEL						GSM158706.CEL		GSM131241.CEL
				GSM226328.CEL		GSM226545.CEL				GSM245924.CEL						GSM161533.CEL		GSM131242.CEL
				GSM226329.CEL		GSM226546.CEL				GSM245925.CEL						GSM161534.CEL		GSM131243.CEL
				GSM226330.CEL		GSM226549.CEL				GSM245926.CEL						GSM161535.CEL		GSM131244.CEL
				GSM226331.CEL		GSM226551.CEL				GSM245927.CEL						GSM161536.CEL		GSM131245.CEL
				GSM226332.CEL		GSM226554.CEL				GSM25858.CEL						GSM247623.CEL		GSM131246.CEL
				GSM226333.CEL		GSM227615.CEL				GSM25859.CEL						GSM247624.CEL		GSM131247.CEL
				GSM227613.CEL		GSM227616.CEL				GSM25860.CEL						GSM247625.CEL		GSM131248.CEL
				GSM227614.CEL		GSM231193.CEL				GSM25861.CEL						GSM247627.CEL		GSM131249.CEL
				GSM227626.CEL		GSM231194.CEL				GSM25862.CEL						GSM247629.CEL		GSM131250.CEL
				GSM227627.CEL		GSM231195.CEL				GSM25863.CEL						GSM247630.CEL		GSM131251.CEL
				GSM227628.CEL		GSM231196.CEL				GSM25864.CEL						GSM247631.CEL		GSM131252.CEL
				GSM227629.CEL		GSM231197.CEL				GSM25865.CEL						GSM247632.CEL		GSM131253.CEL
				GSM244442.CEL		GSM231198.CEL				GSM25866.CEL						GSM247633.CEL		GSM131254.CEL
				GSM244443.CEL		GSM231199.CEL				GSM25867.CEL						GSM247634.CEL		GSM131255.CEL
				GSM244444.CEL		GSM231200.CEL				GSM25868.CEL						GSM247635.CEL		GSM131256.CEL
				GSM244445.CEL		GSM231201.CEL				GSM25869.CEL						GSM247636.CEL		GSM131257.CEL
				GSM244446.CEL		GSM231202.CEL				GSM25870.CEL						GSM247637.CEL		GSM131258.CEL
				GSM244447.CEL		GSM231203.CEL				GSM25871.CEL						GSM247638.CEL		GSM131259.CEL
				GSM244448.CEL		GSM231204.CEL				GSM25872.CEL						GSM247639.CEL		GSM131260.CEL
				GSM244449.CEL		GSM237280.CEL				GSM25873.CEL						GSM247640.CEL		GSM131261.CEL
				GSM244450.CEL		GSM237281.CEL				GSM25874.CEL						GSM247641.CEL		GSM131262.CEL
				GSM244451.CEL		GSM237282.CEL				GSM25875.CEL						GSM247642.CEL		GSM131263.CEL
				GSM244452.CEL		GSM237283.CEL				GSM25876.CEL						GSM268008.CEL		GSM131264.CEL
				GSM244453.CEL		GSM252666.CEL				GSM25877.CEL						GSM268009.CEL		GSM131265.CEL
				GSM244454.CEL		GSM252669.CEL				GSM25878.CEL						GSM268010.CEL		GSM131266.CEL
				GSM244455.CEL		GSM252675.CEL				GSM258795.CEL						GSM269475.CEL		GSM131267.CEL
				GSM244456.CEL		GSM252683.CEL				GSM258796.CEL						GSM269477.CEL		GSM131268.CEL
				GSM244457.CEL		GSM252684.CEL				GSM258797.CEL						GSM269478.CEL		GSM131269.CEL
				GSM244458.CEL		GSM252685.CEL				GSM282693.CEL						GSM269482.CEL		GSM131270.CEL
				GSM244459.CEL		GSM252688.CEL				GSM282694.CEL						GSM269483.CEL		GSM131271.CEL
				GSM268245.CEL		GSM252689.CEL				GSM282695.CEL						GSM269484.CEL		GSM131272.CEL
				GSM268246.CEL		GSM252690.CEL				GSM282696.CEL						GSM269485.CEL		GSM131273.CEL
				GSM268247.CEL		GSM252692.CEL				GSM282697.CEL						GSM269486.CEL		GSM131274.CEL
				GSM268248.CEL		GSM260880.CEL				GSM282698.CEL						GSM269487.CEL		GSM131275.CEL
				GSM268249.CEL		GSM260881.CEL				GSM282699.CEL						GSM269488.CEL		GSM131276.CEL
				GSM268250.CEL		GSM260882.CEL				GSM282700.CEL						GSM269489.CEL		GSM131277.CEL
				GSM268251.CEL		GSM260883.CEL				GSM282701.CEL						GSM269490.CEL		GSM131278.CEL
				GSM268252.CEL		GSM265411.CEL				GSM282702.CEL						GSM269491.CEL		GSM131279.CEL
				GSM269812.CEL		GSM265412.CEL				GSM282703.CEL						GSM269492.CEL		GSM131280.CEL
				GSM269813.CEL		GSM265413.CEL				GSM284051.CEL						GSM269493.CEL		GSM131281.CEL
				GSM269814.CEL		GSM265414.CEL				GSM284052.CEL						GSM269494.CEL		GSM131282.CEL
				GSM269815.CEL		GSM265415.CEL				GSM284053.CEL						GSM269495.CEL		GSM131283.CEL
				GSM269816.CEL		GSM265416.CEL				GSM284054.CEL						GSM269496.CEL		GSM131284.CEL
				GSM269817.CEL		GSM265418.CEL				GSM289638.CEL						GSM269497.CEL		GSM131285.CEL
				GSM269818.CEL		GSM265419.CEL				GSM289641.CEL						GSM269498.CEL		GSM131286.CEL
				GSM269819.CEL		GSM265420.CEL				GSM289642.CEL						GSM269499.CEL		GSM131287.CEL
				GSM269820.CEL		GSM265421.CEL				GSM304028.CEL						GSM292076.CEL		GSM131288.CEL
				GSM269821.CEL		GSM265422.CEL				GSM304029.CEL						GSM292077.CEL		GSM131289.CEL
				GSM269822.CEL		GSM265423.CEL				GSM304031.CEL						GSM292078.CEL		GSM131290.CEL
				GSM269823.CEL		GSM265424.CEL				GSM304032.CEL						GSM292079.CEL		GSM131291.CEL
				GSM269824.CEL		GSM265425.CEL				GSM309556.CEL						GSM292080.CEL		GSM131292.CEL
				GSM269825.CEL		GSM265426.CEL				GSM311266.CEL						GSM292081.CEL		GSM131293.CEL
				GSM269826.CEL		GSM265427.CEL				GSM311267.CEL						GSM305281.CEL		GSM131294.CEL
				GSM269827.CEL		GSM265428.CEL				GSM311268.CEL						GSM305282.CEL		GSM131295.CEL
				GSM269828.CEL		GSM265429.CEL				GSM311269.CEL						GSM305283.CEL		GSM131296.CEL
				GSM269829.CEL		GSM265430.CEL				GSM311270.CEL						GSM305284.CEL		GSM131297.CEL
				GSM269830.CEL		GSM265431.CEL				GSM311271.CEL						GSM323075.CEL		GSM131298.CEL
				GSM269831.CEL		GSM265432.CEL				GSM315970.CEL						GSM323076.CEL		GSM131299.CEL
				GSM269832.CEL		GSM265433.CEL				GSM315971.CEL						GSM323077.CEL		GSM131300.CEL
				GSM269833.CEL		GSM265461.CEL				GSM315972.CEL						GSM323078.CEL		GSM131301.CEL
				GSM289637.CEL		GSM265462.CEL				GSM315973.CEL						GSM323079.CEL		GSM131302.CEL
				GSM289639.CEL		GSM265463.CEL				GSM315981.CEL						GSM323080.CEL		GSM131303.CEL
				GSM289640.CEL		GSM265464.CEL				GSM315982.CEL						GSM323081.CEL		GSM131304.CEL
				GSM297379.CEL		GSM265465.CEL				GSM315983.CEL						GSM323082.CEL		GSM131305.CEL
				GSM297380.CEL		GSM265466.CEL				GSM315984.CEL						GSM323083.CEL		GSM131306.CEL
				GSM297381.CEL		GSM265467.CEL				GSM318536.CEL						GSM323084.CEL		GSM131307.CEL
				GSM297382.CEL		GSM265468.CEL				GSM318830.CEL						GSM323085.CEL		GSM131308.CEL
				GSM297383.CEL		GSM265469.CEL				GSM318831.CEL						GSM323086.CEL		GSM131309.CEL
				GSM297384.CEL		GSM265470.CEL				GSM318832.CEL						GSM323087.CEL		GSM131310.CEL
				GSM297385.CEL		GSM265471.CEL				GSM318834.CEL						GSM323088.CEL		GSM131311.CEL
				GSM297386.CEL		GSM265472.CEL				GSM318836.CEL						GSM323089.CEL		GSM131312.CEL
				GSM297387.CEL		GSM265473.CEL				GSM318838.CEL						GSM323090.CEL		GSM131313.CEL
				GSM297388.CEL		GSM265474.CEL				GSM318841.CEL						GSM323091.CEL		GSM131314.CEL
				GSM297389.CEL		GSM266662.CEL				GSM318842.CEL						GSM323092.CEL		GSM131315.CEL
				GSM297390.CEL		GSM266663.CEL				GSM318843.CEL						GSM360225.CEL		GSM131316.CEL
				GSM297391.CEL		GSM266664.CEL				GSM318844.CEL						GSM360226.CEL		GSM131317.CEL
				GSM297392.CEL		GSM266665.CEL				GSM318845.CEL						GSM360227.CEL		GSM131318.CEL
				GSM297393.CEL		GSM266666.CEL				GSM318846.CEL						GSM360228.CEL		GSM131319.CEL
				GSM297394.CEL		GSM266667.CEL				GSM319196.CEL						GSM360229.CEL		GSM131320.CEL
				GSM297395.CEL		GSM266668.CEL				GSM319201.CEL						GSM360230.CEL		GSM131321.CEL
				GSM297396.CEL		GSM266669.CEL				GSM319202.CEL						GSM360231.CEL		GSM131322.CEL
				GSM297397.CEL		GSM266670.CEL				GSM319203.CEL						GSM360232.CEL		GSM131323.CEL
				GSM297398.CEL		GSM266671.CEL				GSM319204.CEL						GSM360233.CEL		GSM131324.CEL
				GSM297822.CEL		GSM266672.CEL				GSM319205.CEL						GSM360234.CEL		GSM131325.CEL
				GSM297823.CEL		GSM266673.CEL				GSM319206.CEL						GSM360235.CEL		GSM131326.CEL
				GSM297824.CEL		GSM266674.CEL				GSM319207.CEL						GSM360236.CEL		GSM131327.CEL
				GSM297825.CEL		GSM266675.CEL				GSM319208.CEL						GSM38613.CEL		GSM131328.CEL
				GSM297826.CEL		GSM266676.CEL				GSM319209.CEL						GSM38614.CEL		GSM131329.CEL
				GSM297827.CEL		GSM266677.CEL				GSM319210.CEL						GSM38615.CEL		GSM131330.CEL
				GSM297828.CEL		GSM27361.CEL				GSM337901.CEL						GSM38616.CEL		GSM131331.CEL
				GSM297829.CEL		GSM27365.CEL				GSM368741.CEL						GSM38617.CEL		GSM131332.CEL
				GSM297830.CEL		GSM290753.CEL				GSM368742.CEL						GSM38618.CEL		GSM131333.CEL
				GSM297831.CEL		GSM290755.CEL				GSM368743.CEL						GSM38668.CEL		GSM131334.CEL
				GSM297832.CEL		GSM290756.CEL				GSM368744.CEL						GSM38670.CEL		GSM131335.CEL
				GSM297833.CEL		GSM290757.CEL				GSM368745.CEL						GSM39191.CEL		GSM131336.CEL
				GSM297834.CEL		GSM290758.CEL				GSM368746.CEL						GSM39192.CEL		GSM131337.CEL
				GSM297836.CEL		GSM290759.CEL				GSM373532.CEL						GSM39193.CEL		GSM131338.CEL
				GSM297837.CEL		GSM290760.CEL				GSM373533.CEL						GSM39194.CEL		GSM131339.CEL
				GSM297838.CEL		GSM290761.CEL				GSM373534.CEL						GSM39195.CEL		GSM131340.CEL
				GSM297839.CEL		GSM290762.CEL				GSM373535.CEL						GSM39196.CEL		GSM131341.CEL
				GSM297840.CEL		GSM290825.CEL				GSM373536.CEL						GSM39197.CEL		GSM131342.CEL
				GSM297841.CEL		GSM290827.CEL				GSM392180.CEL						GSM39198.CEL		GSM131343.CEL
				GSM297842.CEL		GSM290828.CEL				GSM392263.CEL						GSM39199.CEL		GSM131344.CEL
				GSM297843.CEL		GSM291019.CEL				GSM392273.CEL						GSM39200.CEL		GSM131345.CEL
				GSM298418.CEL		GSM291020.CEL				GSM392274.CEL						GSM39201.CEL		GSM131346.CEL
				GSM298420.CEL		GSM291021.CEL				GSM392275.CEL						GSM39203.CEL		GSM131347.CEL
				GSM298425.CEL		GSM291023.CEL				GSM392560.CEL						GSM39204.CEL		GSM131348.CEL
				GSM298428.CEL		GSM291024.CEL				GSM392683.CEL						GSM39205.CEL		GSM131349.CEL
				GSM298470.CEL		GSM291098.CEL				GSM392684.CEL						GSM39206.CEL		GSM131350.CEL
				GSM298471.CEL		GSM291099.CEL				GSM392685.CEL						GSM39207.CEL		GSM131351.CEL
				GSM298472.CEL		GSM291101.CEL				GSM392686.CEL						GSM39208.CEL		GSM131352.CEL
				GSM298473.CEL		GSM291108.CEL				GSM392687.CEL						GSM39209.CEL		GSM131353.CEL
				GSM298474.CEL		GSM291112.CEL				GSM392688.CEL						GSM39210.CEL		GSM131354.CEL
				GSM298475.CEL		GSM291113.CEL				GSM392689.CEL						GSM39211.CEL		GSM131355.CEL
				GSM298476.CEL		GSM291114.CEL				GSM392690.CEL						GSM39212.CEL		GSM131356.CEL
				GSM298479.CEL		GSM291118.CEL				GSM392691.CEL						GSM39213.CEL		GSM131357.CEL
				GSM298481.CEL		GSM291119.CEL				GSM392692.CEL						GSM39214.CEL		GSM131358.CEL
				GSM298482.CEL		GSM291124.CEL				GSM392693.CEL						GSM424129.CEL		GSM131359.CEL
				GSM298488.CEL		GSM361976.CEL				GSM392694.CEL						GSM424130.CEL		GSM131360.CEL
				GSM298490.CEL		GSM361977.CEL				GSM40552.CEL						GSM424131.CEL		GSM131361.CEL
				GSM298493.CEL		GSM361978.CEL				GSM40553.CEL						GSM424132.CEL		GSM131362.CEL
				GSM298495.CEL		GSM361979.CEL				GSM407339.CEL						GSM424133.CEL		GSM131363.CEL
				GSM298498.CEL		GSM361980.CEL				GSM407340.CEL						GSM424134.CEL		GSM131364.CEL
				GSM318330.CEL		GSM361981.CEL				GSM407341.CEL						GSM424135.CEL		GSM131365.CEL
				GSM318331.CEL		GSM361982.CEL				GSM407342.CEL						GSM441062.CEL		GSM131366.CEL
				GSM318332.CEL		GSM361983.CEL				GSM407343.CEL						GSM441063.CEL		GSM131367.CEL
				GSM318345.CEL		GSM361984.CEL				GSM407344.CEL						GSM441064.CEL		GSM131368.CEL
				GSM339539.CEL		GSM361985.CEL				GSM407347.CEL						GSM441065.CEL		GSM131369.CEL
				GSM339540.CEL		GSM361986.CEL				GSM409671.CEL						GSM469649.CEL		GSM131370.CEL
				GSM339541.CEL		GSM361987.CEL				GSM409672.CEL						GSM469650.CEL		GSM131371.CEL
				GSM339542.CEL		GSM361988.CEL				GSM409674.CEL						GSM469651.CEL		GSM131372.CEL
				GSM339543.CEL		GSM361989.CEL				GSM409675.CEL						GSM469652.CEL		GSM131373.CEL
				GSM339544.CEL		GSM361990.CEL				GSM409676.CEL						GSM469653.CEL		GSM131374.CEL
				GSM339545.CEL		GSM361991.CEL				GSM409677.CEL						GSM469654.CEL		GSM131375.CEL
				GSM339546.CEL		GSM361992.CEL				GSM409678.CEL						GSM469655.CEL		GSM131376.CEL
				GSM339547.CEL		GSM361994.CEL				GSM409679.CEL						GSM469656.CEL		GSM131377.CEL
				GSM339548.CEL		GSM361995.CEL				GSM409680.CEL						GSM469657.CEL		GSM131378.CEL
				GSM345297.CEL		GSM362168.CEL				GSM409681.CEL						GSM469658.CEL		GSM131379.CEL
				GSM345298.CEL		GSM362169.CEL				GSM409682.CEL						GSM469659.CEL		GSM131380.CEL
				GSM345299.CEL		GSM362170.CEL				GSM409683.CEL						GSM469660.CEL		GSM131381.CEL
				GSM345300.CEL		GSM362171.CEL				GSM409684.CEL						GSM469661.CEL		GSM131382.CEL
				GSM345301.CEL		GSM362172.CEL				GSM409685.CEL						GSM469662.CEL		GSM131383.CEL
				GSM345302.CEL		GSM362173.CEL				GSM409686.CEL						GSM469663.CEL		GSM131384.CEL
				GSM345303.CEL		GSM362174.CEL				GSM409687.CEL						GSM469664.CEL		GSM131385.CEL
				GSM345304.CEL		GSM362175.CEL				GSM409688.CEL						GSM469665.CEL		GSM131386.CEL
				GSM345305.CEL		GSM362176.CEL				GSM427052.CEL						GSM469666.CEL		GSM131387.CEL
				GSM345306.CEL		GSM362177.CEL				GSM427055.CEL						GSM469667.CEL		GSM131388.CEL
				GSM345307.CEL		GSM362178.CEL				GSM427795.CEL						GSM469668.CEL		GSM131389.CEL
				GSM345308.CEL		GSM362179.CEL				GSM427796.CEL						GSM469669.CEL		GSM131390.CEL
				GSM345309.CEL		GSM362180.CEL				GSM427797.CEL						GSM469670.CEL		GSM131391.CEL
				GSM345310.CEL		GSM362181.CEL				GSM427798.CEL						GSM469671.CEL		GSM131392.CEL
				GSM345311.CEL		GSM362182.CEL				GSM427799.CEL						GSM469672.CEL		GSM131393.CEL
				GSM345312.CEL		GSM362183.CEL				GSM427801.CEL						GSM469673.CEL		GSM131394.CEL
				GSM345313.CEL		GSM362184.CEL				GSM427804.CEL						GSM469674.CEL		GSM131395.CEL
				GSM345314.CEL		GSM362185.CEL				GSM427806.CEL						GSM469675.CEL		GSM131396.CEL
				GSM345315.CEL		GSM362186.CEL				GSM427807.CEL						GSM469676.CEL		GSM131397.CEL
				GSM345316.CEL		GSM362187.CEL				GSM427808.CEL						GSM469677.CEL		GSM131398.CEL
				GSM345317.CEL		GSM362188.CEL				GSM428912.CEL						GSM469678.CEL		GSM131399.CEL
				GSM345318.CEL		GSM362189.CEL				GSM428913.CEL						GSM469679.CEL		GSM131400.CEL
				GSM345319.CEL		GSM362190.CEL				GSM428914.CEL						GSM469680.CEL		GSM131401.CEL
				GSM345320.CEL		GSM362191.CEL				GSM428915.CEL						GSM469681.CEL		GSM131402.CEL
				GSM345321.CEL		GSM362192.CEL				GSM428916.CEL						GSM469682.CEL		GSM131403.CEL
				GSM345322.CEL		GSM362193.CEL				GSM428917.CEL						GSM469683.CEL		GSM131404.CEL
				GSM345323.CEL		GSM362194.CEL				GSM428918.CEL						GSM469684.CEL		GSM131405.CEL
				GSM345324.CEL		GSM362195.CEL				GSM428919.CEL						GSM469685.CEL		GSM131406.CEL
				GSM345325.CEL		GSM362196.CEL				GSM428920.CEL						GSM469686.CEL		GSM131407.CEL
				GSM345326.CEL		GSM362197.CEL				GSM428921.CEL						GSM469687.CEL		GSM131408.CEL
				GSM345327.CEL		GSM362198.CEL				GSM428922.CEL						GSM469688.CEL		GSM131409.CEL
				GSM345328.CEL		GSM362199.CEL				GSM428923.CEL						GSM469689.CEL		GSM131410.CEL
				GSM345329.CEL		GSM362200.CEL				GSM429315.CEL						GSM469690.CEL		GSM131411.CEL
				GSM345330.CEL		GSM362201.CEL				GSM429316.CEL						GSM469691.CEL		GSM131412.CEL
				GSM345331.CEL		GSM362202.CEL				GSM429317.CEL						GSM469692.CEL		GSM131413.CEL
				GSM345332.CEL		GSM362203.CEL				GSM429318.CEL						GSM469693.CEL		GSM131414.CEL
				GSM345333.CEL		GSM362204.CEL				GSM429319.CEL						GSM469694.CEL		GSM131415.CEL
				GSM345334.CEL		GSM362205.CEL				GSM429320.CEL						GSM469695.CEL		GSM131416.CEL
				GSM345335.CEL		GSM362206.CEL				GSM429324.CEL						GSM469696.CEL		GSM131417.CEL
				GSM345336.CEL		GSM362207.CEL				GSM429325.CEL						GSM469697.CEL		GSM131418.CEL
				GSM345337.CEL		GSM362208.CEL				GSM429326.CEL						GSM469698.CEL		GSM131419.CEL
				GSM345338.CEL		GSM362209.CEL				GSM429327.CEL						GSM469699.CEL		GSM131420.CEL
				GSM345339.CEL		GSM362210.CEL				GSM429328.CEL						GSM469700.CEL		GSM131421.CEL
				GSM345340.CEL		GSM362211.CEL				GSM429329.CEL						GSM469701.CEL		GSM131422.CEL
				GSM345341.CEL		GSM362212.CEL				GSM429956.CEL						GSM469702.CEL		GSM131423.CEL
				GSM345342.CEL		GSM362213.CEL				GSM429961.CEL						GSM469703.CEL		GSM131424.CEL
				GSM345343.CEL		GSM362214.CEL				GSM429980.CEL						GSM469704.CEL		GSM131425.CEL
				GSM345344.CEL		GSM379242.CEL				GSM429981.CEL						GSM469705.CEL		GSM131426.CEL
				GSM345345.CEL		GSM379243.CEL				GSM456423.CEL						GSM469706.CEL		GSM131427.CEL
				GSM345346.CEL		GSM379244.CEL				GSM456425.CEL						GSM469707.CEL		GSM131428.CEL
				GSM345347.CEL		GSM379245.CEL				GSM456427.CEL						GSM469708.CEL		GSM131429.CEL
				GSM345348.CEL		GSM379246.CEL				GSM463011.CEL						GSM469709.CEL		GSM131430.CEL
				GSM345349.CEL		GSM379247.CEL				GSM463012.CEL						GSM469710.CEL		GSM131431.CEL
				GSM345350.CEL		GSM379248.CEL				GSM463013.CEL						GSM469711.CEL		GSM131432.CEL
				GSM345351.CEL		GSM379249.CEL				GSM463014.CEL						GSM469712.CEL		GSM131433.CEL
				GSM345352.CEL		GSM379250.CEL				GSM466621.CEL						GSM469713.CEL		GSM131434.CEL
				GSM353594.CEL		GSM379251.CEL				GSM466622.CEL						GSM469714.CEL		GSM131435.CEL
				GSM353595.CEL		GSM379252.CEL				GSM466623.CEL						GSM469715.CEL		GSM131436.CEL
				GSM353596.CEL		GSM379253.CEL				GSM466624.CEL						GSM469716.CEL		GSM131437.CEL
				GSM380433.CEL		GSM379254.CEL				GSM466625.CEL						GSM469717.CEL		GSM131438.CEL
				GSM380434.CEL		GSM379255.CEL				GSM466627.CEL						GSM469718.CEL		GSM131439.CEL
				GSM380435.CEL		GSM379256.CEL				GSM466628.CEL						GSM469719.CEL		GSM131440.CEL
				GSM380436.CEL		GSM379257.CEL				GSM466629.CEL						GSM469720.CEL		GSM131441.CEL
				GSM380437.CEL		GSM379258.CEL				GSM466630.CEL						GSM469721.CEL		GSM131442.CEL
				GSM380438.CEL		GSM379259.CEL				GSM466631.CEL						GSM469722.CEL		GSM131443.CEL
				GSM380439.CEL		GSM379260.CEL				GSM466632.CEL						GSM469723.CEL		GSM131444.CEL
				GSM380440.CEL		GSM379261.CEL				GSM466633.CEL						GSM469724.CEL		GSM131445.CEL
				GSM380441.CEL		GSM379262.CEL				GSM466634.CEL						GSM469725.CEL		GSM131446.CEL
				GSM380442.CEL		GSM379263.CEL				GSM466635.CEL						GSM469726.CEL		GSM131447.CEL
				GSM380443.CEL		GSM391660.CEL				GSM466636.CEL						GSM469727.CEL		GSM131448.CEL
				GSM380444.CEL		GSM391661.CEL				GSM466637.CEL						GSM469728.CEL		GSM131449.CEL
				GSM380445.CEL		GSM391662.CEL				GSM466638.CEL						GSM469729.CEL		GSM131450.CEL
				GSM380446.CEL		GSM391663.CEL				GSM48122.CEL						GSM469730.CEL		GSM131451.CEL
				GSM380447.CEL		GSM391664.CEL				GSM48123.CEL						GSM469731.CEL		GSM131452.CEL
				GSM380448.CEL		GSM391665.CEL				GSM48124.CEL						GSM469748.CEL		GSM131453.CEL
				GSM388811.CEL		GSM391666.CEL				GSM48125.CEL						GSM469749.CEL		GSM131454.CEL
				GSM388813.CEL		GSM391667.CEL				GSM48126.CEL						GSM469750.CEL		GSM131455.CEL
				GSM388815.CEL		GSM424780.CEL				GSM48127.CEL						GSM469751.CEL		GSM131456.CEL
				GSM392494.CEL		GSM424781.CEL				GSM48128.CEL						GSM469752.CEL		GSM131457.CEL
				GSM392495.CEL		GSM424782.CEL				GSM48129.CEL						GSM469753.CEL		GSM131458.CEL
				GSM392496.CEL		GSM424783.CEL				GSM48130.CEL						GSM469754.CEL		GSM131459.CEL
				GSM392497.CEL		GSM424784.CEL				GSM67082.CEL						GSM469755.CEL		GSM131460.CEL
				GSM392499.CEL		GSM424785.CEL				GSM67083.CEL						GSM469756.CEL		GSM131461.CEL
				GSM392501.CEL		GSM424786.CEL				GSM67110.CEL						GSM469793.CEL		GSM131462.CEL
				GSM414632.CEL		GSM424787.CEL				GSM67112.CEL						GSM469794.CEL		GSM131463.CEL
				GSM414633.CEL		GSM424788.CEL				GSM85538.CEL						GSM469796.CEL		GSM131464.CEL
				GSM414634.CEL		GSM424789.CEL				GSM85539.CEL						GSM469797.CEL		GSM131465.CEL
				GSM414635.CEL		GSM424790.CEL				GSM88049.CEL						GSM469798.CEL		GSM131466.CEL
				GSM414636.CEL		GSM424791.CEL				GSM88051.CEL						GSM469811.CEL		GSM131467.CEL
				GSM414637.CEL		GSM457028.CEL				GSM88055.CEL						GSM469812.CEL		GSM131468.CEL
				GSM435673.CEL		GSM457029.CEL				GSM88056.CEL						GSM469813.CEL		GSM131469.CEL
				GSM435674.CEL		GSM457030.CEL				GSM88057.CEL						GSM469814.CEL		GSM131470.CEL
				GSM435676.CEL		GSM457031.CEL				GSM90292.CEL						GSM469816.CEL		GSM131471.CEL
				GSM435677.CEL		GSM457032.CEL				GSM90293.CEL						GSM469825.CEL		GSM131472.CEL
				GSM435678.CEL		GSM457033.CEL				GSM90294.CEL						GSM469826.CEL		GSM131473.CEL
				GSM435679.CEL		GSM469799.CEL				GSM90295.CEL						GSM469827.CEL		GSM131474.CEL
				GSM435680.CEL		GSM469800.CEL				GSM90296.CEL						GSM469828.CEL		GSM131475.CEL
				GSM435681.CEL		GSM469801.CEL				GSM90297.CEL						GSM469829.CEL		GSM131476.CEL
				GSM435682.CEL		GSM469802.CEL				GSM90298.CEL						GSM469830.CEL		GSM131477.CEL
				GSM435683.CEL		GSM469803.CEL				GSM90299.CEL						GSM469831.CEL		GSM131478.CEL
				GSM435684.CEL		GSM469804.CEL				GSM9571.CEL						GSM469832.CEL		GSM131479.CEL
				GSM435685.CEL		GSM469805.CEL				GSM9572.CEL						GSM469833.CEL		GSM131480.CEL
				GSM435686.CEL		GSM469806.CEL				GSM9573.CEL						GSM469834.CEL		GSM131481.CEL
				GSM435687.CEL		GSM469807.CEL				GSM9574.CEL						GSM469835.CEL		GSM131482.CEL
				GSM435688.CEL		GSM469808.CEL				GSM9575.CEL						GSM469836.CEL		GSM131483.CEL
				GSM435689.CEL		GSM469809.CEL				GSM9576.CEL						GSM469837.CEL		GSM131484.CEL
				GSM435690.CEL		GSM469810.CEL				GSM9577.CEL						GSM469838.CEL		GSM131485.CEL
				GSM435691.CEL		GSM469817.CEL				GSM9578.CEL						GSM469839.CEL		GSM131486.CEL
				GSM435692.CEL		GSM469818.CEL				GSM9579.CEL						GSM469840.CEL		GSM131487.CEL
				GSM435693.CEL		GSM469819.CEL				GSM9580.CEL						GSM469841.CEL		GSM131488.CEL
				GSM435694.CEL		GSM469820.CEL				GSM9581.CEL						GSM469842.CEL		GSM131489.CEL
				GSM435695.CEL		GSM75508.CEL				GSM9582.CEL						GSM469843.CEL		GSM131490.CEL
				GSM435696.CEL		GSM75509.CEL				GSM9583.CEL						GSM469844.CEL		GSM131491.CEL
				GSM435697.CEL		GSM75510.CEL				GSM9584.CEL						GSM469845.CEL		GSM131492.CEL
				GSM435698.CEL		GSM75511.CEL				GSM9585.CEL						GSM469846.CEL		GSM131493.CEL
				GSM435699.CEL		GSM75512.CEL				GSM9586.CEL						GSM469847.CEL		GSM131494.CEL
				GSM435700.CEL		GSM75513.CEL				GSM9587.CEL						GSM469848.CEL		GSM131495.CEL
				GSM435701.CEL		GSM75514.CEL				GSM9588.CEL						GSM469849.CEL		GSM131496.CEL
				GSM435702.CEL		GSM75515.CEL				GSM9589.CEL						GSM469854.CEL		GSM131497.CEL
				GSM435703.CEL		GSM75516.CEL				GSM9590.CEL						GSM469855.CEL		GSM131498.CEL
				GSM435704.CEL		GSM75517.CEL				GSM9591.CEL						GSM469856.CEL		GSM131499.CEL
				GSM435705.CEL		GSM75518.CEL				GSM9592.CEL						GSM469857.CEL		GSM131500.CEL
				GSM435706.CEL		GSM75519.CEL				GSM9593.CEL						GSM469858.CEL		GSM131501.CEL
				GSM435707.CEL		GSM75520.CEL				GSM9594.CEL						GSM469859.CEL		GSM131502.CEL
				GSM435708.CEL		GSM75521.CEL				GSM9595.CEL						GSM469860.CEL		GSM131503.CEL
				GSM435709.CEL						GSM9596.CEL						GSM469861.CEL		GSM131504.CEL
				GSM435710.CEL						GSM9597.CEL						GSM469862.CEL		GSM131505.CEL
				GSM435711.CEL						GSM9598.CEL						GSM477807.CEL		GSM131506.CEL
				GSM435712.CEL						GSM9599.CEL						GSM477808.CEL		GSM131507.CEL
				GSM435713.CEL						GSM9600.CEL						GSM477809.CEL		GSM131508.CEL
				GSM435714.CEL						GSM9601.CEL						GSM477810.CEL		GSM131509.CEL
				GSM435715.CEL						GSM9602.CEL						GSM477811.CEL		GSM131510.CEL
				GSM435716.CEL						GSM9603.CEL						GSM477812.CEL		GSM131511.CEL
				GSM435717.CEL						GSM9605.CEL						GSM477850.CEL		GSM131512.CEL
				GSM435718.CEL						GSM9606.CEL						GSM477851.CEL		GSM131513.CEL
				GSM435719.CEL						GSM9607.CEL						GSM477853.CEL		GSM131514.CEL
				GSM435720.CEL						GSM9608.CEL						GSM477854.CEL		GSM131515.CEL
				GSM435721.CEL						GSM9609.CEL						GSM477914.CEL		GSM131516.CEL
				GSM435722.CEL						GSM9610.CEL						GSM477915.CEL		GSM131517.CEL
				GSM435723.CEL						GSM9611.CEL						GSM477916.CEL		GSM131518.CEL
				GSM435724.CEL						GSM9612.CEL						GSM477917.CEL		GSM131519.CEL
				GSM435725.CEL						GSM9613.CEL						GSM477918.CEL		GSM131520.CEL
				GSM435726.CEL						GSM9614.CEL						GSM477919.CEL		GSM131521.CEL
				GSM435727.CEL						GSM9615.CEL						GSM477920.CEL		GSM131522.CEL
				GSM435728.CEL						GSM9616.CEL						GSM477921.CEL		GSM131523.CEL
				GSM435729.CEL						GSM9617.CEL						GSM477922.CEL		GSM131524.CEL
				GSM435730.CEL						GSM9618.CEL						GSM477923.CEL		GSM131525.CEL
				GSM435731.CEL						GSM9619.CEL						GSM477924.CEL		GSM131526.CEL
				GSM435732.CEL						GSM9620.CEL						GSM477925.CEL		GSM131527.CEL
				GSM435733.CEL						GSM9624.CEL						GSM477926.CEL		GSM131528.CEL
				GSM435734.CEL						GSM9625.CEL						GSM477927.CEL		GSM131529.CEL
				GSM435735.CEL						GSM9626.CEL						GSM477928.CEL		GSM131530.CEL
				GSM435736.CEL						GSM9627.CEL						GSM477929.CEL		GSM131531.CEL
				GSM435737.CEL						GSM9628.CEL						GSM477957.CEL		GSM131532.CEL
				GSM435738.CEL						GSM9629.CEL						GSM477958.CEL		GSM131533.CEL
				GSM435739.CEL						GSM9630.CEL						GSM477959.CEL		GSM131534.CEL
				GSM435740.CEL						GSM9631.CEL						GSM477960.CEL		GSM131535.CEL
				GSM435741.CEL						GSM9632.CEL						GSM477961.CEL		GSM131536.CEL
				GSM435742.CEL						GSM9633.CEL						GSM477962.CEL		GSM131537.CEL
				GSM435743.CEL						GSM9634.CEL						GSM477963.CEL		GSM131538.CEL
				GSM435744.CEL												GSM477964.CEL		GSM131539.CEL
				GSM435745.CEL												GSM477965.CEL		GSM131540.CEL
				GSM435746.CEL												GSM477966.CEL		GSM131541.CEL
				GSM435747.CEL												GSM477967.CEL		GSM131542.CEL
				GSM435748.CEL												GSM477968.CEL		GSM131543.CEL
				GSM435749.CEL												GSM477969.CEL		GSM131544.CEL
				GSM435750.CEL												GSM477970.CEL		GSM131545.CEL
				GSM435751.CEL												GSM477971.CEL		GSM131546.CEL
				GSM435752.CEL												GSM477972.CEL		GSM131547.CEL
				GSM435753.CEL												GSM477973.CEL		GSM131548.CEL
				GSM435754.CEL												GSM477974.CEL		GSM131549.CEL
				GSM435755.CEL												GSM477975.CEL		GSM131550.CEL
				GSM435756.CEL												GSM477976.CEL		GSM131551.CEL
				GSM435757.CEL												GSM477977.CEL		GSM131552.CEL
				GSM435758.CEL												GSM477978.CEL		GSM131553.CEL
				GSM435759.CEL												GSM477979.CEL		GSM131554.CEL
				GSM435760.CEL												GSM477980.CEL		GSM131555.CEL
				GSM435761.CEL												GSM477981.CEL		GSM131556.CEL
				GSM435762.CEL												GSM477982.CEL		GSM131557.CEL
				GSM435763.CEL												GSM477983.CEL		GSM131558.CEL
				GSM435764.CEL												GSM477984.CEL		GSM131559.CEL
				GSM435765.CEL												GSM478006.CEL		GSM131560.CEL
				GSM435766.CEL												GSM478007.CEL		GSM131561.CEL
				GSM435767.CEL												GSM478008.CEL		GSM131562.CEL
				GSM435768.CEL												GSM478009.CEL		GSM131563.CEL
				GSM435769.CEL												GSM478010.CEL		GSM131564.CEL
				GSM435771.CEL												GSM478011.CEL		GSM131565.CEL
				GSM435933.CEL												GSM478012.CEL		GSM131566.CEL
				GSM435934.CEL												GSM478013.CEL		GSM131567.CEL
				GSM435935.CEL												GSM478014.CEL		GSM131568.CEL
				GSM435936.CEL												GSM478124.CEL		GSM131569.CEL
				GSM435937.CEL												GSM478125.CEL		GSM131570.CEL
				GSM435938.CEL												GSM478126.CEL		GSM131571.CEL
				GSM435939.CEL												GSM478127.CEL		GSM131572.CEL
				GSM435940.CEL												GSM478128.CEL		GSM131573.CEL
				GSM435941.CEL												GSM478129.CEL		GSM131574.CEL
				GSM435942.CEL												GSM478130.CEL		GSM131575.CEL
				GSM435943.CEL												GSM478131.CEL		GSM131576.CEL
				GSM435944.CEL												GSM478132.CEL		GSM131577.CEL
				GSM435945.CEL												GSM478133.CEL		GSM131578.CEL
				GSM435946.CEL												GSM478134.CEL		GSM131579.CEL
				GSM435947.CEL												GSM478135.CEL		GSM131580.CEL
				GSM435949.CEL												GSM478136.CEL		GSM131581.CEL
				GSM435951.CEL												GSM478137.CEL		GSM131582.CEL
				GSM435952.CEL												GSM478138.CEL		GSM131583.CEL
				GSM435953.CEL												GSM478139.CEL		GSM131584.CEL
				GSM435954.CEL												GSM478140.CEL		GSM131585.CEL
				GSM435955.CEL												GSM478141.CEL		GSM131586.CEL
				GSM435956.CEL												GSM478142.CEL		GSM131587.CEL
				GSM435957.CEL												GSM478143.CEL		GSM131588.CEL
				GSM435958.CEL												GSM478144.CEL		GSM131589.CEL
				GSM435959.CEL												GSM478145.CEL		GSM131590.CEL
				GSM435960.CEL												GSM478146.CEL		GSM131591.CEL
				GSM435961.CEL												GSM478147.CEL		GSM131592.CEL
				GSM435962.CEL												GSM478148.CEL		GSM131593.CEL
				GSM435963.CEL												GSM478149.CEL		GSM131594.CEL
				GSM435964.CEL												GSM478150.CEL		GSM131595.CEL
				GSM435965.CEL												GSM490341.CEL		GSM131596.CEL
				GSM435966.CEL												GSM6227.CEL		GSM131597.CEL
				GSM435967.CEL												GSM6544.CEL		GSM131598.CEL
				GSM435968.CEL												GSM6571.CEL		GSM131599.CEL
				GSM435969.CEL												GSM6572.CEL		GSM131600.CEL
				GSM435970.CEL												GSM6574.CEL		GSM131601.CEL
				GSM435971.CEL												GSM6575.CEL		GSM131602.CEL
				GSM435972.CEL												GSM6577.CEL		GSM131603.CEL
				GSM435973.CEL												GSM6578.CEL		GSM131604.CEL
				GSM435974.CEL												GSM6579.CEL		GSM131605.CEL
				GSM435975.CEL												GSM6580.CEL		GSM131606.CEL
				GSM435976.CEL												GSM6581.CEL		GSM131607.CEL
				GSM435977.CEL												GSM6582.CEL		GSM131608.CEL
				GSM436314.CEL												GSM6583.CEL		GSM131609.CEL
				GSM436315.CEL												GSM6584.CEL		GSM131610.CEL
				GSM436316.CEL												GSM74894.CEL		GSM131611.CEL
				GSM436317.CEL												GSM74895.CEL		GSM131612.CEL
				GSM436318.CEL												GSM74896.CEL		GSM131613.CEL
				GSM436319.CEL												GSM74897.CEL		GSM131614.CEL
				GSM436320.CEL												GSM74898.CEL		GSM131615.CEL
				GSM436321.CEL												GSM74899.CEL		GSM131616.CEL
				GSM436322.CEL												GSM74900.CEL		GSM131617.CEL
				GSM436323.CEL												GSM74901.CEL		GSM131618.CEL
				GSM436324.CEL												GSM74902.CEL		GSM131619.CEL
				GSM436325.CEL												GSM74903.CEL		GSM131620.CEL
				GSM436326.CEL												GSM74904.CEL		GSM131621.CEL
				GSM436328.CEL												GSM74905.CEL		GSM131622.CEL
				GSM436329.CEL												GSM74906.CEL		GSM131623.CEL
				GSM436330.CEL												GSM74907.CEL		GSM131624.CEL
				GSM436331.CEL												GSM74908.CEL		GSM131625.CEL
				GSM445710.CEL												GSM74909.CEL		GSM131626.CEL
				GSM445711.CEL												GSM94006.CEL		GSM131627.CEL
				GSM445712.CEL												GSM94007.CEL		GSM131628.CEL
				GSM445713.CEL												GSM94008.CEL		GSM131629.CEL
				GSM445714.CEL												GSM94009.CEL		GSM131630.CEL
				GSM445715.CEL												GSM94010.CEL		GSM131631.CEL
				GSM445716.CEL												GSM94011.CEL		GSM131632.CEL
				GSM445717.CEL												GSM94013.CEL		GSM131633.CEL
				GSM445718.CEL												GSM94014.CEL		GSM131634.CEL
				GSM469413.CEL														GSM131635.CEL
				GSM469414.CEL														GSM131639.CEL
				GSM469415.CEL														GSM131640.CEL
				GSM469416.CEL														GSM131641.CEL
				GSM469417.CEL														GSM131643.CEL
				GSM469418.CEL														GSM131644.CEL
				GSM469757.CEL														GSM131645.CEL
				GSM469758.CEL														GSM131646.CEL
				GSM469759.CEL														GSM131647.CEL
				GSM469760.CEL														GSM131648.CEL
				GSM469761.CEL														GSM131649.CEL
				GSM469762.CEL														GSM131650.CEL
				GSM469763.CEL														GSM131651.CEL
				GSM469764.CEL														GSM131652.CEL
				GSM469765.CEL														GSM131653.CEL
				GSM469766.CEL														GSM131654.CEL
				GSM469767.CEL														GSM131655.CEL
				GSM469768.CEL														GSM131656.CEL
				GSM469769.CEL														GSM131657.CEL
				GSM469770.CEL														GSM131658.CEL
				GSM469771.CEL														GSM131659.CEL
				GSM469772.CEL														GSM131660.CEL
				GSM469773.CEL														GSM131661.CEL
				GSM469774.CEL														GSM131662.CEL
				GSM469775.CEL														GSM131663.CEL
				GSM469776.CEL														GSM131664.CEL
				GSM469777.CEL														GSM131665.CEL
				GSM469778.CEL														GSM131666.CEL
				GSM469779.CEL														GSM131667.CEL
				GSM469780.CEL														GSM131668.CEL
				GSM469781.CEL														GSM131669.CEL
				GSM469782.CEL														GSM131670.CEL
				GSM469783.CEL														GSM131671.CEL
				GSM469784.CEL														GSM131672.CEL
				GSM469785.CEL														GSM131673.CEL
				GSM469786.CEL														GSM131674.CEL
				GSM473654.CEL														GSM131675.CEL
				GSM473655.CEL														GSM131676.CEL
				GSM473657.CEL														GSM131677.CEL
				GSM473658.CEL														GSM131678.CEL
				GSM473659.CEL														GSM131679.CEL
				GSM473660.CEL														GSM131680.CEL
				GSM473661.CEL														GSM131681.CEL
				GSM473663.CEL														GSM131682.CEL
				GSM473664.CEL														GSM131683.CEL
				GSM473665.CEL														GSM131684.CEL
				GSM477829.CEL														GSM131685.CEL
				GSM477830.CEL														GSM131686.CEL
				GSM477831.CEL														GSM131687.CEL
				GSM477834.CEL														GSM131688.CEL
				GSM477835.CEL														GSM131689.CEL
				GSM477836.CEL														GSM131690.CEL
				GSM477837.CEL														GSM131691.CEL
				GSM477838.CEL														GSM131692.CEL
				GSM477839.CEL														GSM131693.CEL
				GSM477840.CEL														GSM131694.CEL
				GSM477841.CEL														GSM131695.CEL
				GSM477842.CEL														GSM131696.CEL
				GSM477843.CEL														GSM131697.CEL
				GSM477884.CEL														GSM131698.CEL
				GSM477886.CEL														GSM131699.CEL
				GSM477887.CEL														GSM131700.CEL
				GSM477888.CEL														GSM131701.CEL
				GSM477889.CEL														GSM131702.CEL
				GSM477890.CEL														GSM131703.CEL
				GSM477891.CEL														GSM131704.CEL
				GSM477892.CEL														GSM131705.CEL
				GSM477893.CEL														GSM131749.CEL
				GSM477894.CEL														GSM131750.CEL
				GSM477895.CEL														GSM131751.CEL
				GSM477930.CEL														GSM131752.CEL
				GSM477931.CEL														GSM131753.CEL
				GSM477932.CEL														GSM131754.CEL
				GSM477933.CEL														GSM131755.CEL
				GSM477934.CEL														GSM131756.CEL
				GSM477935.CEL														GSM131757.CEL
				GSM477936.CEL														GSM131758.CEL
				GSM477937.CEL														GSM131759.CEL
				GSM477938.CEL														GSM131760.CEL
				GSM477939.CEL														GSM131761.CEL
				GSM477940.CEL														GSM131762.CEL
				GSM477941.CEL														GSM131763.CEL
				GSM477942.CEL														GSM131764.CEL
				GSM477943.CEL														GSM131765.CEL
				GSM477944.CEL														GSM131766.CEL
				GSM477945.CEL														GSM131767.CEL
				GSM477946.CEL														GSM131768.CEL
				GSM477947.CEL														GSM131769.CEL
				GSM477948.CEL														GSM131770.CEL
				GSM477949.CEL														GSM131771.CEL
				GSM477950.CEL														GSM131772.CEL
				GSM477951.CEL														GSM131773.CEL
				GSM477952.CEL														GSM131774.CEL
				GSM477953.CEL														GSM131775.CEL
				GSM477954.CEL														GSM131776.CEL
				GSM477955.CEL														GSM131777.CEL
				GSM477956.CEL														GSM131780.CEL
				GSM477997.CEL														GSM131781.CEL
				GSM477998.CEL														GSM131782.CEL
				GSM477999.CEL														GSM131783.CEL
				GSM478000.CEL														GSM131784.CEL
				GSM478001.CEL														GSM131785.CEL
				GSM478002.CEL														GSM131786.CEL
				GSM478003.CEL														GSM131787.CEL
				GSM478004.CEL														GSM131788.CEL
				GSM478005.CEL														GSM131789.CEL
																		GSM131790.CEL
																		GSM131791.CEL
																		GSM131792.CEL
																		GSM131793.CEL
																		GSM131794.CEL
																		GSM131795.CEL
																		GSM131796.CEL
																		GSM131797.CEL
																		GSM131798.CEL
																		GSM131799.CEL
																		GSM131800.CEL
																		GSM131801.CEL
																		GSM131802.CEL
																		GSM131803.CEL
																		GSM131804.CEL
																		GSM131805.CEL
																		GSM131806.CEL
																		GSM131808.CEL
																		GSM131809.CEL
																		GSM131810.CEL
																		GSM131811.CEL
																		GSM131812.CEL
																		GSM131813.CEL
																		GSM131814.CEL
																		GSM131815.CEL
																		GSM131816.CEL
																		GSM131817.CEL
																		GSM131818.CEL
																		GSM131819.CEL
																		GSM131820.CEL
																		GSM131821.CEL
																		GSM131822.CEL
																		GSM131823.CEL
																		GSM131824.CEL
																		GSM131825.CEL
																		GSM131826.CEL
																		GSM131827.CEL
																		GSM131828.CEL
																		GSM131829.CEL
																		GSM131831.CEL
																		GSM131832.CEL
																		GSM131833.CEL
																		GSM131834.CEL
																		GSM131835.CEL
																		GSM131836.CEL
																		GSM131841.CEL
																		GSM131842.CEL
																		GSM131844.CEL
																		GSM131845.CEL
																		GSM131846.CEL
																		GSM131847.CEL
																		GSM131848.CEL
																		GSM131849.CEL
																		GSM133025.CEL
																		GSM133026.CEL
																		GSM133027.CEL
																		GSM133028.CEL
																		GSM133029.CEL
																		GSM133030.CEL
																		GSM133031.CEL
																		GSM133032.CEL
																		GSM133033.CEL
																		GSM133034.CEL
																		GSM133035.CEL
																		GSM133036.CEL
																		GSM133037.CEL
																		GSM133038.CEL
																		GSM133039.CEL
																		GSM133040.CEL
																		GSM133041.CEL
																		GSM133042.CEL
																		GSM133043.CEL
																		GSM133044.CEL
																		GSM133045.CEL
																		GSM133046.CEL
																		GSM133047.CEL
																		GSM133048.CEL
																		GSM133049.CEL
																		GSM133050.CEL
																		GSM133051.CEL
																		GSM133052.CEL
																		GSM133053.CEL
																		GSM133054.CEL
																		GSM133055.CEL
																		GSM133056.CEL
																		GSM133057.CEL
																		GSM133058.CEL
																		GSM133059.CEL
																		GSM133060.CEL
																		GSM133061.CEL
																		GSM133062.CEL
																		GSM133063.CEL
																		GSM133064.CEL
																		GSM133065.CEL
																		GSM133066.CEL
																		GSM133067.CEL
																		GSM133068.CEL
																		GSM133069.CEL
																		GSM133070.CEL
																		GSM133071.CEL
																		GSM133072.CEL
																		GSM133073.CEL
																		GSM133075.CEL
																		GSM133076.CEL
																		GSM133077.CEL
																		GSM133079.CEL
																		GSM133080.CEL
																		GSM133081.CEL
																		GSM133082.CEL
																		GSM133083.CEL
																		GSM133085.CEL
																		GSM133086.CEL
																		GSM133087.CEL
																		GSM133088.CEL
																		GSM133089.CEL
																		GSM133090.CEL
																		GSM133091.CEL
																		GSM133092.CEL
																		GSM133093.CEL
																		GSM133094.CEL
																		GSM133095.CEL
																		GSM133096.CEL
																		GSM133097.CEL
																		GSM133098.CEL
																		GSM133099.CEL
																		GSM133100.CEL
																		GSM133101.CEL
																		GSM133102.CEL
																		GSM133103.CEL
																		GSM133104.CEL
																		GSM133105.CEL
																		GSM133106.CEL
																		GSM133107.CEL
																		GSM133108.CEL
																		GSM133109.CEL
																		GSM133110.CEL
																		GSM133111.CEL
																		GSM133112.CEL
																		GSM133113.CEL
																		GSM133114.CEL
																		GSM133115.CEL
																		GSM133116.CEL
																		GSM133117.CEL
																		GSM133118.CEL
																		GSM133119.CEL
																		GSM133120.CEL
																		GSM133121.CEL
																		GSM133122.CEL
																		GSM133123.CEL
																		GSM133124.CEL
																		GSM133125.CEL
																		GSM133126.CEL
																		GSM133127.CEL
																		GSM133128.CEL
																		GSM133129.CEL
																		GSM133130.CEL
																		GSM133131.CEL
																		GSM133132.CEL
																		GSM133133.CEL
																		GSM133134.CEL
																		GSM133135.CEL
																		GSM133136.CEL
																		GSM133137.CEL
																		GSM133138.CEL
																		GSM133139.CEL
																		GSM133140.CEL
																		GSM133141.CEL
																		GSM133142.CEL
																		GSM133251.CEL
																		GSM133252.CEL
																		GSM133253.CEL
																		GSM133254.CEL
																		GSM133255.CEL
																		GSM133256.CEL
																		GSM133257.CEL
																		GSM133258.CEL
																		GSM133259.CEL
																		GSM133260.CEL
																		GSM133261.CEL
																		GSM133262.CEL
																		GSM133263.CEL
																		GSM133264.CEL
																		GSM133265.CEL
																		GSM133266.CEL
																		GSM133267.CEL
																		GSM133268.CEL
																		GSM133269.CEL
																		GSM133270.CEL
																		GSM133271.CEL
																		GSM133272.CEL
																		GSM133273.CEL
																		GSM133274.CEL
																		GSM133275.CEL
																		GSM133276.CEL
																		GSM133277.CEL
																		GSM133278.CEL
																		GSM133279.CEL
																		GSM133280.CEL
																		GSM133281.CEL
																		GSM133282.CEL
																		GSM133283.CEL
																		GSM133284.CEL
																		GSM133285.CEL
																		GSM133286.CEL
																		GSM133287.CEL
																		GSM133288.CEL
																		GSM133289.CEL
																		GSM133290.CEL
																		GSM133291.CEL
																		GSM133292.CEL
																		GSM133293.CEL
																		GSM133294.CEL
																		GSM133295.CEL
																		GSM133296.CEL
																		GSM133297.CEL
																		GSM133298.CEL
																		GSM133299.CEL
																		GSM133300.CEL
																		GSM133301.CEL
																		GSM133302.CEL
																		GSM133305.CEL
																		GSM133306.CEL
																		GSM133307.CEL
																		GSM133308.CEL
																		GSM133309.CEL
																		GSM133310.CEL
																		GSM133311.CEL
																		GSM133312.CEL
																		GSM133313.CEL
																		GSM133314.CEL
																		GSM133315.CEL
																		GSM133316.CEL
																		GSM133317.CEL
																		GSM133318.CEL
																		GSM133319.CEL
																		GSM133320.CEL
																		GSM133321.CEL
																		GSM133322.CEL
																		GSM133399.CEL
																		GSM133400.CEL
																		GSM133401.CEL
																		GSM133402.CEL
																		GSM133403.CEL
																		GSM133404.CEL
																		GSM133405.CEL
																		GSM133406.CEL
																		GSM133407.CEL
																		GSM133408.CEL
																		GSM133409.CEL
																		GSM133410.CEL
																		GSM133411.CEL
																		GSM133412.CEL
																		GSM133705.CEL
																		GSM133706.CEL
																		GSM133707.CEL
																		GSM133708.CEL
																		GSM133709.CEL
																		GSM133710.CEL
																		GSM133711.CEL
																		GSM133712.CEL
																		GSM133713.CEL
																		GSM133714.CEL
																		GSM133715.CEL
																		GSM133716.CEL
																		GSM133717.CEL
																		GSM133718.CEL
																		GSM133719.CEL
																		GSM133720.CEL
																		GSM133721.CEL
																		GSM133722.CEL
																		GSM133723.CEL
																		GSM133724.CEL
																		GSM133725.CEL
																		GSM133726.CEL
																		GSM133727.CEL
																		GSM133728.CEL
																		GSM133729.CEL
																		GSM133730.CEL
																		GSM133731.CEL
																		GSM133732.CEL
																		GSM133733.CEL
																		GSM133734.CEL
																		GSM133735.CEL
																		GSM133736.CEL
																		GSM133737.CEL
																		GSM133738.CEL
																		GSM133739.CEL
																		GSM133740.CEL
																		GSM133741.CEL
																		GSM133742.CEL
																		GSM133743.CEL
																		GSM133744.CEL
																		GSM133745.CEL
																		GSM133746.CEL
																		GSM133747.CEL
																		GSM133748.CEL
																		GSM133749.CEL
																		GSM133750.CEL
																		GSM133751.CEL
																		GSM133752.CEL
																		GSM133753.CEL
																		GSM133754.CEL
																		GSM133782.CEL
																		GSM133783.CEL
																		GSM133784.CEL
																		GSM133785.CEL
																		GSM133786.CEL
																		GSM133787.CEL
																		GSM133794.CEL
																		GSM133795.CEL
																		GSM133796.CEL
																		GSM133797.CEL
																		GSM133798.CEL
																		GSM133799.CEL
																		GSM133800.CEL
																		GSM133801.CEL
																		GSM133802.CEL
																		GSM133803.CEL
																		GSM133804.CEL
																		GSM133805.CEL
																		GSM133806.CEL
																		GSM133807.CEL
																		GSM133808.CEL
																		GSM133810.CEL
																		GSM133811.CEL
																		GSM133812.CEL
																		GSM133813.CEL
																		GSM133814.CEL
																		GSM133815.CEL
																		GSM133818.CEL
																		GSM133819.CEL
																		GSM133820.CEL
																		GSM133821.CEL
																		GSM133822.CEL
																		GSM133823.CEL
																		GSM133824.CEL
																		GSM133825.CEL
																		GSM133826.CEL
																		GSM133827.CEL
																		GSM133828.CEL
																		GSM133829.CEL
																		GSM133830.CEL
																		GSM133831.CEL
																		GSM133832.CEL
																		GSM133833.CEL
																		GSM133858.CEL
																		GSM133859.CEL
																		GSM133860.CEL
																		GSM133861.CEL
																		GSM133862.CEL
																		GSM133863.CEL
																		GSM133864.CEL
																		GSM133865.CEL
																		GSM133866.CEL
																		GSM133867.CEL
																		GSM133868.CEL
																		GSM133869.CEL
																		GSM133882.CEL
																		GSM133883.CEL
																		GSM133884.CEL
																		GSM133885.CEL
																		GSM133888.CEL
																		GSM133891.CEL
																		GSM133892.CEL
																		GSM133893.CEL
																		GSM133894.CEL
																		GSM133896.CEL
																		GSM133897.CEL
																		GSM133898.CEL
																		GSM133899.CEL
																		GSM133900.CEL
																		GSM133901.CEL
																		GSM133902.CEL
																		GSM133903.CEL
																		GSM133904.CEL
																		GSM133905.CEL
																		GSM133906.CEL
																		GSM133907.CEL
																		GSM133909.CEL
																		GSM133910.CEL
																		GSM133911.CEL
																		GSM133912.CEL
																		GSM133913.CEL
																		GSM133914.CEL
																		GSM133915.CEL
																		GSM133916.CEL
																		GSM133918.CEL
																		GSM133919.CEL
																		GSM133920.CEL
																		GSM133921.CEL
																		GSM133922.CEL
																		GSM133923.CEL
																		GSM133924.CEL
																		GSM133925.CEL
																		GSM133926.CEL
																		GSM133927.CEL
																		GSM133928.CEL
																		GSM133929.CEL
																		GSM133930.CEL
																		GSM133931.CEL
																		GSM133932.CEL
																		GSM133933.CEL
																		GSM133934.CEL
																		GSM133935.CEL
																		GSM133936.CEL
																		GSM133937.CEL
																		GSM133938.CEL
																		GSM133939.CEL
																		GSM133940.CEL
																		GSM133942.CEL
																		GSM133943.CEL
																		GSM133944.CEL
																		GSM133945.CEL
																		GSM133947.CEL
																		GSM133948.CEL
																		GSM133949.CEL
																		GSM133950.CEL
																		GSM133951.CEL
																		GSM133952.CEL
																		GSM133953.CEL
																		GSM133957.CEL
																		GSM133958.CEL
																		GSM133959.CEL
																		GSM133960.CEL
																		GSM133961.CEL
																		GSM133962.CEL
																		GSM133963.CEL
																		GSM133964.CEL
																		GSM133965.CEL
																		GSM133966.CEL
																		GSM133967.CEL
																		GSM133968.CEL
																		GSM133969.CEL
																		GSM133970.CEL
																		GSM133973.CEL
																		GSM133974.CEL
																		GSM133975.CEL
																		GSM133976.CEL
																		GSM133977.CEL
																		GSM133978.CEL
																		GSM133979.CEL
																		GSM133980.CEL
																		GSM133981.CEL
																		GSM133983.CEL
																		GSM133984.CEL
																		GSM133985.CEL
																		GSM133986.CEL
																		GSM133987.CEL
																		GSM133988.CEL
																		GSM133989.CEL
																		GSM133991.CEL
																		GSM133992.CEL
																		GSM133993.CEL
																		GSM134202.CEL
																		GSM134204.CEL
																		GSM134206.CEL
																		GSM134208.CEL
																		GSM134299.CEL
																		GSM134300.CEL
																		GSM134301.CEL
																		GSM134302.CEL
																		GSM134303.CEL
																		GSM134304.CEL
																		GSM134305.CEL
																		GSM134306.CEL
																		GSM134307.CEL
																		GSM134308.CEL
																		GSM134309.CEL
																		GSM134310.CEL
																		GSM134311.CEL
																		GSM134312.CEL
																		GSM134313.CEL
																		GSM134314.CEL
																		GSM134315.CEL
																		GSM134316.CEL
																		GSM134340.CEL
																		GSM134341.CEL
																		GSM134342.CEL
																		GSM134343.CEL
																		GSM134344.CEL
																		GSM134345.CEL
																		GSM134346.CEL
																		GSM134347.CEL
																		GSM134348.CEL
																		GSM134349.CEL
																		GSM134350.CEL
																		GSM134351.CEL
																		GSM134352.CEL
																		GSM134353.CEL
																		GSM134354.CEL
																		GSM134355.CEL
																		GSM134357.CEL
																		GSM134358.CEL
																		GSM134359.CEL
																		GSM134360.CEL
																		GSM134361.CEL
																		GSM134362.CEL
																		GSM134363.CEL
																		GSM134364.CEL
																		GSM134365.CEL
																		GSM134366.CEL
																		GSM134367.CEL
																		GSM134369.CEL
																		GSM134370.CEL
																		GSM134371.CEL
																		GSM134373.CEL
																		GSM134374.CEL
																		GSM134375.CEL
																		GSM134376.CEL
																		GSM134377.CEL
																		GSM134378.CEL
																		GSM134379.CEL
																		GSM134380.CEL
																		GSM134381.CEL
																		GSM134382.CEL
																		GSM134383.CEL
																		GSM134384.CEL
																		GSM134385.CEL
																		GSM134386.CEL
																		GSM134387.CEL
																		GSM134388.CEL
																		GSM134389.CEL
																		GSM134390.CEL
																		GSM134391.CEL
																		GSM134392.CEL
																		GSM134394.CEL
																		GSM134395.CEL
																		GSM134396.CEL
																		GSM134397.CEL
																		GSM134398.CEL
																		GSM134399.CEL
																		GSM134400.CEL
																		GSM134401.CEL
																		GSM134402.CEL
																		GSM134403.CEL
																		GSM134404.CEL
																		GSM134405.CEL
																		GSM134406.CEL
																		GSM134408.CEL
																		GSM134409.CEL
																		GSM134410.CEL
																		GSM134411.CEL
																		GSM134412.CEL
																		GSM134413.CEL
																		GSM134414.CEL
																		GSM134415.CEL
																		GSM134416.CEL
																		GSM134417.CEL
																		GSM134418.CEL
																		GSM134419.CEL
																		GSM134421.CEL
																		GSM134422.CEL
																		GSM134423.CEL
																		GSM134424.CEL
																		GSM134425.CEL
																		GSM134426.CEL
																		GSM134427.CEL
																		GSM134428.CEL
																		GSM134429.CEL
																		GSM134430.CEL
																		GSM134431.CEL
																		GSM134432.CEL
																		GSM134433.CEL
																		GSM134434.CEL
																		GSM134435.CEL
																		GSM134436.CEL
																		GSM134437.CEL
																		GSM134438.CEL
																		GSM134439.CEL
																		GSM134440.CEL
																		GSM134441.CEL
																		GSM134443.CEL
																		GSM134444.CEL
																		GSM134445.CEL
																		GSM134446.CEL
																		GSM134447.CEL
																		GSM134448.CEL
																		GSM134449.CEL
																		GSM134450.CEL
																		GSM134451.CEL
																		GSM134452.CEL
																		GSM134454.CEL
																		GSM134455.CEL
																		GSM134456.CEL
																		GSM134457.CEL
																		GSM134458.CEL
																		GSM134459.CEL
																		GSM134462.CEL
																		GSM134463.CEL
																		GSM134464.CEL
																		GSM134465.CEL
																		GSM134513.CEL
																		GSM134514.CEL
																		GSM134515.CEL
																		GSM134516.CEL
																		GSM134517.CEL
																		GSM134518.CEL
																		GSM134519.CEL
																		GSM134520.CEL
																		GSM134767.CEL
																		GSM134768.CEL
																		GSM134769.CEL
																		GSM134771.CEL
																		GSM134772.CEL
																		GSM134774.CEL
																		GSM134775.CEL
																		GSM134777.CEL
																		GSM134779.CEL
																		GSM134780.CEL
																		GSM134782.CEL
																		GSM134783.CEL
																		GSM135549.CEL
																		GSM135550.CEL
																		GSM135551.CEL
																		GSM135552.CEL
																		GSM135553.CEL
																		GSM135554.CEL
																		GSM13778.CEL
																		GSM13781.CEL
																		GSM13782.CEL
																		GSM13783.CEL
																		GSM13784.CEL
																		GSM13785.CEL
																		GSM13789.CEL
																		GSM13791.CEL
																		GSM13792.CEL
																		GSM13793.CEL
																		GSM139880.CEL
																		GSM139885.CEL
																		GSM139886.CEL
																		GSM139887.CEL
																		GSM139894.CEL
																		GSM139895.CEL
																		GSM139897.CEL
																		GSM139898.CEL
																		GSM139899.CEL
																		GSM139900.CEL
																		GSM139902.CEL
																		GSM142585.CEL
																		GSM142586.CEL
																		GSM142587.CEL
																		GSM142588.CEL
																		GSM142589.CEL
																		GSM142590.CEL
																		GSM142591.CEL
																		GSM142592.CEL
																		GSM142593.CEL
																		GSM142594.CEL
																		GSM142596.CEL
																		GSM142598.CEL
																		GSM142602.CEL
																		GSM142603.CEL
																		GSM142604.CEL
																		GSM142605.CEL
																		GSM142606.CEL
																		GSM142608.CEL
																		GSM142609.CEL
																		GSM142610.CEL
																		GSM142611.CEL
																		GSM142612.CEL
																		GSM142613.CEL
																		GSM142614.CEL
																		GSM142615.CEL
																		GSM142616.CEL
																		GSM142617.CEL
																		GSM142618.CEL
																		GSM142619.CEL
																		GSM142620.CEL
																		GSM142621.CEL
																		GSM142622.CEL
																		GSM142623.CEL
																		GSM142624.CEL
																		GSM142625.CEL
																		GSM142626.CEL
																		GSM142627.CEL
																		GSM142628.CEL
																		GSM142629.CEL
																		GSM142630.CEL
																		GSM142631.CEL
																		GSM142632.CEL
																		GSM142633.CEL
																		GSM142634.CEL
																		GSM142635.CEL
																		GSM142636.CEL
																		GSM142637.CEL
																		GSM142638.CEL
																		GSM142639.CEL
																		GSM142640.CEL
																		GSM142641.CEL
																		GSM142642.CEL
																		GSM142643.CEL
																		GSM142644.CEL
																		GSM142645.CEL
																		GSM142646.CEL
																		GSM142647.CEL
																		GSM142648.CEL
																		GSM142649.CEL
																		GSM142650.CEL
																		GSM142651.CEL
																		GSM142652.CEL
																		GSM142653.CEL
																		GSM142654.CEL
																		GSM142655.CEL
																		GSM142656.CEL
																		GSM142657.CEL
																		GSM142658.CEL
																		GSM142661.CEL
																		GSM142662.CEL
																		GSM142663.CEL
																		GSM142664.CEL
																		GSM142665.CEL
																		GSM142666.CEL
																		GSM142667.CEL
																		GSM142668.CEL
																		GSM142669.CEL
																		GSM142670.CEL
																		GSM142671.CEL
																		GSM142672.CEL
																		GSM142673.CEL
																		GSM142674.CEL
																		GSM142675.CEL
																		GSM142687.CEL
																		GSM142688.CEL
																		GSM142689.CEL
																		GSM142690.CEL
																		GSM142691.CEL
																		GSM142693.CEL
																		GSM142694.CEL
																		GSM142695.CEL
																		GSM142696.CEL
																		GSM142697.CEL
																		GSM142698.CEL
																		GSM142703.CEL
																		GSM142704.CEL
																		GSM142705.CEL
																		GSM142706.CEL
																		GSM142707.CEL
																		GSM142708.CEL
																		GSM142709.CEL
																		GSM142710.CEL
																		GSM142711.CEL
																		GSM142712.CEL
																		GSM142713.CEL
																		GSM142716.CEL
																		GSM142719.CEL
																		GSM142721.CEL
																		GSM142724.CEL
																		GSM142727.CEL
																		GSM142728.CEL
																		GSM142729.CEL
																		GSM142731.CEL
																		GSM142732.CEL
																		GSM142750.CEL
																		GSM142751.CEL
																		GSM142753.CEL
																		GSM142754.CEL
																		GSM142755.CEL
																		GSM142756.CEL
																		GSM142757.CEL
																		GSM142758.CEL
																		GSM142759.CEL
																		GSM142760.CEL
																		GSM142761.CEL
																		GSM142762.CEL
																		GSM142763.CEL
																		GSM142764.CEL
																		GSM142765.CEL
																		GSM142766.CEL
																		GSM142767.CEL
																		GSM142768.CEL
																		GSM142769.CEL
																		GSM142770.CEL
																		GSM142771.CEL
																		GSM142772.CEL
																		GSM142773.CEL
																		GSM142774.CEL
																		GSM142775.CEL
																		GSM142776.CEL
																		GSM142777.CEL
																		GSM142778.CEL
																		GSM142779.CEL
																		GSM142780.CEL
																		GSM142781.CEL
																		GSM142784.CEL
																		GSM142785.CEL
																		GSM142786.CEL
																		GSM142787.CEL
																		GSM142788.CEL
																		GSM142789.CEL
																		GSM142790.CEL
																		GSM142792.CEL
																		GSM142793.CEL
																		GSM142798.CEL
																		GSM142799.CEL
																		GSM142800.CEL
																		GSM142801.CEL
																		GSM142802.CEL
																		GSM142803.CEL
																		GSM142804.CEL
																		GSM142805.CEL
																		GSM142806.CEL
																		GSM142807.CEL
																		GSM142808.CEL
																		GSM142809.CEL
																		GSM142810.CEL
																		GSM142811.CEL
																		GSM142812.CEL
																		GSM142813.CEL
																		GSM142814.CEL
																		GSM142815.CEL
																		GSM142816.CEL
																		GSM142817.CEL
																		GSM142818.CEL
																		GSM142819.CEL
																		GSM142820.CEL
																		GSM142821.CEL
																		GSM142822.CEL
																		GSM142823.CEL
																		GSM142824.CEL
																		GSM142825.CEL
																		GSM142826.CEL
																		GSM142827.CEL
																		GSM142828.CEL
																		GSM142829.CEL
																		GSM142830.CEL
																		GSM142831.CEL
																		GSM142832.CEL
																		GSM142833.CEL
																		GSM142834.CEL
																		GSM142835.CEL
																		GSM142836.CEL
																		GSM142837.CEL
																		GSM142838.CEL
																		GSM142839.CEL
																		GSM142840.CEL
																		GSM142841.CEL
																		GSM142842.CEL
																		GSM142843.CEL
																		GSM142844.CEL
																		GSM142845.CEL
																		GSM142846.CEL
																		GSM142847.CEL
																		GSM142848.CEL
																		GSM142849.CEL
																		GSM142850.CEL
																		GSM142851.CEL
																		GSM142852.CEL
																		GSM142853.CEL
																		GSM142854.CEL
																		GSM142855.CEL
																		GSM142856.CEL
																		GSM142857.CEL
																		GSM142858.CEL
																		GSM142859.CEL
																		GSM142860.CEL
																		GSM142861.CEL
																		GSM142862.CEL
																		GSM142863.CEL
																		GSM142864.CEL
																		GSM142865.CEL
																		GSM142866.CEL
																		GSM142867.CEL
																		GSM142868.CEL
																		GSM142869.CEL
																		GSM142870.CEL
																		GSM142871.CEL
																		GSM142872.CEL
																		GSM142873.CEL
																		GSM142874.CEL
																		GSM142875.CEL
																		GSM142876.CEL
																		GSM142877.CEL
																		GSM142878.CEL
																		GSM142879.CEL
																		GSM142880.CEL
																		GSM142881.CEL
																		GSM142882.CEL
																		GSM142883.CEL
																		GSM142884.CEL
																		GSM142885.CEL
																		GSM142886.CEL
																		GSM142887.CEL
																		GSM142888.CEL
																		GSM142889.CEL
																		GSM142890.CEL
																		GSM142891.CEL
																		GSM142892.CEL
																		GSM142893.CEL
																		GSM142894.CEL
																		GSM142895.CEL
																		GSM142896.CEL
																		GSM142897.CEL
																		GSM142902.CEL
																		GSM142903.CEL
																		GSM142904.CEL
																		GSM142905.CEL
																		GSM142906.CEL
																		GSM142907.CEL
																		GSM147963.CEL
																		GSM147964.CEL
																		GSM147965.CEL
																		GSM147966.CEL
																		GSM149814.CEL
																		GSM149815.CEL
																		GSM149816.CEL
																		GSM149817.CEL
																		GSM151694.CEL
																		GSM151695.CEL
																		GSM151696.CEL
																		GSM151697.CEL
																		GSM151698.CEL
																		GSM151699.CEL
																		GSM151700.CEL
																		GSM151701.CEL
																		GSM151702.CEL
																		GSM151703.CEL
																		GSM151704.CEL
																		GSM151705.CEL
																		GSM152134.CEL
																		GSM152135.CEL
																		GSM152136.CEL
																		GSM152137.CEL
																		GSM152138.CEL
																		GSM152139.CEL
																		GSM152140.CEL
																		GSM152141.CEL
																		GSM152142.CEL
																		GSM152143.CEL
																		GSM152144.CEL
																		GSM152145.CEL
																		GSM153923.CEL
																		GSM153924.CEL
																		GSM153925.CEL
																		GSM153926.CEL
																		GSM153927.CEL
																		GSM153928.CEL
																		GSM153929.CEL
																		GSM156790.CEL
																		GSM156791.CEL
																		GSM157144.CEL
																		GSM157145.CEL
																		GSM157146.CEL
																		GSM157147.CEL
																		GSM157148.CEL
																		GSM157149.CEL
																		GSM157299.CEL
																		GSM157300.CEL
																		GSM157301.CEL
																		GSM157303.CEL
																		GSM157304.CEL
																		GSM157305.CEL
																		GSM157306.CEL
																		GSM157307.CEL
																		GSM157309.CEL
																		GSM157310.CEL
																		GSM157311.CEL
																		GSM157314.CEL
																		GSM157315.CEL
																		GSM157316.CEL
																		GSM157317.CEL
																		GSM157318.CEL
																		GSM157319.CEL
																		GSM157321.CEL
																		GSM157322.CEL
																		GSM157323.CEL
																		GSM157324.CEL
																		GSM157325.CEL
																		GSM157326.CEL
																		GSM157327.CEL
																		GSM157328.CEL
																		GSM157329.CEL
																		GSM157330.CEL
																		GSM157331.CEL
																		GSM157332.CEL
																		GSM157333.CEL
																		GSM157334.CEL
																		GSM157335.CEL
																		GSM157336.CEL
																		GSM157337.CEL
																		GSM157338.CEL
																		GSM157339.CEL
																		GSM157340.CEL
																		GSM157341.CEL
																		GSM157342.CEL
																		GSM157343.CEL
																		GSM157344.CEL
																		GSM157345.CEL
																		GSM157346.CEL
																		GSM157347.CEL
																		GSM157348.CEL
																		GSM157349.CEL
																		GSM157350.CEL
																		GSM157352.CEL
																		GSM157353.CEL
																		GSM157354.CEL
																		GSM157355.CEL
																		GSM157356.CEL
																		GSM157357.CEL
																		GSM157358.CEL
																		GSM157359.CEL
																		GSM157360.CEL
																		GSM157362.CEL
																		GSM157363.CEL
																		GSM157364.CEL
																		GSM157365.CEL
																		GSM157366.CEL
																		GSM157367.CEL
																		GSM157368.CEL
																		GSM157369.CEL
																		GSM157370.CEL
																		GSM157371.CEL
																		GSM157372.CEL
																		GSM157373.CEL
																		GSM157374.CEL
																		GSM157375.CEL
																		GSM157376.CEL
																		GSM157377.CEL
																		GSM157378.CEL
																		GSM157379.CEL
																		GSM157381.CEL
																		GSM157382.CEL
																		GSM157383.CEL
																		GSM157384.CEL
																		GSM157385.CEL
																		GSM157386.CEL
																		GSM157387.CEL
																		GSM157388.CEL
																		GSM157389.CEL
																		GSM157390.CEL
																		GSM157391.CEL
																		GSM157392.CEL
																		GSM157393.CEL
																		GSM158680.CEL
																		GSM158681.CEL
																		GSM158701.CEL
																		GSM158702.CEL
																		GSM158703.CEL
																		GSM158704.CEL
																		GSM158705.CEL
																		GSM158706.CEL
																		GSM159273.CEL
																		GSM159291.CEL
																		GSM159298.CEL
																		GSM159299.CEL
																		GSM159300.CEL
																		GSM159301.CEL
																		GSM159302.CEL
																		GSM159304.CEL
																		GSM159321.CEL
																		GSM159326.CEL
																		GSM161533.CEL
																		GSM161534.CEL
																		GSM161535.CEL
																		GSM161536.CEL
																		GSM173448.CEL
																		GSM173449.CEL
																		GSM173450.CEL
																		GSM173451.CEL
																		GSM173621.CEL
																		GSM173623.CEL
																		GSM173624.CEL
																		GSM173626.CEL
																		GSM173628.CEL
																		GSM173629.CEL
																		GSM173648.CEL
																		GSM173649.CEL
																		GSM173651.CEL
																		GSM177119.CEL
																		GSM177120.CEL
																		GSM177121.CEL
																		GSM177122.CEL
																		GSM177123.CEL
																		GSM177124.CEL
																		GSM177125.CEL
																		GSM177126.CEL
																		GSM177127.CEL
																		GSM177128.CEL
																		GSM177129.CEL
																		GSM177130.CEL
																		GSM179958.CEL
																		GSM179959.CEL
																		GSM179960.CEL
																		GSM179961.CEL
																		GSM179963.CEL
																		GSM179967.CEL
																		GSM179969.CEL
																		GSM179970.CEL
																		GSM179971.CEL
																		GSM179972.CEL
																		GSM179973.CEL
																		GSM179974.CEL
																		GSM179975.CEL
																		GSM179976.CEL
																		GSM179977.CEL
																		GSM179978.CEL
																		GSM183504.CEL
																		GSM183505.CEL
																		GSM183506.CEL
																		GSM183507.CEL
																		GSM183508.CEL
																		GSM183509.CEL
																		GSM183510.CEL
																		GSM183511.CEL
																		GSM183512.CEL
																		GSM183513.CEL
																		GSM183514.CEL
																		GSM183515.CEL
																		GSM183516.CEL
																		GSM183518.CEL
																		GSM183519.CEL
																		GSM184151.CEL
																		GSM184152.CEL
																		GSM184153.CEL
																		GSM184478.CEL
																		GSM184486.CEL
																		GSM184491.CEL
																		GSM184503.CEL
																		GSM184504.CEL
																		GSM184505.CEL
																		GSM184507.CEL
																		GSM184509.CEL
[truncated: 2,568 more rows]
