# Supplementary material for: Conserved Non-Coding Regulatory Signatures in Arabidopsis Co-Expressed Gene Modules
Source: PLoS One. 2012 Sep 14;7(9):e45041. doi: 10.1371/journal.pone.0045041 (PMC3443200; doi:10.1371/journal.pone.0045041)
Supplement: Table S8 — ATH1 Probe Set/TAIR Locus ID Mapping Counts. (XLSX) [file pone.0045041.s008.xlsx]

## Sheet: SuppTable8
Supplemental Table S8: ATH1 Probe Set/ TAIR Locus ID Mapping Counts
TAIR ID	Probeset ID	Genes per Probeset	Probesets per gene
AT5G16970	246463_at	1	1
AT3G18710	257748_at	1	1
AT4G25880	254045_at	1	1
AT1G78930	264142_at	1	1
AT3G07950	258638_at	1	1
AT4G03450	255406_at	1	1
AT1G71695	261518_at	1	1
AT1G58983	245841_s_at	1	4
AT5G41480	249304_at	1	1
AT4G08010	246353_s_at	1	3
AT3G51870	246303_at	1	1
AT4G29950	253647_at	1	1
AT3G18310	257721_at	1	1
AT5G07360	250627_at	1	1
AT4G26490	253965_at	1	1
AT5G46240	248888_at	1	1
AT5G62260	247473_at	1	1
AT2G21390	263743_at	1	1
AT4G32710	253397_at	1	1
AT3G46440	252527_at	1	1
AT2G21930	263896_at	1	1
AT3G53910	251913_at	1	1
AT4G25090	254092_at	1	1
AT1G64560	261946_at	1	1
AT3G16830	257553_at	1	1
AT4G13720	254686_at	1	1
AT5G04950	250832_at	1	1
AT5G20470	246081_s_at	1	2
AT3G03305	258848_at	1	2
AT5G50110	248538_at	1	1
AT5G66670	247051_at	1	1
AT2G38310	267034_at	1	1
AT2G26900	266857_at	1	1
AT5G23000	249858_at	1	1
AT1G69810	260403_at	1	1
AT1G72450	260429_at	1	1
AT5G03560	250896_at	1	1
AT1G76280	261775_at	1	1
AT3G28960	257543_at	1	1
AT1G65630	264631_at	1	1
AT3G10210	259152_at	1	1
AT1G71390	259893_at	1	1
AT4G27830	253841_at	1	1
AT5G46260	248851_s_at	1	2
AT2G32710	267557_at	1	1
AT5G27680	246734_at	1	1
AT4G19380	254572_at	1	1
AT5G61960	247506_at	1	1
AT3G09680	258712_s_at	1	2
AT4G29180	253734_at	1	1
AT1G15210	262575_at	1	1
AT3G63470	251116_at	1	1
AT2G16970	266525_at	1	1
AT1G15250	262594_at	1	1
AT1G79700	261395_at	1	1
AT2G46620	265450_at	1	1
AT2G43750	260566_at	1	1
AT3G46920	252469_at	1	1
AT2G24490	265695_at	1	1
AT2G15080	265917_at	1	1
AT3G13820	257603_at	1	1
AT3G57080	251662_at	1	1
AT1G73360	245726_at	1	1
AT1G16360	262755_at	1	1
AT3G49770	252249_at	1	1
AT1G26670	261276_at	1	1
AT4G08070	265890_s_at	1	4
AT1G52200	259841_at	1	1
AT2G14300	265631_at	1	1
AT4G23200	254242_at	1	1
AT1G04310	263653_at	1	1
AT1G08080	260649_at	1	1
AT3G56070	251740_at	1	1
AT5G15420	246552_at	1	1
AT5G06020	250759_at	1	1
AT1G71890	260170_at	1	1
AT1G05430	261386_at	1	1
AT1G75550	262974_at	1	1
AT4G29810	253646_at	1	1
AT3G02780	258619_at	1	1
AT4G26560	253968_at	1	1
AT1G80870	261883_at	1	1
AT4G23670	254225_at	1	1
AT2G46225	266591_at	1	1
AT5G67570	247004_at	1	1
AT1G75310	261117_at	1	1
AT2G13160	265757_x_at	1	3
AT2G27700	266245_at	1	1
AT1G47900	259806_at	1	1
AT5G66440	247049_at	1	1
AT4G35440	253141_at	1	1
AT3G52460	252046_at	1	1
AT4G26240	254010_at	1	1
AT3G55380	251802_at	1	1
AT5G29090	246695_at	1	1
AT2G04140	266769_s_at	1	17
AT2G22320	263455_at	1	1
AT1G26760	261262_at	1	1
AT1G05250	264567_s_at	1	2
AT3G44560	252640_at	1	1
AT4G31950	253503_at	1	1
AT4G10925	254953_at	1	1
AT3G56520	251691_at	1	1
AT5G51680	248424_at	1	1
AT1G24575	265025_at	1	1
AT1G12790	261205_at	1	1
AT4G34640	253206_at	1	1
AT2G37260	265954_at	1	1
AT4G03340	255424_at	1	1
AT5G54610	248169_at	1	1
AT5G34790	246691_at	1	1
AT4G13550	254715_at	1	1
AT1G04850	261153_at	1	1
AT5G20560	246086_at	1	1
AT3G17420	257295_at	1	1
AT1G31760	246581_at	1	1
AT5G65470	247186_at	1	1
AT1G33250	256533_at	1	1
AT1G74000	260335_at	1	1
AT3G55660	251778_at	1	1
AT3G48480	252360_at	1	1
AT3G02740	258615_at	1	1
AT5G66420	247077_at	1	1
AT1G55580	265072_at	1	1
AT2G10070	263051_s_at	2	3
AT2G10070	263817_at	2	1
AT1G53903	262226_at	1	2
AT1G19715	261133_at	1	1
AT3G63400	251177_at	1	1
AT5G62750	247402_at	1	1
AT3G06130	256402_at	1	1
AT5G50000	248529_at	1	1
AT1G69430	256292_at	1	1
AT1G53340	260646_at	1	1
ATCG00160	244996_at	1	1
AT3G05660	258893_at	1	1
AT2G16130	263087_s_at	1	2
AT5G63820	247349_at	1	1
AT1G33580	245766_at	1	1
AT3G17140	257877_at	1	1
AT3G24110	257245_at	1	1
AT2G47560	245171_at	1	1
AT1G56540	245654_at	1	1
AT4G28600	253783_at	1	1
AT1G80290	260301_at	1	1
AT2G06050	265530_at	1	1
AT2G37390	266008_at	1	1
AT1G42580	256471_at	1	1
AT3G20920	256804_at	1	1
AT5G26220	246884_at	1	1
AT1G48650	256140_at	1	1
AT4G27400	253914_at	1	1
AT5G15730	246529_at	1	1
AT1G07030	256055_at	1	1
AT1G22670	264196_at	1	1
AT5G61930	247507_at	1	1
AT4G27260	253908_at	1	1
AT1G69860	260400_at	1	1
AT1G10120	264517_at	1	1
AT1G43650	260812_at	1	1
AT2G38390	267053_s_at	1	2
AT3G26470	256877_at	1	1
AT1G09960	264662_at	1	1
AT4G27370	253913_at	1	1
AT2G25250	263613_at	1	1
AT1G51990	265052_at	1	1
AT5G23030	249868_at	1	1
AT3G51100	252141_at	1	1
AT5G20250	246114_at	1	1
AT4G21470	254417_at	1	1
AT4G04730	255293_at	1	1
AT2G33520	255840_at	1	1
AT4G08650	255099_at	1	1
AT1G33330	256536_at	1	1
AT1G63360	265109_s_at	1	2
AT3G26840	258259_s_at	1	2
AT3G29010	258056_at	1	1
AT3G10450	258923_at	1	1
AT1G63430	261552_at	1	1
AT3G14510	257274_at	1	1
AT1G69770	260417_at	1	1
AT1G08460	261720_at	1	1
AT1G80720	261898_at	1	1
AT1G78710	264297_at	1	1
AT4G03820	255348_at	1	1
AT3G28930	258002_at	1	1
AT3G52950	252016_at	1	1
AT2G26330	267376_at	1	1
AT1G08610	264806_at	1	1
AT3G57620	251595_at	1	1
AT1G17540	260737_at	1	1
AT5G08070	250566_at	1	1
AT2G39280	266987_at	1	1
AT4G09400	255092_s_at	1	4
AT1G27380	264495_at	1	1
AT5G08450	246059_at	1	1
AT5G14030	250209_at	1	1
AT2G47730	266461_at	2	1
AT2G47730	266502_at	2	2
AT5G66080	247126_at	1	1
AT2G02310	266232_at	1	1
AT4G11020	254949_at	1	1
AT3G50670	252182_at	1	1
AT1G51440	260491_at	1	1
AT2G07719	265235_s_at	1	2
AT1G21610	262487_at	1	1
AT5G05340	250798_at	1	1
AT5G45440	248943_s_at	1	2
AT4G05110	255261_s_at	1	2
AT1G79710	261344_at	1	1
AT3G44080	252664_at	1	1
AT5G25380	246938_at	1	1
AT5G56920	247932_at	1	1
AT5G38000	249600_s_at	1	2
AT5G15050	246549_at	1	1
AT2G14630	266375_at	1	1
AT1G80840	261892_at	1	1
AT3G50370	252207_at	1	1
AT5G53670	248214_at	1	1
ATMG00440	266013_s_at	1	4
AT2G23160	245077_at	1	1
AT3G31380	256554_at	1	1
AT4G23640	254214_at	1	1
AT4G29940	253648_at	1	1
AT3G09550	258720_at	1	1
AT5G44630	249005_at	1	1
AT2G39140	267017_at	2	1
AT2G39140	267018_at	2	1
AT2G40900	245090_at	1	1
AT3G48670	255566_s_at	1	2
AT5G05950	250707_at	1	1
AT2G46440	263776_s_at	1	2
AT3G11270	256249_at	1	1
AT4G32470	253436_at	1	1
AT5G02340	251043_s_at	1	2
AT5G63810	247348_at	1	1
AT2G17630	263047_at	1	1
AT2G15470	265490_s_at	1	3
AT4G29330	253712_at	1	1
AT5G24100	249768_at	1	1
AT2G47790	266466_at	1	1
AT1G71300	259939_s_at	1	2
AT1G49490	262393_at	1	1
AT1G09795	264673_at	1	1
AT3G08530	256437_s_at	1	2
AT2G19190	267436_at	1	1
AT3G22380	258444_at	1	1
AT5G56950	247955_at	1	1
AT3G30610	258302_at	1	1
AT3G05140	259350_at	1	1
AT1G48690	256137_at	1	1
AT4G23590	254213_at	1	1
AT4G35620	253148_at	1	1
AT1G49570	261606_at	1	1
AT3G29750	257283_at	1	1
AT3G54500	251869_at	1	1
AT2G45130	266132_at	1	1
AT1G68470	260262_at	1	1
AT5G58400	247857_at	1	1
AT2G39110	266196_at	1	1
AT5G39510	249453_at	1	1
AT4G32660	253395_at	1	1
AT1G75580	257460_at	1	1
AT5G23090	249878_at	1	1
AT5G45920	248919_at	1	1
AT3G52760	252002_at	1	1
AT5G52750	248327_at	1	1
AT5G18830	249960_at	1	1
AT2G38910	266199_at	1	1
AT3G62780	251232_at	1	1
AT3G28210	256576_at	1	1
AT2G44360	267383_at	1	1
AT5G50720	248466_at	1	1
AT1G12720	255932_at	1	1
AT1G26400	261007_at	1	1
AT2G36060	263949_at	1	1
AT4G19470	254582_at	1	1
AT3G25060	257103_at	1	1
AT4G17490	245250_at	1	1
AT5G51840	248378_at	1	1
AT1G59970	263731_at	1	1
AT2G32950	267640_at	1	1
AT3G26240	257626_s_at	1	2
AT3G04860	259093_at	1	1
AT1G11520	261872_s_at	1	2
AT1G30640	263222_at	1	1
AT2G24420	265664_at	1	1
AT2G40950	245092_at	1	1
AT2G02210	255363_x_at	3	5
AT2G02210	263254_x_at	3	4
AT2G02210	266112_x_at	3	2
AT1G26440	261013_at	1	1
AT1G51320	265140_at	1	1
AT5G24240	249780_at	1	1
AT1G22070	255953_at	1	1
AT4G25310	254053_s_at	1	2
AT1G26700	261275_at	1	1
AT3G43940	252718_at	1	1
AT2G40750	257382_at	1	1
AT3G09920	258651_at	1	1
AT3G54900	251815_at	1	1
AT3G16500	257232_at	1	1
AT5G25480	246904_at	1	1
AT3G12910	257846_at	1	1
AT2G05100	263345_s_at	1	2
AT3G18510	257724_at	1	1
AT5G65130	247227_at	1	1
AT3G25730	257643_at	1	1
AT1G78180	260082_at	1	1
AT2G28960	266784_at	1	1
AT3G48680	252326_at	1	1
AT3G63360	251167_at	1	1
AT4G18550	254648_at	1	1
AT4G12000	254850_at	1	1
AT1G29880	256000_at	1	1
AT4G04550	255311_at	1	1
AT3G01250	259265_at	1	1
AT5G27280	246791_at	1	1
AT1G53645	260984_at	1	1
AT3G46070	252567_at	1	1
AT3G19120	257036_at	1	1
AT5G37180	249633_at	1	1
AT4G37760	253039_at	1	1
AT3G01840	259004_at	1	1
AT2G20690	265389_at	1	1
AT4G07760	255187_s_at	1	2
AT4G02510	255482_at	1	1
AT2G31360	263249_at	1	1
AT2G45580	267560_at	1	1
AT3G14290	258373_at	1	1
AT3G23090	257761_at	1	1
AT3G08690	258678_at	1	1
AT2G01830	263599_at	1	1
AT4G34750	253253_at	1	1
AT1G06240	260790_at	1	1
AT5G05050	250805_at	1	1
AT1G72330	260847_s_at	1	2
AT1G35790	261284_at	1	1
AT3G54300	251877_at	1	1
AT5G42470	249192_at	1	1
AT5G51380	248456_at	1	1
AT4G28150	253813_at	1	1
AT1G20840	262797_at	1	1
AT4G33040	253382_at	1	1
AT1G45050	260964_at	1	1
AT5G61770	247497_at	1	1
AT3G58970	251508_at	1	1
AT1G52500	262129_at	1	1
AT5G58750	247778_at	1	1
AT1G10430	263235_at	1	1
AT3G01820	258998_at	1	1
AT3G54630	251844_at	1	1
AT1G05670	263230_at	1	1
AT5G66240	247106_at	1	1
AT1G64110	262347_at	1	1
AT2G16710	265358_at	1	1
AT5G47050	248819_at	1	1
AT1G65220	263110_at	1	1
AT2G29080	266777_at	1	1
AT3G45720	252538_at	1	1
AT5G65000	247207_at	1	1
AT2G46280	266554_s_at	1	2
AT4G34200	253274_at	1	1
AT5G35660	249708_at	1	1
AT5G34908	246641_s_at	1	3
AT2G14210	263295_at	1	1
AT5G59800	247690_at	1	1
AT2G28520	264080_at	1	1
ATMG00850	244914_at	1	2
AT4G12800	254790_at	1	1
AT1G55730	264533_s_at	1	2
AT1G07310	261083_at	1	1
AT2G15600	265487_at	1	1
AT1G77230	264483_at	1	1
AT1G52400	259640_at	1	1
AT5G48780	248673_at	1	1
AT5G41490	249305_at	1	1
AT3G22320	258453_at	1	1
AT5G22820	249865_at	1	1
AT2G44440	267387_at	1	1
AT3G57440	251632_at	1	1
AT4G30993	253548_at	1	1
AT5G14740	246596_at	1	1
AT5G60260	247616_at	1	1
AT1G16430	262714_s_at	1	2
AT5G66760	247060_at	1	1
AT2G16580	263238_at	1	1
AT3G09700	258716_at	1	1
AT5G47510	248808_at	1	1
AT1G14880	262832_s_at	1	2
AT1G11190	262454_at	1	1
AT4G34350	253235_at	1	1
AT4G14368	245609_at	1	1
AT2G30730	267563_at	1	1
AT3G23070	257759_at	1	1
AT5G16950	246423_at	1	1
AT2G40710	266075_s_at	1	3
AT2G30925	267155_at	1	1
AT3G14360	258374_at	1	1
AT1G43100	255755_s_at	1	5
AT1G26650	261273_at	1	1
AT4G26360	254007_s_at	1	2
AT5G20300	246115_at	1	1
AT3G01550	259185_at	1	1
AT5G49950	248531_at	1	1
AT1G54420	262994_at	1	1
AT2G02930	266746_s_at	1	2
AT5G40530	249360_at	1	1
AT4G22320	254352_at	1	1
AT2G32040	265669_at	1	1
AT3G03740	259341_at	1	1
AT3G58010	251559_at	1	1
AT5G45850	248917_at	1	1
AT1G34640	262411_at	1	1
AT3G08970	258984_at	1	1
AT3G53900	251920_at	1	1
AT5G38420	264474_s_at	1	4
AT4G11790	254844_at	1	1
AT3G62620	251224_at	1	1
AT2G34940	267412_at	1	1
AT2G18720	266061_at	1	1
AT5G37910	249594_at	1	1
AT3G51780	246306_at	1	1
AT5G11320	250389_at	1	1
AT2G20320	265306_at	1	1
AT5G63910	247300_at	1	1
AT3G14880	257234_at	1	1
AT2G16190	263090_at	1	1
AT1G50310	262463_at	1	1
AT4G02730	255499_at	1	1
AT3G45600	252591_at	1	1
AT4G11175	254910_at	1	1
AT4G21350	254405_at	1	1
AT4G25670	254050_s_at	1	4
AT2G27300	265621_at	1	1
AT1G49430	262414_at	1	1
AT3G04570	258795_at	1	1
AT3G59110	251500_at	1	1
AT5G59120	247758_at	1	1
AT2G31800	263461_at	1	1
AT1G74240	260252_at	1	1
AT3G10320	259150_at	1	1
AT3G02640	258480_at	1	1
AT3G03110	258868_at	1	1
AT1G01760	261592_at	1	1
ATCG00065	244939_at	1	1
AT3G19960	256623_at	1	1
AT3G14820	256546_at	1	1
AT2G46420	263787_at	1	1
AT3G45630	252588_at	1	1
AT1G61160	264933_at	1	1
AT4G27140	253904_at	1	1
AT4G30410	253617_at	1	1
AT1G47480	262444_at	1	1
AT3G20560	257095_at	1	1
AT2G33580	255844_at	1	1
AT5G53330	248259_at	1	1
AT1G22900	264773_at	1	1
AT1G65820	262932_at	1	1
AT1G76820	259873_s_at	2	2
AT1G76820	259881_at	2	1
AT5G11050	245847_at	1	1
AT2G07826	257324_at	1	2
AT5G61700	247538_at	1	1
AT2G38010	266089_at	1	1
AT1G52080	265059_at	1	1
AT2G19490	265941_s_at	1	2
AT2G20625	263742_at	1	1
AT1G35180	245783_s_at	1	2
AT1G30070	260025_at	1	1
AT1G10410	264458_at	1	1
AT1G35210	245755_at	1	1
AT3G12050	256663_at	1	1
AT5G07160	250641_at	1	1
AT1G73740	260047_at	1	1
AT3G50120	252243_at	1	1
AT2G35320	266547_at	1	1
AT1G17240	262530_at	1	1
AT1G53350	260640_at	1	1
AT1G34110	256030_at	1	1
AT4G16780	245276_at	1	1
AT3G15970	258313_at	1	1
AT3G01970	258975_at	1	1
AT4G15830	245343_at	1	1
AT2G47400	260529_at	1	1
AT1G61730	264398_at	1	1
AT1G29260	260844_at	1	1
AT4G09580	255040_at	1	1
AT4G33905	253293_at	1	1
AT2G40360	263824_at	1	1
AT4G02940	255462_at	1	1
AT3G11970	261959_s_at	1	2
AT1G08040	260626_at	1	1
AT1G33890	260123_at	1	1
AT3G47670	252406_at	1	1
AT1G08810	264782_at	1	1
AT5G09900	250456_at	1	1
AT1G09210	264260_at	1	1
AT3G26810	258311_at	1	1
AT5G64920	247219_at	1	1
AT5G65590	247144_at	1	1
AT1G70080	264720_at	1	1
AT4G02930	255455_at	1	1
AT1G10522	263209_at	1	1
AT3G27190	257174_at	1	1
AT4G38480	252994_at	1	1
AT4G04370	255329_at	1	1
AT4G34970	253217_at	1	1
AT5G60470	247633_at	1	1
AT5G10430	250437_at	1	1
AT4G33610	253347_at	1	1
AT1G01830	261538_at	1	1
AT2G24660	263792_at	1	1
AT1G12340	257513_s_at	1	2
AT5G44020	249073_at	1	1
AT5G34920	246642_s_at	1	2
AT1G67590	260199_at	1	1
AT1G69080	259371_at	1	1
AT1G31400	262555_at	1	1
AT3G08040	258646_at	1	1
ATMG01350	257332_at	1	1
AT5G36650	249661_x_at	1	1
AT1G73300	257500_s_at	1	2
AT3G10680	258969_at	1	1
AT4G08030	255174_at	1	1
AT3G52590	252056_at	1	1
AT5G47840	248748_at	1	1
AT2G42240	267625_at	1	1
AT5G04850	246953_at	1	1
AT1G05760	261256_at	1	1
AT1G30530	261804_at	1	1
AT1G12480	259514_at	1	1
AT2G35270	266546_at	1	1
AT2G46330	266552_at	1	1
AT1G76850	256329_at	1	1
AT1G73570	259843_at	1	1
AT1G44130	245738_at	1	1
AT1G67340	264942_at	1	1
AT5G44870	249029_at	1	1
AT2G17610	263018_at	1	1
AT5G60400	247628_at	1	1
AT5G59010	247743_at	1	1
AT3G54920	251864_at	1	1
AT1G08630	264777_at	1	1
AT3G22040	257258_at	1	1
AT3G47836	252390_at	1	1
AT1G66150	256516_at	1	1
AT2G03300	266741_s_at	1	2
AT5G45790	248939_at	1	1
AT2G35610	265845_at	1	1
AT5G27700	246747_at	1	1
AT1G04640	264613_at	1	1
AT1G56500	259603_at	2	1
AT1G56500	259633_at	2	1
AT2G30460	267520_at	1	1
AT3G44570	252641_at	1	1
AT3G02590	258504_at	1	1
AT2G19560	265934_at	1	1
AT5G19970	246142_at	1	1
AT5G48430	248703_at	1	1
AT3G18430	257731_at	1	1
AT4G33490	253331_at	1	1
AT5G18130	250028_at	1	1
AT1G77120	264953_at	1	1
AT1G50590	261876_at	1	1
AT5G05470	250779_at	1	1
AT3G44735	252624_at	1	1
AT2G31740	263466_at	1	1
AT3G57570	251637_at	1	1
AT4G27670	253884_at	1	1
AT1G44740	261321_at	1	1
AT3G28300	256601_s_at	1	2
AT3G23830	256890_at	1	1
AT4G33220	253372_at	1	1
AT4G24660	254132_at	1	1
AT2G07813	257329_at	1	2
AT4G29580	253677_at	1	1
AT5G40730	249375_at	1	1
AT4G21600	254392_at	1	1
AT3G54060	251933_at	1	1
AT3G43810	252713_at	1	1
AT2G14880	266587_at	1	1
AT3G03780	259343_s_at	1	2
AT1G68500	260264_at	1	1
ATMG01300	265239_s_at	1	2
AT3G54110	251902_at	1	1
AT5G12430	245182_at	1	1
AT5G41250	249287_at	1	1
AT4G03350	255464_s_at	1	2
AT1G15500	261767_s_at	1	2
AT3G44230	252672_at	1	1
AT1G77760	259681_at	1	1
AT3G24780	257555_at	1	1
AT4G25970	254035_at	1	1
AT5G37620	249571_at	1	1
AT3G06150	256396_at	1	1
AT5G19770	245915_s_at	1	2
AT5G07040	250658_at	1	1
AT1G53510	260979_at	1	1
AT3G52750	252001_at	1	1
AT1G51410	260518_at	1	1
AT5G27810	246740_at	1	1
AT1G50020	261635_at	1	1
AT4G20440	254475_at	1	1
AT5G59880	247658_at	1	1
AT4G32050	253456_at	1	1
AT2G39725	245064_at	1	1
AT1G22370	255943_at	1	1
AT2G38660	266400_at	1	1
AT4G00690	255661_at	1	1
AT3G15380	258403_at	1	1
AT3G45390	252599_at	1	1
AT4G07944	265568_s_at	1	14
AT5G27230	246816_at	1	1
AT3G13222	257189_at	1	1
AT4G33360	253334_at	1	1
AT1G74350	260256_at	1	1
AT1G75230	256457_at	1	1
AT1G29150	260842_at	1	1
AT1G17140	262538_at	1	1
AT1G08380	261746_at	1	1
AT5G11020	245898_at	1	1
AT1G43560	262721_at	1	1
AT1G10260	264451_s_at	1	9
AT5G26030	246870_at	1	1
AT4G24900	254113_at	1	1
AT4G03190	255417_at	1	1
AT3G56660	251702_at	1	1
AT1G07700	261417_at	1	1
AT1G33750	261985_at	1	1
AT3G28680	257015_at	1	1
AT3G51880	246311_at	1	1
AT1G14750	262833_at	1	1
AT1G61270	264881_s_at	1	2
AT5G62760	247408_at	1	1
AT3G18035	258141_at	1	1
AT1G05900	261255_at	1	1
AT5G17210	250072_at	1	1
AT1G44120	245741_at	1	1
AT5G02190	251025_at	1	1
AT1G52990	261374_at	1	1
AT1G37130	261979_at	1	1
AT4G28365	253433_s_at	1	2
AT5G55560	248060_at	1	1
AT3G14400	258372_at	1	1
AT5G65820	247160_at	1	1
AT3G33066	257345_s_at	1	3
AT4G02300	255518_at	1	1
AT2G25330	263588_s_at	1	2
AT5G32590	246102_at	1	1
ATCG01250	244991_s_at	1	2
AT2G28560	264077_at	1	1
AT5G63190	247374_at	1	1
AT1G72140	259846_at	1	1
AT2G21140	264007_at	1	1
AT2G01300	265732_at	1	1
AT1G14420	261528_at	1	1
AT1G43260	264412_at	1	1
AT1G01710	261560_at	1	1
AT4G15460	245559_at	1	1
AT5G38120	249540_at	1	1
AT1G44000	259460_at	1	1
AT1G73960	260374_at	1	1
AT4G31570	253532_at	1	1
AT1G11360	261828_at	1	1
AT2G35960	263951_at	1	1
AT5G02810	250971_at	1	1
AT1G04490	263658_at	1	1
AT1G13300	259365_at	1	1
AT1G15310	262601_at	1	1
AT3G12010	256658_at	1	2
AT1G55530	265077_at	1	1
AT1G47350	261680_at	1	1
AT3G56390	251715_at	1	1
AT3G19660	257074_at	1	1
AT4G30280	253628_at	1	1
AT4G10050	255010_at	1	1
AT1G42705	259620_s_at	1	2
AT2G02180	266116_at	1	1
AT1G21300	259556_at	1	1
AT1G32120	245788_at	1	1
AT2G42690	263987_at	1	1
AT1G35612	262010_at	1	1
AT1G17260	262528_at	1	1
AT4G25160	254097_at	1	1
AT1G31480	256513_at	1	1
AT1G32660	261699_at	1	1
AT2G39570	266984_at	1	1
AT2G23060	267250_at	1	1
AT4G15880	245521_at	1	1
AT4G26620	253980_at	1	1
AT1G17500	260731_at	1	1
AT1G50780	256202_s_at	1	2
AT3G04990	259086_at	1	1
AT1G78110	257502_at	1	1
AT2G22120	263351_at	1	1
AT1G80080	262040_at	1	1
AT2G47470	245175_at	1	1
AT3G46840	252499_s_at	1	2
AT4G02790	255447_at	1	1
AT4G19410	254578_at	2	1
AT4G19410	254579_at	2	2
AT1G23260	262990_at	1	1
AT1G09790	264710_at	1	1
AT2G45110	266134_s_at	1	2
AT3G58710	251553_at	1	1
AT5G65100	247226_at	1	1
AT1G60270	264271_at	1	1
AT5G57350	247902_at	1	1
AT1G25400	255733_at	1	1
AT2G13330	265364_at	1	1
AT3G29100	258191_at	1	1
AT5G49240	248649_at	1	1
AT1G77980	262179_at	1	1
AT1G43140	264416_at	1	1
AT2G39770	245060_at	1	1
AT1G32040	255744_at	1	1
AT3G58810	251545_at	1	1
AT1G42470	262264_at	1	1
AT5G16130	246503_at	1	1
AT1G18930	266769_s_at	1	17
AT3G05640	258901_at	1	1
AT4G35520	253142_at	1	1
AT2G24180	266000_at	1	1
AT4G10790	254936_at	1	1
AT1G34170	256026_at	1	1
AT3G28330	256632_at	1	1
AT2G29970	266809_at	1	1
AT1G56150	262092_at	1	1
AT3G24440	256618_at	1	1
AT1G53890	262259_s_at	1	2
AT1G75520	262976_at	1	1
AT5G27470	246780_at	1	1
AT5G03260	250958_at	1	1
AT5G01370	251113_at	1	1
AT5G26920	246821_at	1	1
AT2G40340	263823_s_at	1	2
AT4G37950	253015_at	2	1
AT4G37950	253016_at	2	1
AT5G54750	248127_at	1	1
AT5G47180	248796_at	1	1
AT5G04810	250856_at	1	1
AT5G44000	249075_at	1	1
AT5G08020	250560_at	1	1
AT5G64570	247266_at	1	1
AT4G36250	253083_at	1	1
AT1G73370	245725_at	1	1
AT5G14060	258977_s_at	1	2
AT3G61190	251336_at	1	1
AT1G01230	261057_at	1	1
AT5G11480	250383_at	1	1
AT4G14680	245254_at	1	1
AT1G70700	260205_at	1	1
AT3G15010	257266_at	1	1
AT5G05270	250794_at	1	1
AT2G34770	267318_at	1	1
AT2G10790	265370_s_at	1	6
AT2G01540	266342_at	1	1
AT4G17895	254708_at	1	1
AT1G48870	246626_at	1	1
AT4G35100	266533_s_at	1	2
AT1G36950	257488_s_at	1	2
AT4G09090	255073_at	1	1
AT1G12430	259513_at	1	1
AT3G60100	251455_at	1	1
AT3G17440	257269_at	1	1
AT3G10350	259148_at	1	1
AT1G56320	256217_at	1	1
AT4G14465	245328_at	1	1
AT1G36310	260128_at	1	1
AT4G22580	254320_at	1	1
AT1G44830	261327_at	1	1
AT3G17030	257931_at	1	1
AT4G16180	245481_at	2	1
AT4G16180	245482_at	2	1
AT2G16880	266529_at	1	1
AT4G02860	255451_at	1	1
AT5G45190	248988_at	1	1
AT1G01300	261055_at	1	1
AT5G19940	246154_at	1	1
AT2G43790	260571_at	1	1
AT1G48050	260729_at	1	1
AT5G08240	250575_at	1	1
AT5G66820	247063_at	1	1
AT2G13970	265302_at	1	1
AT1G44840	261332_s_at	1	4
AT3G01080	259320_at	1	1
AT1G22180	255923_at	1	1
AT1G17450	261034_s_at	1	4
AT3G60190	251429_at	1	1
AT1G61630	265064_at	1	1
AT1G28590	262740_at	1	1
AT5G38450	249566_at	1	1
AT3G49990	252239_at	1	1
AT1G79670	261402_at	1	1
AT5G19380	246043_at	1	1
AT1G68170	260433_at	1	1
AT3G55580	251793_at	1	1
AT4G14230	245600_at	1	1
AT1G60080	263729_at	1	1
AT4G14810	245579_at	1	1
AT5G17860	250054_at	1	1
AT1G42450	262266_at	1	1
AT2G44030	267227_at	1	1
AT2G45650	267528_at	1	1
AT5G20620	245989_s_at	1	1
AT4G38080	253024_at	1	1
AT4G08980	255066_at	1	1
AT2G28350	265272_at	1	1
AT2G22390	264049_at	1	1
AT1G51240	265133_s_at	1	2
AT3G03180	258866_at	1	1
AT5G10790	250405_at	1	1
AT5G07070	250673_at	1	1
AT3G25655	256762_at	1	1
AT1G07130	256063_at	1	1
AT2G44080	267230_at	1	1
AT4G08590	255094_at	1	1
AT2G18400	265338_at	1	1
AT5G40280	249405_at	1	1
AT3G04010	258805_at	1	1
AT4G15910	245523_at	1	1
AT5G07380	250628_at	1	1
AT5G62320	247451_at	1	1
AT1G42110	265507_s_at	1	2
AT1G64355	259738_at	1	1
AT1G04820	261129_at	1	1
AT3G02270	259127_at	1	1
AT1G33050	261615_at	1	1
AT3G42770	252761_at	1	1
AT2G39210	266993_at	1	1
AT5G45110	248981_at	1	1
AT2G47040	266750_s_at	1	2
AT3G08650	258693_at	1	1
AT2G28630	263443_at	1	1
AT2G03290	257366_s_at	1	2
AT1G77810	262188_at	1	1
AT3G61150	251310_at	1	1
AT5G44330	249041_at	1	1
AT1G16210	262710_at	1	1
AT4G30930	253549_at	1	1
AT3G17260	258441_at	1	1
AT3G61980	251300_at	1	1
AT5G08530	250534_at	1	1
AT2G39320	267020_at	1	1
AT1G34580	261181_at	1	1
AT1G02050	264175_at	1	1
AT5G13970	250202_at	1	1
AT1G66500	256356_s_at	1	2
AT5G28870	246047_at	1	1
AT5G56200	247998_at	1	1
AT5G24830	246964_at	1	1
AT4G09110	255075_at	1	1
ATCG00590	244965_at	1	1
AT5G24530	249754_at	1	1
AT1G04030	265096_at	1	1
AT3G33530	259241_at	1	1
AT5G13360	250293_s_at	1	2
AT5G26590	266769_s_at	1	17
AT4G03070	255438_at	1	1
AT3G01410	258952_at	1	1
AT3G18210	258154_at	1	1
AT1G32480	260694_at	1	1
AT5G01230	251139_at	1	1
AT5G63080	247419_at	1	1
AT1G29370	259767_s_at	1	2
AT5G10710	246020_at	1	1
AT3G05720	258886_at	1	1
AT2G21090	264011_at	1	1
AT3G05320	259325_at	1	1
AT4G30500	253636_at	1	1
AT5G48070	248732_at	1	1
AT3G23850	256912_at	1	1
AT2G34140	256720_at	1	1
AT1G18880	261425_at	1	1
AT5G61570	247533_at	1	1
AT1G50740	246631_at	1	1
AT5G58780	247797_at	1	1
AT3G11430	259282_at	1	1
AT3G47110	252452_at	1	1
AT2G45450	245143_at	1	1
AT1G02580	260908_at	1	1
AT1G58220	256198_at	1	1
AT3G04290	258589_at	1	1
AT4G10520	254977_s_at	1	2
AT1G07350	261081_at	1	1
AT4G36490	246208_at	1	1
AT5G57810	247897_at	1	1
AT2G16005	263098_at	1	1
AT5G08040	250562_at	1	1
AT4G33330	253379_at	2	1
AT4G33330	253380_at	2	1
AT3G11150	256436_at	1	1
AT5G49900	248581_at	1	1
AT2G29790	266665_at	1	1
AT1G06950	260815_at	1	1
AT3G03540	259221_s_at	1	2
AT4G14250	262100_s_at	1	2
AT3G09940	258941_at	1	1
ATMG00480	265230_s_at	1	2
AT3G51860	246302_at	1	1
AT2G07734	266042_s_at	1	2
AT5G02320	265301_s_at	1	2
AT4G09840	255057_at	1	1
AT1G19200	256014_at	1	1
AT5G46960	248823_s_at	1	2
AT5G66400	247095_at	1	1
AT3G43760	252705_at	1	1
AT2G03880	263362_at	1	1
AT5G11030	245899_at	1	1
AT4G17190	245301_at	1	1
AT4G03180	255434_at	1	1
AT4G34100	253267_at	1	1
AT1G60180	264216_at	1	1
AT5G48090	248734_at	1	1
AT5G01320	251112_s_at	1	2
ATMG00320	244955_at	1	1
AT5G58010	247895_at	1	1
AT5G57870	247839_at	1	1
AT3G27700	258229_at	1	1
AT1G52140	265057_at	1	1
AT4G09490	255031_at	1	1
AT4G08460	255147_at	1	1
AT1G77510	259757_at	1	1
AT3G60120	251456_at	1	1
AT4G35870	253106_at	1	1
AT1G52430	262152_s_at	1	2
AT4G29440	253717_at	1	1
AT5G41240	249316_s_at	2	2
AT5G41240	249317_at	2	1
AT2G37790	266087_at	1	1
AT1G15950	261792_at	1	1
AT5G43670	249106_at	1	1
AT5G55970	248040_at	1	1
AT3G23260	257920_at	1	1
AT4G26160	253990_at	1	1
AT5G08350	246034_at	1	1
AT1G67850	245200_at	1	1
AT1G69620	260369_at	1	1
AT4G33870	253313_at	1	1
AT5G49070	248638_at	1	1
AT4G21730	254373_at	1	1
AT4G04640	255290_at	1	1
AT3G43860	252710_at	1	1
AT1G57860	246379_s_at	1	2
AT1G63160	259690_at	1	1
AT5G24560	249745_at	1	1
AT1G71050	259753_at	1	1
AT5G22310	249887_at	1	1
AT1G28510	261440_at	1	1
AT3G43880	252714_x_at	1	1
AT2G32910	267642_at	1	1
AT2G34160	256723_at	1	1
AT1G48240	262245_at	1	1
AT3G09020	259211_at	1	1
AT5G43840	249117_at	1	1
AT4G34150	253284_at	1	1
AT1G43940	257514_at	1	1
AT5G33355	251438_s_at	1	2
AT5G58390	247812_at	1	1
AT1G71140	259743_at	1	1
AT2G29040	266773_at	1	1
AT1G43290	264413_s_at	1	2
AT5G43600	249103_at	1	1
AT5G07540	250638_at	1	1
AT3G51960	252083_at	1	1
AT5G50560	248518_at	1	2
AT2G05810	265376_at	1	1
AT3G29265	257575_at	1	1
AT1G66960	255912_at	1	1
AT2G30750	267565_at	1	1
AT2G37010	263889_at	1	1
AT3G09520	258752_at	1	1
AT1G36370	260126_at	1	1
AT5G32426	262270_x_at	1	8
AT5G42180	249227_at	1	1
AT5G43610	249104_at	1	1
AT3G25540	257913_at	1	1
AT2G26820	266851_at	1	1
AT3G23590	258101_at	1	1
AT2G24340	265692_at	1	1
AT1G63370	265108_s_at	1	2
AT1G56110	262094_at	1	1
AT1G14510	261486_at	1	1
AT2G28880	266219_at	1	1
AT2G21490	263753_at	1	1
AT4G05510	255235_at	1	1
AT4G18910	254608_at	1	1
AT4G01320	255569_at	1	1
AT1G19010	259480_at	1	1
AT4G15310	245548_at	1	1
AT1G54250	262957_s_at	1	2
AT1G55170	259659_at	1	1
AT1G70230	264696_at	1	1
AT1G52830	260152_at	1	1
AT5G60940	247609_at	1	1
AT1G23160	264892_at	1	1
AT4G09600	255048_at	1	1
AT1G67510	264226_at	1	1
AT2G21280	263760_at	1	1
AT5G64490	247292_at	1	1
AT1G08230	261785_at	1	1
AT3G47320	252435_at	1	6
AT5G60960	247607_at	1	1
AT4G33250	253336_at	1	1
AT1G67780	245192_at	1	1
AT5G19260	249920_at	1	1
AT3G27720	258230_s_at	1	2
AT3G21510	258184_at	1	1
AT2G01290	265742_at	1	1
AT5G18100	250016_at	1	1
AT5G65230	247231_at	1	1
AT5G64880	247211_at	1	1
AT3G13710	256770_at	2	2
AT3G13710	256771_at	2	2
AT4G37040	246202_at	1	1
AT2G03500	265719_at	1	1
AT5G17240	250084_at	1	1
AT3G01880	257527_at	1	1
AT4G38060	253022_at	1	1
AT4G05440	255227_at	1	1
AT3G50050	252241_at	1	1
AT3G08960	258985_at	1	1
AT4G26950	253940_at	1	1
AT5G64840	247222_at	1	1
AT5G57650	247919_at	1	1
AT3G54700	266184_s_at	1	2
AT1G55020	256321_at	1	1
AT5G16300	250112_at	1	1
AT4G16260	245393_at	1	1
AT3G24310	257163_at	1	1
AT4G38570	252953_at	1	1
AT4G04490	255340_at	1	1
AT4G20550	254473_s_at	1	15
AT4G23510	254264_at	1	1
AT4G26400	253958_at	1	1
AT1G48970	260756_at	1	1
AT5G53070	248295_at	1	1
AT3G59980	251442_at	1	1
AT5G07130	250674_at	1	1
AT2G07701	265229_s_at	1	4
AT2G15760	265479_at	1	1
ATCG01020	244960_at	1	1
AT4G27170	253902_at	1	1
AT2G37660	267172_at	1	1
AT4G33120	253362_s_at	1	2
AT2G36160	263286_at	1	1
AT3G22430	258458_at	1	1
AT1G79420	262922_at	1	1
AT2G24800	263528_at	1	1
AT3G17060	257886_at	1	1
AT2G20450	263372_at	1	1
AT4G39390	252879_at	1	1
AT3G15530	258394_at	1	1
AT3G55750	261362_s_at	1	2
AT1G70350	264337_at	1	1
AT5G57785	247882_at	1	1
AT1G12450	259530_at	1	1
AT2G35780	265795_at	1	1
AT2G31020	267202_s_at	1	2
AT2G27775	266264_at	1	1
AT3G60860	251390_at	1	1
AT1G57660	246379_s_at	1	2
AT5G40950	249331_at	1	1
AT3G05020	259095_at	1	1
AT2G24410	265684_at	1	1
AT3G02920	258612_at	1	1
AT1G07540	261061_at	1	1
AT2G36740	265196_at	1	1
AT5G20410	246075_at	1	1
AT2G38130	267145_at	1	1
AT5G09970	250509_at	1	1
AT3G14550	258121_s_at	1	2
AT2G34650	266908_at	1	1
AT1G78820	264279_s_at	1	2
ATCG00470	245013_at	1	1
AT2G27570	266263_at	1	1
AT1G03790	265084_at	1	1
AT2G14230	265600_at	1	1
AT5G37570	249624_at	1	1
AT2G35020	267432_at	1	1
AT5G18410	250041_at	1	1
AT3G03080	258870_at	1	1
AT3G51150	252143_at	1	1
AT3G46620	252474_at	1	1
AT4G18920	254607_at	1	1
AT5G22460	249917_at	1	1
AT4G07370	255191_at	1	1
AT5G56760	247982_at	1	1
AT2G31670	263449_at	1	1
AT5G07690	250598_at	1	1
AT3G62770	251187_at	1	1
AT3G05270	259322_at	1	1
AT2G18880	266945_at	1	1
AT1G35090	254568_x_at	1	2
AT5G20730	245971_at	1	1
AT1G02220	264148_at	1	1
AT1G74420	260210_at	1	1
AT1G68700	262276_at	1	1
AT3G57760	251603_at	1	1
AT1G64820	262861_at	1	1
AT4G33280	253375_at	1	1
AT5G65800	247159_at	1	1
AT5G41670	249266_at	1	1
AT4G13610	254720_at	1	1
AT1G56680	245674_at	1	1
AT1G58848	245218_s_at	1	2
AT5G07760	250594_at	1	1
AT3G10330	259155_at	1	1
AT5G32600	246163_at	1	1
AT2G16400	263557_at	1	1
AT5G57780	247880_at	1	1
AT5G58190	247808_at	1	1
AT4G28760	253739_at	1	1
AT1G41750	259989_at	1	1
AT4G24890	254111_at	1	1
AT1G22140	255960_at	1	1
AT2G43880	267222_at	1	1
AT1G30330	256311_at	1	1
AT1G75210	256504_at	1	1
AT1G77200	264481_at	1	1
AT1G30360	256310_at	1	1
AT5G66030	247082_at	1	1
AT1G75280	256454_at	1	1
AT3G23810	257173_at	1	1
AT5G57720	247875_at	1	1
AT5G49100	248646_at	1	1
AT3G49190	252302_at	1	1
AT3G44300	252678_s_at	1	2
AT1G55680	264548_at	1	1
AT3G26290	257628_at	1	1
AT1G34000	255982_at	1	1
AT1G04410	263663_at	1	1
AT3G12080	256274_at	1	1
AT5G46920	248815_at	1	1
AT4G32070	253458_at	1	1
AT5G30520	246670_at	1	1
AT3G19490	258020_at	1	1
ATMG00960	244919_at	1	2
AT2G02220	266231_at	1	1
AT3G04420	258571_at	1	1
AT5G05700	250754_at	1	1
AT5G66740	247055_at	1	1
AT3G18170	258143_at	1	1
AT3G02470	258500_at	1	2
AT1G21650	262491_at	1	1
AT3G18050	258156_at	1	1
AT5G46440	248902_at	1	1
AT5G43860	249091_at	1	1
AT1G36830	256167_at	1	1
AT1G28520	261467_at	1	1
AT3G51370	252067_at	1	1
AT5G19600	245912_at	1	1
AT3G11470	267482_s_at	1	2
AT3G53990	251927_at	1	1
AT3G13210	257182_s_at	1	2
AT2G42130	267630_at	1	1
AT4G26980	253941_at	1	1
AT3G24890	257554_at	1	1
AT4G12500	254819_at	1	1
AT3G61090	251354_at	1	1
AT2G23130	267260_at	1	1
AT3G24070	256863_at	1	1
AT5G39960	249434_at	1	1
AT4G30460	253619_at	1	1
AT1G66180	256525_at	1	1
AT2G16940	266534_at	1	1
AT1G07790	261411_at	1	1
AT2G21030	265420_s_at	1	2
AT5G36940	249640_at	1	1
AT4G24470	254164_at	1	1
AT3G13610	256647_at	1	1
AT2G22310	263428_at	1	1
AT3G10120	258935_at	1	1
AT1G07720	261420_at	1	1
AT2G32300	266356_at	1	1
AT3G20580	257082_at	1	1
AT5G05282	250795_at	1	2
AT1G16420	262731_at	1	1
AT3G54680	251859_at	1	1
AT3G50960	252127_at	1	1
AT3G45190	252613_at	1	1
AT2G02630	267215_at	1	1
AT3G44340	252662_at	1	1
AT1G41825	260019_at	1	1
AT5G17950	250067_at	1	1
ATMG00870	244917_at	1	1
AT1G72740	259924_at	1	1
AT1G05060	265192_at	1	1
AT1G42220	245833_at	1	1
AT5G50810	248473_at	1	1
AT3G32394	265568_s_at	1	14
AT3G60570	251397_at	1	1
AT3G60790	251385_at	1	1
AT3G06540	258536_at	1	1
AT1G32060	255720_at	1	1
AT1G55960	260603_at	1	1
AT1G77700	259674_at	1	1
AT1G75510	262950_at	1	1
AT1G54090	263145_at	1	1
AT4G28560	253769_at	1	1
AT1G26520	261002_at	1	1
AT3G27210	257154_at	1	1
AT2G47660	266487_at	1	1
AT1G07980	260622_at	1	1
AT1G01740	261591_at	1	1
AT5G25350	246935_at	1	1
AT2G03830	263360_at	1	1
AT3G16670	258419_at	1	1
AT1G62914	261104_at	1	1
AT1G53090	261319_at	1	1
AT4G05180	255248_at	1	1
AT3G19070	256949_at	1	1
ATMG00660	244903_at	1	1
AT3G53030	252026_at	1	1
AT2G01990	257398_at	1	1
AT3G17380	258414_at	1	1
AT1G48250	253194_s_at	1	4
AT2G36750	265197_at	1	1
AT5G48460	248656_at	1	1
AT1G08540	264781_at	1	1
AT1G12460	259531_at	1	1
AT5G23600	245131_s_at	1	2
AT1G06250	260791_at	1	1
AT3G20810	257985_at	1	1
AT5G59270	247711_at	1	1
AT5G35470	249725_at	1	1
AT1G49590	261604_at	1	1
AT1G78420	260747_at	1	1
AT5G48150	248689_at	1	1
AT5G15350	250110_at	1	1
AT2G40720	266102_at	1	1
AT1G32970	261215_at	1	1
AT1G36035	266432_s_at	1	2
AT4G29770	253689_at	1	1
AT5G41850	249273_at	1	1
AT5G38900	249481_at	1	1
AT3G07440	259062_at	1	1
AT2G39010	266172_at	1	1
AT4G22110	254344_at	1	1
AT5G49250	248650_at	1	1
no_match	253507_at	626	1
no_match	266714_at	626	1
no_match	253415_at	626	1
no_match	260534_at	626	1
no_match	AFFX-DapX-5_at	626	1
no_match	257350_x_at	626	1
no_match	255466_at	626	1
no_match	265087_at	626	1
no_match	245480_at	626	1
no_match	267105_at	626	1
no_match	248320_at	626	1
no_match	252159_at	626	1
no_match	AFFX-r2-Bs-lys-M_at	626	1
no_match	257363_at	626	1
no_match	253797_at	626	1
no_match	253127_at	626	1
no_match	AFFX-TrpnX-5_at	626	1
no_match	265202_at	626	1
no_match	265572_at	626	1
no_match	263993_at	626	1
no_match	248437_at	626	1
no_match	253105_at	626	1
no_match	264747_at	626	1
no_match	246974_at	626	1
no_match	248324_at	626	1
no_match	262799_at	626	1
no_match	246410_at	626	1
no_match	251548_at	626	1
no_match	254199_at	626	1
no_match	262187_at	626	1
no_match	259936_at	626	1
no_match	253761_at	626	1
no_match	257393_at	626	1
no_match	260825_at	626	1
no_match	260749_at	626	1
no_match	257669_at	626	1
no_match	263366_at	626	1
no_match	254136_at	626	1
no_match	AFFX-ThrX-5_at	626	1
no_match	256791_at	626	1
no_match	260050_at	626	1
no_match	265019_at	626	1
no_match	AFFX-CreX-5_at	626	1
no_match	254244_at	626	1
no_match	267314_at	626	1
no_match	246771_at	626	1
no_match	245974_at	626	1
no_match	255987_s_at	626	1
no_match	249609_at	626	1
no_match	254523_at	626	1
no_match	266397_at	626	1
no_match	254414_at	626	1
no_match	267324_at	626	1
no_match	246721_at	626	1
no_match	258668_at	626	1
no_match	246186_at	626	1
no_match	254554_at	626	1
no_match	248755_at	626	1
no_match	258288_at	626	1
no_match	256172_at	626	1
no_match	264492_at	626	1
no_match	AFFX-r2-Bs-thr-M_s_at	626	1
no_match	255144_at	626	1
no_match	261297_at	626	1
no_match	260533_at	626	1
no_match	263268_at	626	1
no_match	246753_at	626	1
no_match	253186_at	626	1
no_match	262551_at	626	1
no_match	249685_at	626	1
no_match	252813_at	626	1
no_match	267241_at	626	1
no_match	255321_at	626	1
no_match	AFFX-BioB-3_at	626	1
no_match	252259_at	626	1
no_match	251470_at	626	1
no_match	252393_at	626	1
no_match	255897_at	626	1
no_match	253460_at	626	1
no_match	248143_at	626	1
no_match	266128_at	626	1
no_match	265956_at	626	1
no_match	262186_at	626	1
no_match	256550_at	626	1
no_match	257091_at	626	1
no_match	245606_at	626	1
no_match	260743_at	626	1
no_match	249844_at	626	1
no_match	252152_at	626	1
no_match	248522_at	626	1
no_match	264088_at	626	1
no_match	253398_at	626	1
no_match	266445_at	626	1
no_match	254316_at	626	1
no_match	255397_at	626	1
no_match	246680_at	626	1
no_match	258542_at	626	1
no_match	264829_at	626	1
no_match	245603_at	626	1
no_match	246083_at	626	1
no_match	245485_at	626	1
no_match	AFFX-ThrX-M_at	626	1
no_match	246588_at	626	1
no_match	255164_at	626	1
no_match	249348_at	626	1
no_match	AFFX-r2-Bs-dap-M_at	626	1
no_match	257027_at	626	1
no_match	250887_at	626	1
no_match	245916_at	626	1
no_match	245647_at	626	1
no_match	251471_at	626	1
no_match	253960_at	626	1
no_match	255214_at	626	1
no_match	255930_at	626	1
no_match	263302_at	626	1
no_match	248325_at	626	1
no_match	249605_at	626	1
no_match	265612_at	626	1
no_match	263995_at	626	1
no_match	262670_s_at	626	1
no_match	246167_at	626	1
no_match	251230_at	626	1
no_match	255020_at	626	1
no_match	247311_at	626	1
no_match	256019_at	626	1
no_match	253450_at	626	1
no_match	257878_at	626	1
no_match	250282_at	626	1
no_match	245464_at	626	1
no_match	264073_at	626	1
no_match	248290_at	626	1
no_match	265788_at	626	1
no_match	250964_at	626	1
no_match	256046_at	626	1
no_match	257412_at	626	1
no_match	251348_at	626	1
no_match	265674_at	626	1
no_match	255643_at	626	1
no_match	258508_at	626	1
no_match	246187_at	626	1
no_match	246243_at	626	1
no_match	257068_at	626	1
no_match	249249_at	626	1
no_match	253260_at	626	1
no_match	257901_at	626	1
no_match	254354_at	626	1
no_match	262311_at	626	1
no_match	253801_at	626	1
no_match	256419_at	626	1
no_match	252088_at	626	1
no_match	251168_at	626	1
no_match	245655_at	626	1
no_match	255201_at	626	1
no_match	264015_at	626	1
no_match	256726_at	626	1
no_match	245514_at	626	1
no_match	245491_at	626	1
no_match	263893_at	626	1
no_match	256090_at	626	1
no_match	254219_at	626	1
no_match	246571_at	626	1
no_match	256826_at	626	1
no_match	253176_at	626	1
no_match	261361_at	626	1
no_match	265696_at	626	1
no_match	250163_at	626	1
no_match	252795_at	626	1
no_match	255680_at	626	1
no_match	258594_at	626	1
no_match	265486_at	626	1
no_match	244946_at	626	1
no_match	261811_at	626	1
no_match	257905_at	626	1
no_match	255988_at	626	1
no_match	266748_at	626	1
no_match	261329_at	626	1
no_match	256196_at	626	1
no_match	250220_at	626	1
no_match	267252_at	626	1
no_match	263833_at	626	1
no_match	247757_at	626	1
no_match	251461_at	626	1
no_match	249713_at	626	1
no_match	266145_at	626	1
no_match	250626_at	626	1
no_match	246630_at	626	1
no_match	255161_at	626	1
no_match	263261_at	626	1
no_match	AFFX-BioDn-5_at	626	1
no_match	248743_at	626	1
no_match	258891_at	626	1
no_match	249749_at	626	1
no_match	AFFX-Athal-25SrRNA_s_at	626	1
no_match	256639_at	626	1
no_match	259898_at	626	1
no_match	245459_at	626	1
no_match	248636_at	626	1
no_match	264556_at	626	1
no_match	254019_at	626	1
no_match	267161_at	626	1
no_match	249300_at	626	1
no_match	256555_at	626	1
no_match	254484_at	626	1
no_match	258234_at	626	1
no_match	246465_at	626	1
no_match	263140_at	626	1
no_match	263269_at	626	1
no_match	246690_at	626	1
no_match	246206_at	626	1
no_match	260467_at	626	1
no_match	251618_at	626	1
no_match	266183_at	626	1
no_match	267049_at	626	1
no_match	248546_at	626	1
no_match	257160_at	626	1
no_match	245573_at	626	1
no_match	260874_at	626	1
no_match	245437_at	626	1
no_match	255163_at	626	1
no_match	265603_at	626	1
no_match	252632_s_at	626	1
no_match	257239_at	626	1
no_match	253568_at	626	1
no_match	252186_at	626	1
no_match	AFFX-r2-Bs-phe-5_at	626	1
no_match	AFFX-BioC-5_at	626	1
no_match	260971_at	626	1
no_match	255180_at	626	1
no_match	245771_at	626	1
no_match	263191_at	626	1
no_match	246113_at	626	1
no_match	263512_at	626	1
no_match	258180_at	626	1
no_match	253572_at	626	1
no_match	252874_at	626	1
no_match	AFFX-BioB-5_at	626	1
no_match	260980_at	626	1
no_match	250311_at	626	1
no_match	253557_at	626	1
no_match	249294_at	626	1
no_match	267285_at	626	1
no_match	262273_at	626	1
no_match	245535_at	626	1
no_match	AFFX-r2-At-U12639_at	626	1
no_match	245212_at	626	1
no_match	AFFX-r2-Bs-dap-3_at	626	1
no_match	261009_at	626	1
no_match	265209_at	626	1
no_match	252156_at	626	1
no_match	263336_x_at	626	1
no_match	265851_at	626	1
no_match	266960_at	626	1
no_match	AFFX-DapX-M_at	626	1
no_match	254963_at	626	1
no_match	259619_at	626	1
no_match	253345_at	626	1
no_match	258539_at	626	1
no_match	248226_at	626	1
no_match	249135_at	626	1
no_match	256406_at	626	1
no_match	267491_at	626	1
no_match	AFFX-LysX-5_at	626	1
no_match	265638_at	626	1
no_match	266997_at	626	1
no_match	261855_at	626	1
no_match	257296_at	626	1
no_match	254679_at	626	1
no_match	AFFX-r2-Bs-thr-5_s_at	626	1
no_match	257585_at	626	1
no_match	253760_at	626	1
no_match	AFFX-r2-Bs-phe-M_at	626	1
no_match	245541_at	626	1
no_match	256801_at	626	1
no_match	247294_at	626	1
no_match	248024_at	626	1
no_match	246360_at	626	1
no_match	AFFX-LysX-M_at	626	1
no_match	252370_at	626	1
no_match	AFFX-CreX-3_at	626	1
no_match	267325_at	626	1
no_match	259147_at	626	1
no_match	264934_at	626	1
no_match	267621_at	626	1
no_match	266217_at	626	1
no_match	252840_at	626	1
no_match	255291_at	626	1
no_match	AFFX-PheX-3_at	626	1
no_match	AFFX-r2-Ec-bioB-3_at	626	1
no_match	255389_at	626	1
no_match	257394_at	626	1
no_match	263187_at	626	1
no_match	AFFX-r2-Ec-bioB-5_at	626	1
no_match	255771_at	626	1
no_match	265829_at	626	1
no_match	266833_at	626	1
no_match	264732_at	626	1
no_match	258835_at	626	1
no_match	254601_at	626	1
no_match	261904_at	626	1
no_match	245179_at	626	1
no_match	264409_s_at	626	1
no_match	246358_x_at	626	1
no_match	257414_at	626	1
no_match	266759_at	626	1
no_match	249280_at	626	1
no_match	252015_at	626	1
no_match	261965_at	626	1
no_match	267067_at	626	1
no_match	258688_at	626	1
no_match	256730_at	626	1
no_match	263620_at	626	1
no_match	AFFX-r2-Ec-bioC-5_at	626	1
no_match	260919_at	626	1
no_match	255445_at	626	1
no_match	259294_at	626	1
no_match	248196_at	626	1
no_match	253094_at	626	1
no_match	246610_at	626	1
no_match	254766_at	626	1
no_match	259079_at	626	1
no_match	256476_at	626	1
no_match	255867_at	626	1
no_match	256850_at	626	1
no_match	246362_at	626	1
no_match	266114_at	626	1
no_match	AFFX-BioC-3_at	626	1
no_match	245526_at	626	1
no_match	246165_at	626	1
no_match	245874_at	626	1
no_match	246032_s_at	626	1
no_match	245493_at	626	1
no_match	267100_at	626	1
no_match	257041_at	626	1
no_match	257472_at	626	1
no_match	264295_at	626	1
no_match	263941_at	626	1
no_match	257370_at	626	1
no_match	267641_at	626	1
no_match	262422_at	626	1
no_match	245432_at	626	1
no_match	252476_at	626	1
no_match	250592_at	626	1
no_match	256166_at	626	1
no_match	252597_at	626	1
no_match	255145_at	626	1
no_match	256719_at	626	1
no_match	247379_at	626	1
no_match	250950_at	626	1
no_match	265693_at	626	1
no_match	246357_x_at	626	1
no_match	260247_at	626	1
no_match	261573_at	626	1
no_match	256643_at	626	1
no_match	AFFX-r2-Bs-phe-3_at	626	1
no_match	266599_at	626	1
no_match	AFFX-Athal-5SrRNA_at	626	1
no_match	246604_at	626	1
no_match	251696_at	626	1
no_match	245536_at	626	1
no_match	248482_at	626	1
no_match	261092_at	626	1
no_match	246804_at	626	1
no_match	255989_at	626	1
no_match	264530_at	626	1
no_match	256079_at	626	1
no_match	AFFX-r2-Bs-dap-5_at	626	1
no_match	264417_at	626	1
no_match	AFFX-PheX-M_at	626	1
no_match	246750_at	626	1
no_match	264072_at	626	1
no_match	253590_at	626	1
no_match	254960_at	626	1
no_match	256752_at	626	1
no_match	252686_at	626	1
no_match	AFFX-r2-At-Ubq-5_x_at	626	1
no_match	249492_at	626	1
no_match	267348_at	626	1
no_match	266286_at	626	1
no_match	253355_at	626	1
no_match	266162_at	626	1
no_match	246101_at	626	1
no_match	252225_at	626	1
no_match	250681_at	626	1
no_match	260681_at	626	1
no_match	AFFX-ThrX-3_at	626	1
no_match	246127_s_at	626	1
no_match	262466_at	626	1
no_match	256552_at	626	1
no_match	245369_at	626	1
no_match	254334_at	626	1
no_match	255098_at	626	1
no_match	261995_at	626	1
no_match	256101_at	626	1
no_match	253080_at	626	1
no_match	AFFX-r2-Ec-bioD-3_at	626	1
no_match	267456_at	626	1
no_match	251655_at	626	1
no_match	263568_at	626	1
no_match	AFFX-r2-Bs-thr-3_s_at	626	1
no_match	255475_at	626	1
no_match	256929_at	626	1
no_match	246352_at	626	1
no_match	266472_at	626	1
no_match	260275_at	626	1
no_match	255166_at	626	1
no_match	261214_at	626	1
no_match	264429_at	626	1
no_match	255082_at	626	1
no_match	266398_at	626	1
no_match	262991_at	626	1
no_match	263750_at	626	1
no_match	267097_at	626	1
no_match	264569_at	626	1
no_match	264572_at	626	1
no_match	246692_at	626	1
no_match	266031_at	626	1
no_match	248436_at	626	1
no_match	255975_at	626	1
no_match	255641_at	626	1
no_match	256810_at	626	1
no_match	256298_at	626	1
no_match	257166_at	626	1
no_match	259929_at	626	1
no_match	259295_at	626	1
no_match	259317_at	626	1
no_match	253711_at	626	1
no_match	AFFX-r2-Bs-lys-5_at	626	1
no_match	254395_at	626	1
no_match	252919_at	626	1
no_match	247387_at	626	1
no_match	262545_at	626	1
no_match	253349_at	626	1
no_match	265574_at	626	1
no_match	246712_at	626	1
no_match	258418_at	626	1
no_match	AFFX-r2-Ec-bioC-3_at	626	1
no_match	262153_at	626	1
no_match	AFFX-r2-Ec-bioB-M_at	626	1
no_match	255367_at	626	1
no_match	255396_at	626	1
no_match	260346_at	626	1
no_match	246694_at	626	1
no_match	246606_at	626	1
no_match	AFFX-BioDn-3_at	626	1
no_match	245435_at	626	1
no_match	AFFX-TrpnX-3_at	626	1
no_match	267272_at	626	1
no_match	263812_at	626	1
no_match	258654_at	626	1
no_match	261976_at	626	1
no_match	256849_at	626	1
no_match	264915_at	626	1
no_match	266113_x_at	626	1
no_match	248064_at	626	1
no_match	257556_at	626	1
no_match	245812_at	626	1
no_match	267283_at	626	1
no_match	257738_at	626	1
no_match	258446_at	626	1
no_match	255100_at	626	1
no_match	252369_at	626	1
no_match	255689_at	626	1
no_match	254650_at	626	1
no_match	254282_at	626	1
no_match	245231_at	626	1
no_match	248544_at	626	1
no_match	265974_at	626	1
no_match	264106_at	626	1
no_match	AFFX-TrpnX-M_at	626	1
no_match	255155_at	626	1
no_match	254380_at	626	1
no_match	252547_at	626	1
no_match	267479_at	626	1
no_match	254751_at	626	1
no_match	258785_at	626	1
no_match	255206_at	626	1
no_match	255919_at	626	1
no_match	256445_at	626	1
no_match	266944_at	626	1
no_match	262692_at	626	1
no_match	263012_at	626	1
no_match	260920_at	626	1
no_match	248542_at	626	1
no_match	267315_at	626	1
no_match	265466_at	626	1
no_match	258346_at	626	1
no_match	256280_at	626	1
no_match	246668_at	626	1
no_match	265830_at	626	1
no_match	265835_at	626	1
no_match	251204_at	626	1
no_match	AFFX-r2-Ec-bioD-5_at	626	1
no_match	250101_at	626	1
no_match	265977_at	626	1
no_match	257388_at	626	1
no_match	256897_at	626	1
no_match	260342_at	626	1
no_match	255212_at	626	1
no_match	AFFX-r2-P1-cre-5_at	626	1
no_match	266388_at	626	1
no_match	259628_at	626	1
no_match	254337_at	626	1
no_match	257312_at	626	1
no_match	259648_at	626	1
no_match	254436_at	626	1
no_match	265295_at	626	1
no_match	266878_at	626	1
no_match	256651_at	626	1
no_match	247413_at	626	1
no_match	AFFX-r2-At-Ubq-3_x_at	626	1
no_match	246950_at	626	1
no_match	254694_at	626	1
no_match	264552_at	626	1
no_match	257997_at	626	1
no_match	263368_at	626	1
no_match	252722_at	626	1
no_match	252768_at	626	1
no_match	263300_at	626	1
no_match	246129_at	626	1
no_match	262182_at	626	1
no_match	261589_at	626	1
no_match	257871_at	626	1
no_match	245590_at	626	1
no_match	255489_at	626	1
no_match	255071_at	626	1
no_match	253348_at	626	1
no_match	246166_at	626	1
no_match	254315_at	626	1
no_match	266146_at	626	1
no_match	AFFX-r2-P1-cre-3_at	626	1
no_match	257638_at	626	1
no_match	255139_s_at	626	1
no_match	259247_at	626	1
no_match	254584_at	626	1
no_match	256841_x_at	626	1
no_match	266155_at	626	1
no_match	253350_at	626	1
no_match	248083_at	626	1
no_match	253591_at	626	1
no_match	252923_at	626	1
no_match	246100_at	626	1
no_match	251435_at	626	1
no_match	258443_at	626	1
no_match	264058_at	626	1
no_match	267495_at	626	1
no_match	259490_at	626	1
no_match	265346_at	626	1
no_match	260463_at	626	1
no_match	253912_at	626	1
no_match	256265_at	626	1
no_match	259914_at	626	1
no_match	258247_at	626	1
no_match	249667_at	626	1
no_match	264411_at	626	1
no_match	264695_at	626	1
no_match	263635_at	626	1
no_match	267072_at	626	1
no_match	254738_at	626	1
no_match	245081_at	626	1
no_match	AFFX-Athal-Ubq_M_f_at	626	1
no_match	260379_at	626	1
no_match	265143_at	626	1
no_match	246355_at	626	1
no_match	245843_at	626	1
no_match	AFFX-PheX-5_at	626	1
no_match	256565_at	626	1
no_match	245377_at	626	1
no_match	260456_at	626	1
no_match	AFFX-DapX-3_at	626	1
no_match	247728_at	626	1
no_match	260111_at	626	1
no_match	265409_at	626	1
no_match	254067_at	626	1
no_match	254222_at	626	1
no_match	249539_at	626	1
no_match	247803_at	626	1
no_match	261835_at	626	1
no_match	264036_at	626	1
no_match	266907_at	626	1
no_match	264628_at	626	1
no_match	246752_at	626	1
no_match	265598_at	626	1
no_match	252384_at	626	1
no_match	245450_at	626	1
no_match	267235_at	626	1
no_match	264950_at	626	1
no_match	252690_at	626	1
no_match	256195_at	626	1
no_match	257030_at	626	1
no_match	265166_at	626	1
no_match	249698_at	626	1
no_match	263270_at	626	1
no_match	261529_at	626	1
no_match	245613_at	626	1
no_match	256876_at	626	1
no_match	256127_at	626	1
no_match	248633_at	626	1
no_match	246837_at	626	1
no_match	263960_at	626	1
no_match	262834_at	626	1
no_match	265317_at	626	1
no_match	245475_at	626	1
no_match	253867_at	626	1
no_match	266683_at	626	1
no_match	255097_at	626	1
no_match	245214_at	626	1
no_match	261349_at	626	1
no_match	255678_at	626	1
no_match	266647_at	626	1
no_match	251765_at	626	1
no_match	AFFX-BioB-M_at	626	1
no_match	AFFX-LysX-3_at	626	1
no_match	248745_at	626	1
no_match	254865_s_at	626	1
no_match	261478_at	626	1
no_match	AFFX-r2-Bs-lys-3_at	626	1
no_match	263659_at	626	1
no_match	254381_at	626	1
no_match	249254_at	626	1
no_match	263530_at	626	1
no_match	257539_at	626	1
no_match	245865_at	626	1
no_match	255188_at	626	1
no_match	246084_at	626	1
no_match	265599_at	626	1
no_match	248733_at	626	1
AT5G55750	248076_at	1	1
AT5G27310	246764_s_at	1	3
AT4G04955	255310_at	1	1
AT2G27380	265644_at	1	1
AT3G47580	252450_s_at	1	2
AT4G20860	254447_at	1	1
AT4G09300	255086_at	1	1
AT3G23640	258109_at	1	1
AT1G01260	261050_at	1	1
AT5G15570	246561_at	1	1
AT5G28190	246711_at	1	1
AT4G34870	253221_at	1	1
AT3G54730	266680_s_at	1	2
AT2G33000	267594_at	1	1
AT5G26840	246848_at	1	1
AT4G35480	253140_at	1	1
AT4G31800	253485_at	1	1
AT1G16730	255763_at	1	1
AT2G21890	263927_s_at	1	2
AT3G08870	258982_at	1	1
AT3G52930	252022_at	1	1
AT2G34870	267431_at	1	1
AT3G19780	257961_at	1	1
AT3G14330	258355_at	1	1
AT1G08700	264807_at	1	1
AT4G24620	254141_at	1	1
AT1G66590	260418_s_at	1	2
AT1G09550	264557_at	1	1
AT2G11140	265978_at	1	1
AT5G19690	245911_at	1	1
AT5G29210	246697_at	1	1
AT1G16370	262756_at	1	1
AT3G43890	259369_s_at	1	2
AT3G06740	258529_at	1	1
AT1G80730	261910_at	1	1
AT5G13600	250241_at	1	1
AT5G16850	246456_at	1	1
AT5G33300	246683_at	1	1
AT1G11420	261820_at	1	1
AT5G60230	247673_at	1	1
AT1G61210	247680_s_at	2	2
AT1G61210	264880_at	2	1
AT1G57980	245866_s_at	1	2
AT4G24090	254198_at	1	1
AT3G17450	257268_at	1	1
AT3G03050	258850_at	1	1
AT3G43900	252715_x_at	1	1
AT4G27650	253882_at	1	1
AT2G15580	265472_at	1	1
AT5G15970	246481_s_at	1	2
AT4G10850	254956_at	1	1
AT5G40870	249318_at	1	1
AT3G07170	258839_at	1	1
AT3G04970	259088_at	1	1
AT1G04810	261174_at	1	1
AT1G15140	262572_at	1	1
AT4G27390	253893_at	1	1
AT2G13430	263052_at	1	1
AT5G28670	246105_at	1	1
AT1G67070	255881_at	1	1
AT1G53270	260643_at	1	1
AT2G01320	265741_at	1	1
AT5G42420	249220_at	1	1
AT2G37610	267156_at	1	1
AT1G32680	261706_at	1	1
AT3G14470	257277_at	1	1
AT1G04550	264605_at	1	1
AT1G34545	261184_at	1	1
AT2G42350	265852_at	1	1
AT2G28710	263411_at	1	1
AT3G12240	256289_s_at	1	2
AT5G52900	248282_at	1	1
AT3G54260	251886_at	1	1
AT1G27780	246643_s_at	2	14
AT1G27780	262403_s_at	2	10
AT1G52090	265046_s_at	1	4
AT1G47810	261736_at	1	1
AT2G24740	263317_s_at	1	2
AT1G27450	264439_at	1	1
AT2G17350	264848_at	1	1
AT3G27360	257714_at	1	1
AT1G33055	261567_at	1	1
AT4G01700	255595_at	1	1
AT4G10140	255810_at	1	1
AT3G55810	251777_s_at	1	2
AT4G02120	255529_at	1	1
AT1G69400	260349_at	1	1
AT5G36270	246617_at	1	1
AT4G23150	254271_at	1	1
AT5G10860	250409_at	1	1
AT5G07680	250597_at	1	1
AT3G27480	258031_s_at	1	2
AT1G51920	246370_at	1	1
AT4G40040	252849_at	1	1
AT1G56000	262089_s_at	1	2
AT4G17860	254692_at	1	1
AT3G13130	257186_at	1	1
AT3G19030	256891_at	1	1
AT1G42540	256541_at	1	1
AT4G10040	255011_at	1	1
AT1G08100	260624_at	1	1
AT3G04720	258791_at	1	1
AT1G75960	262698_at	1	1
AT2G33260	255841_at	1	1
AT3G30360	256732_at	1	1
AT1G29470	259771_at	1	1
AT1G63420	261553_at	1	1
AT2G07674	244922_s_at	1	2
AT5G53510	248274_at	1	1
AT2G40070	267353_at	1	1
AT3G18900	256656_at	1	1
AT1G48310	262233_at	1	1
AT5G22380	249940_at	1	1
AT1G32930	261239_at	1	1
AT3G23770	257170_at	1	1
AT4G23520	254237_at	1	1
AT1G63880	260312_at	1	1
AT3G43540	252724_at	1	1
AT4G30060	253654_at	1	1
AT1G27150	264985_at	1	1
AT3G43270	252740_at	1	1
AT2G46110	266598_at	1	1
AT3G11170	256417_s_at	1	2
AT1G79110	264091_at	1	1
AT2G46660	266321_at	1	1
AT2G39720	245059_at	1	1
AT5G52000	248390_at	1	1
AT1G40107	265890_s_at	1	4
AT1G68490	260268_at	1	1
AT4G24500	254124_at	1	1
AT1G06040	260956_at	1	1
[truncated: 22,212 more rows]
