# Supplementary material for: Conserved Non-Coding Regulatory Signatures in Arabidopsis Co-Expressed Gene Modules
Source: PLoS One. 2012 Sep 14;7(9):e45041. doi: 10.1371/journal.pone.0045041 (PMC3443200; doi:10.1371/journal.pone.0045041)
Supplement: Table S9 — Primary Gene Descriptions and Symbols for TAIR10. (XLSX) [file pone.0045041.s009.xlsx]

## Sheet: SuppTable9
Supplemental Table S9: Primary Gene Descriptions and Symbols for TAIR10
TAIR_ID	Gene Name (Gene Symbol)
AT1G01010	NAC DOMAIN CONTAINING PROTEIN 1 (NAC001)
AT1G01020	(ARV1)
AT1G01030	NGATHA3 (NGA3)
AT1G01040	DICER-LIKE 1 (DCL1)
AT1G01046	MICRORNA838A (MIR838A)
AT1G01050	PYROPHOSPHORYLASE 1 (PPa1)
AT1G01060	LATE ELONGATED HYPOCOTYL (LHY)
AT1G01070
AT1G01073
AT1G01080
AT1G01090	PYRUVATE DEHYDROGENASE E1 ALPHA (PDH-E1 ALPHA)
AT1G01100
AT1G01110	IQ-DOMAIN 18 (IQD18)
AT1G01115
AT1G01120	3-KETOACYL-COA SYNTHASE 1 (KCS1)
AT1G01130
AT1G01140	CBL-INTERACTING PROTEIN KINASE 9 (CIPK9)
AT1G01150
AT1G01160	GRF1-INTERACTING FACTOR 2 (GIF2)
AT1G01170
AT1G01180
AT1G01183	MICRORNA165A (MIR165A)
AT1G01190	CYTOCHROME P450, FAMILY 78, SUBFAMILY A, POLYPEPTIDE 8 (CYP78A8)
AT1G01200	RAB GTPASE HOMOLOG A3 (RABA3)
AT1G01210
AT1G01220	L-FUCOKINASE/GDP-L-FUCOSE PYROPHOSPHORYLASE (FKGP)
AT1G01225
AT1G01230
AT1G01240
AT1G01250
AT1G01260
AT1G01270
AT1G01280	CYTOCHROME P450, FAMILY 703, SUBFAMILY A, POLYPEPTIDE 2 (CYP703A2)
AT1G01290	COFACTOR OF NITRATE REDUCTASE AND XANTHINE DEHYDROGENASE 3 (CNX3)
AT1G01300
AT1G01305
AT1G01310
AT1G01320
AT1G01340	CYCLIC NUCLEOTIDE GATED CHANNEL 10 (CNGC10)
AT1G01350
AT1G01355
AT1G01360	REGULATORY COMPONENT OF ABA RECEPTOR 1 (RCAR1)
AT1G01370	(HTR12)
AT1G01380	ENHANCER OF TRY AND CPC 1 (ETC1)
AT1G01390
AT1G01400
AT1G01410	PUMILIO 22 (PUM22)
AT1G01420	UDP-GLUCOSYL TRANSFERASE 72B3 (UGT72B3)
AT1G01430	TRICHOME BIREFRINGENCE-LIKE 25 (TBL25)
AT1G01440
AT1G01448
AT1G01450
AT1G01453
AT1G01460	(PIPK11)
AT1G01470	LATE EMBRYOGENESIS ABUNDANT 14 (LEA14)
AT1G01471
AT1G01480	1-AMINO-CYCLOPROPANE-1-CARBOXYLATE SYNTHASE 2 (ACS2)
AT1G01490
AT1G01500
AT1G01510	ANGUSTIFOLIA (AN)
AT1G01520	ALTERED SEED GERMINATION 4 (ASG4)
AT1G01530	AGAMOUS-LIKE 28 (AGL28)
AT1G01540
AT1G01550	BYPASS 1 (BPS1)
AT1G01560	MAP KINASE 11 (MPK11)
AT1G01570
AT1G01580	FERRIC REDUCTION OXIDASE 2 (FRO2)
AT1G01590	FERRIC REDUCTION OXIDASE 1 (FRO1)
AT1G01600	CYTOCHROME P450, FAMILY 86, SUBFAMILY A, POLYPEPTIDE 4 (CYP86A4)
AT1G01610	GLYCEROL-3-PHOSPHATE ACYLTRANSFERASE 4 (GPAT4)
AT1G01620	PLASMA MEMBRANE INTRINSIC PROTEIN 1C (PIP1C)
AT1G01630
AT1G01640
AT1G01650	SIGNAL PEPTIDE PEPTIDASE-LIKE 4 (SPPL4)
AT1G01660
AT1G01670
AT1G01680	PLANT U-BOX 54 (PUB54)
AT1G01690	PUTATIVE RECOMBINATION INITIATION DEFECTS 3 (PRD3)
AT1G01695
AT1G01700	RHO GUANYL-NUCLEOTIDE EXCHANGE FACTOR 2 (ROPGEF2)
AT1G01710
AT1G01720	(ATAF1)
AT1G01725
AT1G01730
AT1G01740
AT1G01750	ACTIN DEPOLYMERIZING FACTOR 11 (ADF11)
AT1G01760
AT1G01770
AT1G01780	PLIM2B (PLIM2b)
AT1G01790	K+ EFFLUX ANTIPORTER 1 (KEA1)
AT1G01800
AT1G01810
AT1G01820	PEROXIN 11C (PEX11C)
AT1G01830
AT1G01840
AT1G01860	PALEFACE 1 (PFC1)
AT1G01870
AT1G01880
AT1G01890
AT1G01900	(SBTI1.1)
AT1G01910
AT1G01920
AT1G01930
AT1G01940
AT1G01950	ARMADILLO REPEAT KINESIN 2 (ARK2)
AT1G01960	EMBRYO SAC DEVELOPMENT ARREST 10 (EDA10)
AT1G01970
AT1G01980
AT1G01990
AT1G02000	UDP-D-GLUCURONATE 4-EPIMERASE 2 (GAE2)
AT1G02010	SECRETORY 1A (SEC1A)
AT1G02020
AT1G02030
AT1G02040
AT1G02050	LESS ADHESIVE POLLEN 6 (LAP6)
AT1G02060
AT1G02065	SQUAMOSA PROMOTER BINDING PROTEIN-LIKE 8 (SPL8)
AT1G02070
AT1G02074
AT1G02080
AT1G02090	FUSCA 5 (FUS5)
AT1G02100	SUPPRESSOR OF BRI1 (SBI1)
AT1G02110
AT1G02120	VASCULAR ASSOCIATED DEATH1 (VAD1)
AT1G02130	RAS 5 (RA-5)
AT1G02136
AT1G02140	MAGO NASHI (MAGO)
AT1G02145	HOMOLOG OF ASPARAGINE-LINKED GLYCOSYLATION 12 (ALG12)
AT1G02150
AT1G02160
AT1G02170	METACASPASE 1 (MC1)
AT1G02180
AT1G02190
AT1G02205	ECERIFERUM 1 (CER1)
AT1G02210
AT1G02220	NAC DOMAIN CONTAINING PROTEIN 3 (NAC003)
AT1G02228
AT1G02230	NAC DOMAIN CONTAINING PROTEIN 4 (NAC004)
AT1G02250	NAC DOMAIN CONTAINING PROTEIN 5 (NAC005)
AT1G02260
AT1G02270
AT1G02280	TRANSLOCON AT THE OUTER ENVELOPE MEMBRANE OF CHLOROPLASTS 33 (TOC33)
AT1G02290
AT1G02300
AT1G02305
AT1G02310	ENDO-BETA-MANNANASE 1 (MAN1)
AT1G02320
AT1G02330
AT1G02335	GERMIN-LIKE PROTEIN SUBFAMILY 2 MEMBER 2 PRECURSOR (GL22)
AT1G02340	LONG HYPOCOTYL IN FAR-RED (HFR1)
AT1G02350
AT1G02360
AT1G02370
AT1G02380
AT1G02390	GLYCEROL-3-PHOSPHATE ACYLTRANSFERASE 2 (GPAT2)
AT1G02391
AT1G02400	GIBBERELLIN 2-OXIDASE 6 (GA2OX6)
AT1G02405
AT1G02410
AT1G02420
AT1G02430	ADP-RIBOSYLATION FACTOR D1B (ARFD1B)
AT1G02440	ADP-RIBOSYLATION FACTOR D1A (ARFD1A)
AT1G02450	NIM1-INTERACTING 1 (NIMIN1)
AT1G02460
AT1G02470
AT1G02475
AT1G02480
AT1G02490
AT1G02500	S-ADENOSYLMETHIONINE SYNTHETASE 1 (SAM1)
AT1G02510	(TPK4)
AT1G02520	ATP-BINDING CASSETTE B11 (ABCB11)
AT1G02530	ATP-BINDING CASSETTE B12 (ABCB12)
AT1G02540
AT1G02550
AT1G02560	NUCLEAR ENCODED CLP PROTEASE 5 (CLPP5)
AT1G02570
AT1G02575
AT1G02580	MEDEA (MEA)
AT1G02590
AT1G02600
AT1G02610
AT1G02620
AT1G02630
AT1G02640	BETA-XYLOSIDASE 2 (BXL2)
AT1G02650
AT1G02660
AT1G02670
AT1G02680	TBP-ASSOCIATED FACTOR 13 (TAF13)
AT1G02681
AT1G02690	IMPORTIN ALPHA ISOFORM 6 (IMPA-6)
AT1G02700
AT1G02710
AT1G02720	GALACTURONOSYLTRANSFERASE 5 (GATL5)
AT1G02730	CELLULOSE SYNTHASE-LIKE D5 (CSLD5)
AT1G02740
AT1G02750
AT1G02760
AT1G02770
AT1G02780	EMBRYO DEFECTIVE 2386 (emb2386)
AT1G02790	POLYGALACTURONASE 4 (PGA4)
AT1G02800	CELLULASE 2 (CEL2)
AT1G02810
AT1G02813
AT1G02816
AT1G02820
AT1G02830
AT1G02840	SERINE/ARGININE-RICH PROTEIN SPLICING FACTOR 34 (SR34)
AT1G02850	BETA GLUCOSIDASE 11 (BGLU11)
AT1G02860	NITROGEN LIMITATION ADAPTATION (NLA)
AT1G02870
AT1G02880	THIAMIN PYROPHOSPHOKINASE1 (TPK1)
AT1G02890
AT1G02900	RAPID ALKALINIZATION FACTOR 1 (RALF1)
AT1G02910	LOW PSII ACCUMULATION1 (LPA1)
AT1G02920	GLUTATHIONE S-TRANSFERASE 7 (GSTF7)
AT1G02930	GLUTATHIONE S-TRANSFERASE 6 (GSTF6)
AT1G02940	GLUTATHIONE S-TRANSFERASE (CLASS PHI) 5 (GSTF5)
AT1G02950	GLUTATHIONE S-TRANSFERASE F4 (GSTF4)
AT1G02952
AT1G02960
AT1G02965
AT1G02970	WEE1 KINASE HOMOLOG (WEE1)
AT1G02980	CULLIN 2 (CUL2)
AT1G02990
AT1G03000	PEROXIN 6 (PEX6)
AT1G03010
AT1G03020
AT1G03022
AT1G03030
AT1G03040
AT1G03050
AT1G03055
AT1G03060	SPIRRIG (SPI)
AT1G03070
AT1G03080
AT1G03090	(MCCA)
AT1G03100
AT1G03103
AT1G03106
AT1G03110	TRNA MODIFICATION 82 (TRM82)
AT1G03120	RESPONSIVE TO ABSCISIC ACID 28 (RAB28)
AT1G03130	PHOTOSYSTEM I SUBUNIT D-2 (PSAD-2)
AT1G03140
AT1G03150
AT1G03160	FZO-LIKE (FZL)
AT1G03170	FANTASTIC FOUR 2 (FAF2)
AT1G03180
AT1G03190	ULTRAVIOLET HYPERSENSITIVE 6 (UVH6)
AT1G03200
AT1G03210
AT1G03220
AT1G03230
AT1G03240
AT1G03250
AT1G03260
AT1G03270
AT1G03280
AT1G03290
AT1G03300	DOMAIN OF UNKNOWN FUNCTION 724 1 (ATDUF1)
AT1G03310	DEBRANCHING ENZYME 1 (DBE1)
AT1G03320
AT1G03330
AT1G03340
AT1G03350
AT1G03360	RIBOSOMAL RNA PROCESSING 4 (RRP4)
AT1G03365
AT1G03370
AT1G03380	HOMOLOG OF YEAST AUTOPHAGY 18 (ATG18) G (ATG18G)
AT1G03390
AT1G03400
AT1G03410	(2A6)
AT1G03420	SADHU NON-CODING RETROTRANSPOSON 4-2 (Sadhu4-2)
AT1G03430	HISTIDINE-CONTAINING PHOSPHOTRANSFER FACTOR 5 (AHP5)
AT1G03440
AT1G03445	BRI1 SUPPRESSOR 1 (BSU1)
AT1G03457
AT1G03470
AT1G03475	LESION INITIATION 2 (LIN2)
AT1G03490	NAC DOMAIN CONTAINING PROTEIN 6 (NAC006)
AT1G03495
AT1G03502
AT1G03506
AT1G03510
AT1G03515
AT1G03520
AT1G03530	NUCLEAR ASSEMBLY FACTOR 1 (NAF1)
AT1G03540
AT1G03545
AT1G03550
AT1G03560
AT1G03570
AT1G03580
AT1G03590
AT1G03600	(PSB27)
AT1G03610
AT1G03620
AT1G03630	PROTOCHLOROPHYLLIDE OXIDOREDUCTASE C (POR C)
AT1G03640
AT1G03650
AT1G03660
AT1G03670
AT1G03680	THIOREDOXIN M-TYPE 1 (THM1)
AT1G03687
AT1G03700
AT1G03710
AT1G03720
AT1G03730
AT1G03740
AT1G03743
AT1G03746
AT1G03750	SWITCH 2 (SWI2)
AT1G03760
AT1G03770	RING 1B (RING1B)
AT1G03780	TARGETING PROTEIN FOR XKLP2 (TPX2)
AT1G03790	SOMNUS (SOM)
AT1G03800	ERF DOMAIN PROTEIN 10 (ERF10)
AT1G03810
AT1G03820
AT1G03830
AT1G03840	MAGPIE (MGP)
AT1G03850	GLUTAREDOXIN 13 (GRXS13)
AT1G03860	PROHIBITIN 2 (PHB2)
AT1G03870	FASCICLIN-LIKE ARABINOOGALACTAN 9 (FLA9)
AT1G03880	CRUCIFERIN 2 (CRU2)
AT1G03890
AT1G03900	ATP-BINDING CASSETTE I18 (ABCI18)
AT1G03905	ATP-BINDING CASSETTE I19 (ABCI19)
AT1G03910
AT1G03920
AT1G03930	DUAL SPECIFICITY KINASE 1 (ADK1)
AT1G03935
AT1G03940
AT1G03950	VACUOLAR PROTEIN SORTING-ASSOCIATED PROTEIN 2.3 (VPS2.3)
AT1G03960
AT1G03970	G-BOX BINDING FACTOR 4 (GBF4)
AT1G03980	PHYTOCHELATIN SYNTHASE 2 (PCS2)
AT1G03982
AT1G03990
AT1G04000
AT1G04010	PHOSPHOLIPID STEROL ACYL TRANSFERASE 1 (PSAT1)
AT1G04020	BREAST CANCER ASSOCIATED RING 1 (BARD1)
AT1G04030
AT1G04040
AT1G04050	HOMOLOG OF SU(VAR)3-9 1 (SUVR1)
AT1G04070	TRANSLOCASE OF OUTER MEMBRANE 22-I (TOM22-I)
AT1G04080	(PRP39)
AT1G04090
AT1G04100	INDOLEACETIC ACID-INDUCED PROTEIN 10 (IAA10)
AT1G04110	STOMATAL DENSITY AND DISTRIBUTION (SDD1)
AT1G04120	ATP-BINDING CASSETTE C5 (ABCC5)
AT1G04130	TETRATRICOPEPTIDE REPEAT 2 (TPR2)
AT1G04140
AT1G04150
AT1G04160	MYOSIN XI B (XIB)
AT1G04170	EUKARYOTIC TRANSLATION INITIATION FACTOR 2 GAMMA SUBUNIT (EIF2 GAMMA)
AT1G04171
AT1G04180	YUCCA 9 (YUC9)
AT1G04190	TETRATRICOPEPTIDE REPEAT 3 (TPR3)
AT1G04200
AT1G04210
AT1G04220	3-KETOACYL-COA SYNTHASE 2 (KCS2)
AT1G04230
AT1G04240	SHORT HYPOCOTYL 2 (SHY2)
AT1G04250	AUXIN RESISTANT 3 (AXR3)
AT1G04260	CAMV MOVEMENT PROTEIN INTERACTING PROTEIN 7 (MPI7)
AT1G04270	CYTOSOLIC RIBOSOMAL PROTEIN S15 (RPS15)
AT1G04280
AT1G04290
AT1G04295
AT1G04300
AT1G04310	ETHYLENE RESPONSE SENSOR 2 (ERS2)
AT1G04320
AT1G04330
AT1G04340
AT1G04350
AT1G04360
AT1G04370	ETHYLENE-RESPONSIVE ELEMENT BINDING FACTOR 14 (ERF14)
AT1G04380
AT1G04390
AT1G04400	CRYPTOCHROME 2 (CRY2)
AT1G04410	CYTOSOLIC-NAD-DEPENDENT MALATE DEHYDROGENASE 1 (c-NAD-MDH1)
AT1G04420
AT1G04425
AT1G04430
AT1G04440	CASEIN KINASE LIKE 13 (CKL13)
AT1G04445
AT1G04450	ROP-INTERACTIVE CRIB MOTIF-CONTAINING PROTEIN 3 (RIC3)
AT1G04457
AT1G04470
AT1G04480
AT1G04490
AT1G04500
AT1G04501
AT1G04510	MOS4-ASSOCIATED COMPLEX 3A (MAC3A)
AT1G04520	PLASMODESMATA-LOCATED PROTEIN 2 (PDLP2)
AT1G04530	TETRATRICOPEPTIDE REPEAT 4 (TPR4)
AT1G04540
AT1G04550	INDOLE-3-ACETIC ACID INDUCIBLE 12 (IAA12)
AT1G04555
AT1G04560
AT1G04570
AT1G04580	ALDEHYDE OXIDASE 4 (AO4)
AT1G04590
AT1G04600	MYOSIN XI A (XIA)
AT1G04610	YUCCA 3 (YUC3)
AT1G04620	7-HYDROXYMETHYL CHLOROPHYLL A (HMCHL) REDUCTASE (HCAR)
AT1G04625
AT1G04630	MATERNAL EFFECT EMBRYO ARREST 4 (MEE4)
AT1G04635	EMBRYO DEFECTIVE 1687 (EMB1687)
AT1G04640	LIPOYLTRANSFERASE 2 (LIP2)
AT1G04645
AT1G04650
AT1G04660
AT1G04670
AT1G04680
AT1G04684
AT1G04690	POTASSIUM CHANNEL BETA SUBUNIT 1 (KAB1)
AT1G04700
AT1G04710	PEROXISOMAL 3-KETOACYL-COA THIOLASE 4 (PKT4)
AT1G04720
AT1G04730	CHROMOSOME TRANSMISSION FIDELITY 18 (CTF18)
AT1G04750	VESICLE-ASSOCIATED MEMBRANE PROTEIN 721 (VAMP721)
AT1G04760	VESICLE-ASSOCIATED MEMBRANE PROTEIN 726 (VAMP726)
AT1G04770
AT1G04778
AT1G04780
AT1G04790
AT1G04800
AT1G04810
AT1G04820	TUBULIN ALPHA-4 CHAIN (TUA4)
AT1G04830
AT1G04840
AT1G04850
AT1G04860	UBIQUITIN-SPECIFIC PROTEASE 2 (UBP2)
AT1G04870	PROTEIN ARGININE METHYLTRANSFERASE 10 (PRMT10)
AT1G04880
AT1G04890
AT1G04900
AT1G04910
AT1G04920	SUCROSE PHOSPHATE SYNTHASE 3F (SPS3F)
AT1G04930
AT1G04940	TRANSLOCON AT THE INNER ENVELOPE MEMBRANE OF CHLOROPLASTS 20-I (Tic20-I)
AT1G04945
AT1G04950	TATA BOX ASSOCIATED FACTOR II 59 (TAFII59)
AT1G04960
AT1G04970
AT1G04980	PDI-LIKE 2-2 (PDIL2-2)
AT1G04985
AT1G04990
AT1G05000	PLANT AND FUNGI ATYPICAL DUAL-SPECI&#64257;CITY PHOSPHATASE 1 (PFA-DSP1)
AT1G05010	ETHYLENE-FORMING ENZYME (EFE)
AT1G05020
AT1G05030
AT1G05040
AT1G05055	GENERAL TRANSCRIPTION FACTOR II H2 (GTF2H2)
AT1G05060
AT1G05061
AT1G05065	CLAVATA3/ESR-RELATED 20 (CLE20)
AT1G05070
AT1G05080
AT1G05085
AT1G05090
AT1G05100	MITOGEN-ACTIVATED PROTEIN KINASE KINASE KINASE 18 (MAPKKK18)
AT1G05120
AT1G05135
AT1G05136
AT1G05140
AT1G05150
AT1G05160	CYTOCHROME P450, FAMILY 88, SUBFAMILY A, POLYPEPTIDE 3 (CYP88A3)
AT1G05170
AT1G05180	AUXIN RESISTANT 1 (AXR1)
AT1G05190	EMBRYO DEFECTIVE 2394 (emb2394)
AT1G05200	GLUTAMATE RECEPTOR 3.4 (GLR3.4)
AT1G05205
AT1G05210
AT1G05220
AT1G05230	HOMEODOMAIN GLABROUS 2 (HDG2)
AT1G05240
AT1G05250
AT1G05260	RARE COLD INDUCIBLE GENE 3 (RCI3)
AT1G05270
AT1G05280
AT1G05290
AT1G05291
AT1G05300	ZINC TRANSPORTER 5 PRECURSOR (ZIP5)
AT1G05310
AT1G05320
AT1G05330
AT1G05340
AT1G05350
AT1G05360	KILLING ME SLOWLY 2 (KMS2)
AT1G05370
AT1G05380
AT1G05385	LOW PSII ACCUMULATION 19 (LPA19)
AT1G05390
AT1G05400
AT1G05410
AT1G05420	OVATE FAMILY PROTEIN 12 (OFP12)
AT1G05430
AT1G05440
AT1G05450
AT1G05460	SILENCING DEFECTIVE (SDE3)
AT1G05470	COTYLEDON VASCULAR PATTERN 2 (CVP2)
AT1G05490	CHROMATIN REMODELING 31 (chr31)
AT1G05500	(NTMC2T2.1)
AT1G05510
AT1G05520
AT1G05530	UDP-GLUCOSYL TRANSFERASE 75B2 (UGT75B2)
AT1G05540
AT1G05550
AT1G05560	UDP-GLUCOSYLTRANSFERASE 75B1 (UGT75B1)
AT1G05562
AT1G05570	CALLOSE SYNTHASE 1 (CALS1)
AT1G05575
AT1G05577
AT1G05580	CATION/H+ EXCHANGER 23 (CHX23)
AT1G05590	BETA-HEXOSAMINIDASE 2 (HEXO2)
AT1G05600	EMBRYO DEFECTIVE 3101 (EMB3101)
AT1G05610	ADP-GLUCOSE PYROPHOSPHORYLASE SMALL SUBUNIT 2 (APS2)
AT1G05615
AT1G05620	URIDINE-RIBOHYDROLASE 2 (URH2)
AT1G05630	(5PTASE13)
AT1G05640
AT1G05650
AT1G05660
AT1G05670
AT1G05675
AT1G05680	URIDINE DIPHOSPHATE GLYCOSYLTRANSFERASE 74E2 (UGT74E2)
AT1G05690	BTB AND TAZ DOMAIN PROTEIN 3 (bt3)
AT1G05700
AT1G05710
AT1G05720
AT1G05730
AT1G05740
AT1G05750	PIGMENT DEFECTIVE 247 (PDE247)
AT1G05760	RESTRICTED TEV MOVEMENT 1 (RTM1)
AT1G05770
AT1G05780
AT1G05785
AT1G05790
AT1G05800	DONGLE (DGL)
AT1G05805
AT1G05810	RAB GTPASE HOMOLOG A5E (RABA5E)
AT1G05820	SIGNAL PEPTIDE PEPTIDASE-LIKE 5 (SPPL5)
AT1G05830	TRITHORAX-LIKE PROTEIN 2 (ATX2)
AT1G05835
AT1G05840
AT1G05850	POM-POM1 (POM1)
AT1G05860
AT1G05870
AT1G05880	ARIADNE 12 (ARI12)
AT1G05890	ARIADNE 5 (ARI5)
AT1G05894
AT1G05900	ENDONUCLEASE III 2 (NTH2)
AT1G05910
AT1G05920
AT1G05925
AT1G05930
AT1G05940	CATIONIC AMINO ACID TRANSPORTER 9 (CAT9)
AT1G05950
AT1G05960
AT1G05970
AT1G05980
AT1G05990
AT1G06000
AT1G06002
AT1G06010
AT1G06020
AT1G06030
AT1G06040	SALT TOLERANCE (STO)
AT1G06050
AT1G06060
AT1G06070
AT1G06080	DELTA 9 DESATURASE 1 (ADS1)
AT1G06090
AT1G06100
AT1G06110	SKP1/ASK-INTERACTING PROTEIN 16 (SKIP16)
AT1G06120
AT1G06130	GLYOXALASE 2-4 (GLX2-4)
AT1G06135
AT1G06137
AT1G06140
AT1G06148
AT1G06149	CONSERVED PEPTIDE UPSTREAM OPEN READING FRAME 8 (CPuORF8)
AT1G06150	EMBRYO DEFECTIVE 1444 (EMB1444)
AT1G06160	OCTADECANOID-RESPONSIVE ARABIDOPSIS AP2/ERF 59 (ORA59)
AT1G06170
AT1G06180	MYB DOMAIN PROTEIN 13 (MYB13)
AT1G06190
AT1G06200
AT1G06210
AT1G06220	MATERNAL EFFECT EMBRYO ARREST 5 (MEE5)
AT1G06225	CLAVATA3/ESR-RELATED 3 (CLE3)
AT1G06230	GLOBAL TRANSCRIPTION FACTOR GROUP E4 (GTE4)
AT1G06240
AT1G06250
AT1G06260
AT1G06265
AT1G06270
AT1G06280	LOB DOMAIN-CONTAINING PROTEIN 2 (LBD2)
AT1G06290	ACYL-COA OXIDASE 3 (ACX3)
AT1G06310	ACYL-COA OXIDASE 6 (ACX6)
AT1G06320
AT1G06330
AT1G06340
AT1G06350
AT1G06360
AT1G06370
AT1G06380
AT1G06390	GSK3/SHAGGY-LIKE PROTEIN KINASE 1 (GSK1)
AT1G06400	(ARA-2)
AT1G06410	TREHALOSE-PHOSPHATASE/SYNTHASE 7 (TPS7)
AT1G06420
AT1G06430	FTSH PROTEASE 8 (ftsh8)
AT1G06440
AT1G06450
AT1G06460	ALPHA-CRYSTALLIN DOMAIN 32.1 (ACD32.1)
AT1G06470
AT1G06475
AT1G06480
AT1G06490	CALLOSE SYNTHASE 7 (CalS7)
AT1G06500
AT1G06510
AT1G06515
AT1G06520	GLYCEROL-3-PHOSPHATE ACYLTRANSFERASE 1 (GPAT1)
AT1G06530
AT1G06540
AT1G06550
AT1G06560
AT1G06570	PHYTOENE DESATURATION 1 (PDS1)
AT1G06580
AT1G06590
AT1G06610
AT1G06620
AT1G06630
AT1G06640
AT1G06645
AT1G06650
AT1G06660	JASON (JASON)
AT1G06670	NUCLEAR DEIH-BOXHELICASE (NIH)
AT1G06680	PHOTOSYSTEM II SUBUNIT P-1 (PSBP-1)
AT1G06690
AT1G06700
AT1G06710
AT1G06720
AT1G06730
AT1G06740
AT1G06750
AT1G06760
AT1G06770	DREB2A-INTERACTING PROTEIN 1 (DRIP1)
AT1G06780	GALACTURONOSYLTRANSFERASE 6 (GAUT6)
AT1G06790
AT1G06800	PHOSPHOLIPASE A I GAMMA 1 (PLA-I{gamma}1)
AT1G06810
AT1G06820	CAROTENOID ISOMERASE (CRTISO)
AT1G06830
AT1G06840
AT1G06850	BASIC LEUCINE-ZIPPER 52 (bZIP52)
AT1G06860
AT1G06870
AT1G06880
AT1G06890
AT1G06900
AT1G06910	TRF-LIKE 7 (TRFL7)
AT1G06920	OVATE FAMILY PROTEIN 4 (OFP4)
AT1G06923
AT1G06925
AT1G06930
AT1G06950	TRANSLOCON AT THE INNER ENVELOPE MEMBRANE OF CHLOROPLASTS 110 (TIC110)
AT1G06960
AT1G06970	CATION/HYDROGEN EXCHANGER 14 (CHX14)
AT1G06980
AT1G06990
AT1G07000	EXOCYST SUBUNIT EXO70 FAMILY PROTEIN B2 (EXO70B2)
AT1G07010	SHEWENELLA-LIKE PROTEIN PHOSPHATASE 1 (SLP1)
AT1G07020
AT1G07025
AT1G07030
AT1G07040
AT1G07050
AT1G07051	MICRORNA847A (MIR847A)
AT1G07060
AT1G07070
AT1G07080
AT1G07090	LIGHT SENSITIVE HYPOCOTYLS 6 (LSH6)
AT1G07100
AT1G07110	FRUCTOSE-2,6-BISPHOSPHATASE (F2KP)
AT1G07119
AT1G07120
AT1G07128
AT1G07130	(STN1)
AT1G07135
AT1G07140	(SIRANBP)
AT1G07150	MITOGEN-ACTIVATED PROTEIN KINASE KINASE KINASE 13 (MAPKKK13)
AT1G07160
AT1G07170
AT1G07175
AT1G07180	ALTERNATIVE NAD(P)H DEHYDROGENASE 1 (NDA1)
AT1G07190
AT1G07200
AT1G07210
AT1G07220
AT1G07230	NON-SPECIFIC PHOSPHOLIPASE C1 (NPC1)
AT1G07240	UDP-GLUCOSYL TRANSFERASE 71C5 (UGT71C5)
AT1G07250	UDP-GLUCOSYL TRANSFERASE 71C4 (UGT71C4)
AT1G07260	UDP-GLUCOSYL TRANSFERASE 71C3 (UGT71C3)
AT1G07270
AT1G07280
AT1G07290	GOLGI NUCLEOTIDE SUGAR TRANSPORTER 2 (GONST2)
AT1G07300
AT1G07310
AT1G07320	RIBOSOMAL PROTEIN L4 (RPL4)
AT1G07330
AT1G07340	SUGAR TRANSPORTER 2 (STP2)
AT1G07350	SERINE/ARGININE RICH-LIKE PROTEIN 45A (SR45a)
AT1G07360	MOS4-ASSOCIATED COMPLEX SUBUNIT 5A (MAC5A)
AT1G07370	PROLIFERATING CELLULAR NUCLEAR ANTIGEN 1 (PCNA1)
AT1G07380
AT1G07390	RECEPTOR LIKE PROTEIN 1 (RLP1)
AT1G07400
AT1G07410	RAB GTPASE HOMOLOG A2B (RABA2b)
AT1G07420	STEROL 4-ALPHA-METHYL-OXIDASE 2-1 (SMO2-1)
AT1G07430	HIGHLY ABA-INDUCED PP2C GENE 2 (HAI2)
AT1G07440
AT1G07450
AT1G07460
AT1G07470
AT1G07473
AT1G07476
AT1G07480
AT1G07485
AT1G07490	ROTUNDIFOLIA LIKE 3 (RTFL3)
AT1G07500
AT1G07510	FTSH PROTEASE 10 (ftsh10)
AT1G07520
AT1G07530	SCARECROW-LIKE 14 (SCL14)
AT1G07540	TRF-LIKE 2 (TRFL2)
AT1G07550
AT1G07560
AT1G07570	(APK1A)
AT1G07580
AT1G07590
AT1G07600	METALLOTHIONEIN 1A (MT1A)
AT1G07610	METALLOTHIONEIN 1C (MT1C)
AT1G07615
AT1G07620	(ATOBGM)
AT1G07630	POL-LIKE 5 (PLL5)
AT1G07640	(OBP2)
AT1G07645	DESSICATION-INDUCED 1VOC SUPERFAMILY PROTEIN (DSI-1VOC)
AT1G07650
AT1G07660
AT1G07670	ENDOMEMBRANE-TYPE CA-ATPASE 4 (ECA4)
AT1G07680
AT1G07690
AT1G07700
AT1G07702
AT1G07705
AT1G07710
AT1G07720	3-KETOACYL-COA SYNTHASE 3 (KCS3)
AT1G07725	EXOCYST SUBUNIT EXO70 FAMILY PROTEIN H6 (EXO70H6)
AT1G07728
AT1G07740
AT1G07745	HOMOLOG OF RAD51 D (RAD51D)
AT1G07747
AT1G07750
AT1G07760
AT1G07770	RIBOSOMAL PROTEIN S15A (RPS15A)
AT1G07780	PHOSPHORIBOSYLANTHRANILATE ISOMERASE 1 (PAI1)
AT1G07790	(HTB1)
AT1G07795
AT1G07800
AT1G07810	ER-TYPE CA2+-ATPASE 1 (ECA1)
AT1G07820
AT1G07830
AT1G07840
AT1G07850
AT1G07860
AT1G07870
AT1G07880	(ATMPK13)
AT1G07885
AT1G07890	ASCORBATE PEROXIDASE 1 (APX1)
AT1G07900	LOB DOMAIN-CONTAINING PROTEIN 1 (LBD1)
AT1G07901
AT1G07910	RNALIGASE (RNL)
AT1G07920
AT1G07930
AT1G07940
AT1G07950	(MED22B)
AT1G07960	PDI-LIKE 5-1 (PDIL5-1)
AT1G07970
AT1G07980	NUCLEAR FACTOR Y, SUBUNIT C10 (NF-YC10)
AT1G07985
AT1G07990
AT1G08000	GATA TRANSCRIPTION FACTOR 10 (GATA10)
AT1G08005
AT1G08010	GATA TRANSCRIPTION FACTOR 11 (GATA11)
AT1G08030	TYROSYLPROTEIN SULFOTRANSFERASE (TPST)
AT1G08032
AT1G08035
AT1G08040
AT1G08050
AT1G08060	MORPHEUS MOLECULE (MOM)
AT1G08065	ALPHA CARBONIC ANHYDRASE 5 (ACA5)
AT1G08070	ORGANELLE TRANSCRIPT PROCESSING 82 (OTP82)
AT1G08080	ALPHA CARBONIC ANHYDRASE 7 (ACA7)
AT1G08090	NITRATE TRANSPORTER 2:1 (NRT2:1)
AT1G08100	NITRATE TRANSPORTER 2.2 (NRT2.2)
AT1G08105
AT1G08110
AT1G08115
AT1G08120
AT1G08125
AT1G08130	DNA LIGASE 1 (LIG1)
AT1G08135	CATION/H+ EXCHANGER 6B (CHX6B)
AT1G08140	CATION/H+ EXCHANGER 6A (CHX6A)
AT1G08150	(ATCHX5)
AT1G08160
AT1G08165
AT1G08170
AT1G08180
AT1G08190	VACUOLAR PROTEIN SORTING 41 (VPS41)
AT1G08200	UDP-D-APIOSE/UDP-D-XYLOSE SYNTHASE 2 (AXS2)
AT1G08210
AT1G08220
AT1G08230
AT1G08240
AT1G08250	AROGENATE DEHYDRATASE 6 (ADT6)
AT1G08260	TILTED 1 (TIL1)
AT1G08270
AT1G08280
AT1G08290	WIP DOMAIN PROTEIN 3 (WIP3)
AT1G08300	NO VEIN-LIKE (NVL)
AT1G08310
AT1G08315
AT1G08320	TGACG (TGA) MOTIF-BINDING PROTEIN 9 (TGA9)
AT1G08340
AT1G08350
AT1G08360
AT1G08370	DECAPPING 1 (DCP1)
AT1G08380	PHOTOSYSTEM I SUBUNIT O (PSAO)
AT1G08390
AT1G08400
AT1G08410
AT1G08420	BRI1 SUPPRESSOR 1 (BSU1)-LIKE 2 (BSL2)
AT1G08430	ALUMINUM-ACTIVATED MALATE TRANSPORTER 1 (ALMT1)
AT1G08440
AT1G08450	CALRETICULIN 3 (CRT3)
AT1G08460	HISTONE DEACETYLASE 8 (HDA08)
AT1G08465	YABBY2 (YAB2)
AT1G08470	STRICTOSIDINE SYNTHASE-LIKE 3 (SSL3)
AT1G08480	SUCCINATE DEHYDROGENASE 6 (SDH6)
AT1G08490	CHLOROPLASTIC NIFS-LIKE CYSTEINE DESULFURASE (CPNIFS)
AT1G08500	EARLY NODULIN-LIKE PROTEIN 18 (ENODL18)
AT1G08510	FATTY ACYL-ACP THIOESTERASES B (FATB)
AT1G08520	ALBINA 1 (ALB1)
AT1G08530
AT1G08540	RNAPOLYMERASE SIGMA SUBUNIT 2 (SIG2)
AT1G08550	NON-PHOTOCHEMICAL QUENCHING 1 (NPQ1)
AT1G08560	SYNTAXIN OF PLANTS 111 (SYP111)
AT1G08570	ATYPICAL CYS HIS RICH THIOREDOXIN 4 (ACHT4)
AT1G08580
AT1G08590
AT1G08592
AT1G08600	(ATRX)
AT1G08610
AT1G08620	(PKDM7D)
AT1G08630	THREONINE ALDOLASE 1 (THA1)
AT1G08640	CHLOROPLAST J-LIKE DOMAIN 1 (CJD1)
AT1G08650	PHOSPHOENOLPYRUVATE CARBOXYLASE KINASE 1 (PPCK1)
AT1G08660	MALE GAMETOPHYTE DEFECTIVE 2 (MGP2)
AT1G08670
AT1G08680	ARF GAP-LIKE ZINC FINGER-CONTAINING PROTEIN ZIGA4 (ZIGA4)
AT1G08695	SCR-LIKE 3 (SCRL3)
AT1G08700	PRESENILIN-1 (PS1)
AT1G08710
AT1G08720	ENHANCED DISEASE RESISTANCE 1 (EDR1)
AT1G08730	(XIC)
AT1G08735
AT1G08740
AT1G08750
AT1G08760
AT1G08770	PRENYLATED RAB ACCEPTOR 1.E (PRA1.E)
AT1G08780	ABI3-INTERACTING PROTEIN 3 (AIP3)
AT1G08790
AT1G08800
AT1G08810	MYB DOMAIN PROTEIN 60 (MYB60)
AT1G08820	VAMP/SYNAPTOBREVIN-ASSOCIATED PROTEIN 27-2 (VAP27-2)
AT1G08830	COPPER/ZINC SUPEROXIDE DISMUTASE 1 (CSD1)
AT1G08840	EMBRYO DEFECTIVE 2411 (emb2411)
AT1G08845
AT1G08860	BONZAI 3 (BON3)
AT1G08870
AT1G08880	(H2AXA)
AT1G08890
AT1G08900
AT1G08910
AT1G08920	ERD (EARLY RESPONSE TO DEHYDRATION) SIX-LIKE 1 (ESL1)
AT1G08930	EARLY RESPONSE TO DEHYDRATION 6 (ERD6)
AT1G08940
AT1G08950
AT1G08960	CATION EXCHANGER 11 (CAX11)
AT1G08970	NUCLEAR FACTOR Y, SUBUNIT C9 (NF-YC9)
AT1G08980	AMIDASE 1 (AMI1)
AT1G08985
AT1G08990	PLANT GLYCOGENIN-LIKE STARCH INITIATION PROTEIN 5 (PGSIP5)
AT1G09000	NPK1-RELATED PROTEIN KINASE 1 (NP1)
AT1G09010
AT1G09020	HOMOLOG OF YEAST SUCROSE NONFERMENTING 4 (SNF4)
AT1G09026
AT1G09030	NUCLEAR FACTOR Y, SUBUNIT B4 (NF-YB4)
AT1G09040
AT1G09050
AT1G09060
AT1G09070	SOYBEAN GENE REGULATED BY COLD-2 (SRC2)
AT1G09080	BINDING PROTEIN 3 (BIP3)
AT1G09090	RESPIRATORY BURST OXIDASE HOMOLOG B (RBOHB)
AT1G09100	26S PROTEASOME AAA-ATPASE SUBUNIT RPT5B (RPT5B)
AT1G09110
AT1G09130
AT1G09140	SERINE/ARGININE-RICH PROTEIN SPLICING FACTOR 30 (SR30)
AT1G09150
AT1G09155	PHLOEM PROTEIN 2-B15 (PP2-B15)
AT1G09157
AT1G09160
AT1G09170
AT1G09176
AT1G09180	SECRETION-ASSOCIATED RAS SUPER FAMILY 1 (SARA1A)
AT1G09190
AT1G09195
AT1G09200
AT1G09210	CALRETICULIN 1B (CRT1b)
AT1G09220
AT1G09230
AT1G09240	NICOTIANAMINE SYNTHASE 3 (NAS3)
AT1G09245
AT1G09250
AT1G09260
AT1G09270	IMPORTIN ALPHA ISOFORM 4 (IMPA-4)
AT1G09280
AT1G09290
AT1G09300
AT1G09310
AT1G09320
AT1G09330
AT1G09340	CHLOROPLAST RNA BINDING (CRB)
AT1G09350	GALACTINOL SYNTHASE 3 (GolS3)
AT1G09360
AT1G09370
AT1G09380
AT1G09390
AT1G09400
AT1G09410
AT1G09415	NIM1-INTERACTING 3 (NIMIN-3)
AT1G09420	GLUCOSE-6-PHOSPHATE DEHYDROGENASE 4 (G6PD4)
AT1G09421
AT1G09430	ATP-CITRATE LYASE A-3 (ACLA-3)
AT1G09440
AT1G09450	HASPIN-RELATED GENE (Haspin)
AT1G09460
AT1G09470
AT1G09480
AT1G09483
AT1G09486
AT1G09490
AT1G09500
AT1G09510
AT1G09520
AT1G09530	PHYTOCHROME INTERACTING FACTOR 3 (PIF3)
AT1G09540	MYB DOMAIN PROTEIN 61 (MYB61)
AT1G09550
AT1G09560	GERMIN-LIKE PROTEIN 5 (GLP5)
AT1G09570	PHYTOCHROME A (PHYA)
AT1G09575
AT1G09580
AT1G09590
AT1G09600
AT1G09610
AT1G09620
AT1G09625
AT1G09630	RAB GTPASE 11C (RAB11c)
AT1G09640
AT1G09645
AT1G09650
AT1G09660
AT1G09665
AT1G09680
AT1G09690
AT1G09700	HYPONASTIC LEAVES 1 (HYL1)
AT1G09710
AT1G09720
AT1G09730
AT1G09740
AT1G09750
AT1G09760	U2 SMALL NUCLEAR RIBONUCLEOPROTEIN A (U2A')
AT1G09770	CELL DIVISION CYCLE 5 (CDC5)
AT1G09780	2,3-BIPHOSPHOGLYCERATE-INDEPENDENT PHOSPHOGLYCERATE MUTASE 1 (iPGAM1)
AT1G09790	COBRA-LIKE PROTEIN 6 PRECURSOR (COBL6)
AT1G09794
AT1G09795	ATP PHOSPHORIBOSYL TRANSFERASE 2 (ATP-PRT2)
AT1G09800
AT1G09810	EVOLUTIONARILY CONSERVED C-TERMINAL REGION 11 (ECT11)
AT1G09812
AT1G09815	POLYMERASE DELTA 4 (POLD4)
AT1G09820
AT1G09830
AT1G09840	SHAGGY-LIKE PROTEIN KINASE 41 (SK41)
AT1G09850	XYLEM BARK CYSTEINE PEPTIDASE 3 (XBCP3)
AT1G09860	PURINE PERMEASE 16 (PUP16)
AT1G09870
AT1G09880
AT1G09890
AT1G09900
AT1G09910
AT1G09920
AT1G09930	OLIGOPEPTIDE TRANSPORTER 2 (OPT2)
AT1G09932
AT1G09935
AT1G09940	(HEMA2)
AT1G09950	RESPONSE TO ABA AND SALT 1 (RAS1)
AT1G09960	SUCROSE TRANSPORTER 4 (SUT4)
AT1G09970	(LRR XI-23)
AT1G09980
AT1G09995
AT1G10000
AT1G10010	AMINO ACID PERMEASE 8 (AAP8)
AT1G10020
AT1G10030	HOMOLOG OF YEAST ERGOSTEROL28 (ERG28)
AT1G10040
AT1G10050
AT1G10060	BRANCHED-CHAIN AMINO ACID TRANSAMINASE 1 (BCAT-1)
AT1G10070	BRANCHED-CHAIN AMINO ACID TRANSAMINASE 2 (BCAT-2)
AT1G10090
AT1G10095
AT1G10100
AT1G10110
AT1G10120
AT1G10130	ENDOPLASMIC RETICULUM-TYPE CALCIUM-TRANSPORTING ATPASE 3 (ECA3)
AT1G10140
AT1G10150
AT1G10155	PHLOEM PROTEIN 2-A10 (PP2-A10)
AT1G10160
AT1G10170	NF-X-LIKE 1 (NFXL1)
AT1G10180
AT1G10190
AT1G10200	WLIM1 (WLIM1)
AT1G10210	MITOGEN-ACTIVATED PROTEIN KINASE 1 (MPK1)
AT1G10220
AT1G10230	SKP1-LIKE 18 (SK18)
AT1G10240	FAR1-RELATED SEQUENCE 11 (FRS11)
AT1G10250
AT1G10260
AT1G10270	GLUTAMINE-RICH PROTEIN 23 (GRP23)
AT1G10280
AT1G10290	DYNAMIN-LIKE PROTEIN 6 (ADL6)
AT1G10300
AT1G10310
AT1G10320
AT1G10330
AT1G10340
AT1G10350
AT1G10360	GLUTATHIONE S-TRANSFERASE TAU 18 (GSTU18)
AT1G10370	EARLY-RESPONSIVE TO DEHYDRATION 9 (ERD9)
AT1G10380
AT1G10385
AT1G10390
AT1G10400
AT1G10410
AT1G10417
AT1G10419
AT1G10430	PROTEIN PHOSPHATASE 2A-2 (PP2A-2)
AT1G10440
AT1G10450	SIN3-LIKE 6 (SNL6)
AT1G10455
AT1G10460	GERMIN-LIKE PROTEIN 7 (GLP7)
AT1G10470	RESPONSE REGULATOR 4 (ARR4)
AT1G10480	ZINC FINGER PROTEIN 5 (ZFP5)
AT1G10490
AT1G10500	CHLOROPLAST-LOCALIZED ISCA-LIKE PROTEIN (CPISCA)
AT1G10510	EMBRYO DEFECTIVE 2004 (emb2004)
AT1G10520	DNA POLYMERASE {LAMBDA} (Pol{lambda})
AT1G10522
AT1G10530
AT1G10538
AT1G10540	NUCLEOBASE-ASCORBATE TRANSPORTER 8 (NAT8)
AT1G10550	XYLOGLUCAN:XYLOGLUCOSYL TRANSFERASE 33 (XTH33)
AT1G10560	PLANT U-BOX 18 (PUB18)
AT1G10570	OVERLY TOLERANT TO SALT 2 (OTS2)
AT1G10580
AT1G10585
AT1G10586
AT1G10588
AT1G10590
AT1G10600	ASSOCIATED MOLECULE WITH THE SH3 DOMAIN OF STAM 2 (AMSH2)
AT1G10610
AT1G10620	PROLINE-RICH EXTENSIN-LIKE RECEPTOR KINASE 11 (PERK11)
AT1G10630	ADP-RIBOSYLATION FACTOR A1F (ARFA1F)
AT1G10640
AT1G10650
AT1G10652
AT1G10657
AT1G10660
AT1G10670	ATP-CITRATE LYASE A-1 (ACLA-1)
AT1G10680	P-GLYCOPROTEIN 10 (PGP10)
AT1G10682
AT1G10690
AT1G10700	PHOSPHORIBOSYL PYROPHOSPHATE (PRPP) SYNTHASE 3 (PRS3)
AT1G10705
AT1G10710	POOR HOMOLOGOUS SYNAPSIS 1 (PHS1)
AT1G10717
AT1G10720
AT1G10730
AT1G10740
AT1G10745
AT1G10747
AT1G10750
AT1G10760	STARCH EXCESS 1 (SEX1)
AT1G10770
AT1G10780
AT1G10790
AT1G10800
AT1G10810
AT1G10820
AT1G10830	15-CIS-ZETA-CAROTENE ISOMERASE (Z-ISO)
AT1G10840	TRANSLATION INITIATION FACTOR 3 SUBUNIT H1 (TIF3H1)
AT1G10850
AT1G10865
AT1G10870	ARF-GAP DOMAIN 4 (AGD4)
AT1G10880
AT1G10890
AT1G10900
AT1G10910	EMBRYO DEFECTIVE 3103 (EMB3103)
AT1G10920	(LOV1)
AT1G10930	(RECQ4A)
AT1G10940	SNF1-RELATED PROTEIN KINASE 2.4 (SNRK2.4)
AT1G10950	TRANSMEMBRANE NINE 1 (TMN1)
AT1G10960	FERREDOXIN 1 (FD1)
AT1G10970	ZINC TRANSPORTER 4 PRECURSOR (ZIP4)
AT1G10980
AT1G10990
AT1G11000	MILDEW RESISTANCE LOCUS O 4 (MLO4)
AT1G11010
AT1G11020
AT1G11030
AT1G11040
AT1G11050
AT1G11055
AT1G11060
AT1G11070
AT1G11080	SERINE CARBOXYPEPTIDASE-LIKE 31 (scpl31)
AT1G11090
AT1G11100
AT1G11110
AT1G11112
AT1G11120
AT1G11125
AT1G11130	STRUBBELIG (SUB)
AT1G11145
AT1G11150
AT1G11160
AT1G11170
AT1G11175
AT1G11180
AT1G11185
AT1G11190	BIFUNCTIONAL NUCLEASE I (BFN1)
AT1G11200
AT1G11210
AT1G11220
AT1G11230
AT1G11240
AT1G11250	SYNTAXIN OF PLANTS 125 (SYP125)
AT1G11260	SUGAR TRANSPORTER 1 (STP1)
AT1G11265
AT1G11270
AT1G11280
AT1G11290	CHLORORESPIRATORY REDUCTION22 (CRR22)
AT1G11300
AT1G11310	MILDEW RESISTANCE LOCUS O 2 (MLO2)
AT1G11320
AT1G11330
AT1G11340
AT1G11350	S-DOMAIN-1 13 (SD1-13)
AT1G11360
AT1G11362
AT1G11370
AT1G11380
AT1G11390
AT1G11400	PARTNER OF Y14-MAGO (PYM)
AT1G11410
AT1G11420	DOMAIN OF UNKNOWN FUNCTION 724 2 (DUF2)
AT1G11430
AT1G11440
AT1G11450
AT1G11460
AT1G11470
AT1G11475	(NRPB10)
AT1G11480
AT1G11482
AT1G11490
AT1G11500
AT1G11510
AT1G11520
AT1G11530	C-TERMINAL CYSTEINE RESIDUE IS CHANGED TO A SERINE 1 (CXXS1)
AT1G11540
AT1G11545	XYLOGLUCAN ENDOTRANSGLUCOSYLASE/HYDROLASE 8 (XTH8)
AT1G11550
AT1G11560
AT1G11570	NTF2-LIKE (NTL)
AT1G11572
AT1G11580	METHYLESTERASE PCR A (PMEPCRA)
AT1G11590
AT1G11592
AT1G11593
AT1G11595
AT1G11600	CYTOCHROME P450, FAMILY 77, SUBFAMILY B, POLYPEPTIDE 1 (CYP77B1)
AT1G11608
AT1G11610	CYTOCHROME P450, FAMILY 71, SUBFAMILY A, POLYPEPTIDE 18 (CYP71A18)
AT1G11620
AT1G11630
AT1G11640
AT1G11650	(RBP45B)
AT1G11655
AT1G11660
AT1G11670
AT1G11680	CYTOCHROME P450 51G1 (CYP51G1)
AT1G11684
AT1G11690
AT1G11700
AT1G11710
AT1G11720	STARCH SYNTHASE 3 (SS3)
AT1G11730
AT1G11735	MICRORNA171B (MIR171B)
AT1G11740
AT1G11750	CLP PROTEASE PROTEOLYTIC SUBUNIT 6 (CLPP6)
AT1G11755	LEAF WILTING 1 (LEW1)
AT1G11760	(MED32)
AT1G11765
AT1G11770
AT1G11780
AT1G11785
AT1G11790	AROGENATE DEHYDRATASE 1 (ADT1)
AT1G11800
AT1G11803
AT1G11806
AT1G11810
AT1G11820
AT1G11840	GLYOXALASE I HOMOLOG (GLX1)
AT1G11850
AT1G11860
AT1G11870	SERYL-TRNA SYNTHETASE (SRS)
AT1G11880
AT1G11890	SECRETION 22 (SEC22)
AT1G11900
AT1G11905
AT1G11910	ASPARTIC PROTEINASE A1 (APA1)
AT1G11915
AT1G11920
AT1G11925
AT1G11930
AT1G11940
AT1G11950
AT1G11960
AT1G11970
AT1G11980	UBIQUITIN-RELATED PROTEIN 3 (RUB3)
AT1G11990
AT1G12000
AT1G12010
AT1G12013	SMALL NUCLEOLAR RNA111 (SNOR111)
AT1G12015
AT1G12020
AT1G12030
AT1G12040	LEUCINE-RICH REPEAT/EXTENSIN 1 (LRX1)
AT1G12050
AT1G12060	BCL-2-ASSOCIATED ATHANOGENE 5 (BAG5)
AT1G12064
AT1G12070
AT1G12080
AT1G12090	EXTENSIN-LIKE PROTEIN (ELP)
AT1G12100
AT1G12110	NITRATE TRANSPORTER 1.1 (NRT1.1)
AT1G12120
AT1G12130
AT1G12140	FLAVIN-MONOOXYGENASE GLUCOSINOLATE S-OXYGENASE 5 (FMO GS-OX5)
AT1G12150
AT1G12160
AT1G12170
AT1G12180
AT1G12190
AT1G12200	FLAVIN MONOOXYGENASE (FMO)
AT1G12210	RPS5-LIKE 1 (RFL1)
AT1G12211
AT1G12220	RESISTANT TO P. SYRINGAE 5 (RPS5)
AT1G12230
AT1G12240	(ATBETAFRUCT4)
AT1G12244
AT1G12250
AT1G12260	NAC 007 (NAC007)
AT1G12270	HOP1 (Hop1)
AT1G12280
AT1G12290
AT1G12294	MICRORNA472A (MIR472A)
AT1G12300
AT1G12310
AT1G12320
AT1G12330
AT1G12340
AT1G12350	4-PHOSPHO-PANTO-THENOYLCYSTEINE SYNTHETASE (COAB)
AT1G12360	KEULE (KEU)
AT1G12370	PHOTOLYASE 1 (PHR1)
AT1G12380
AT1G12390
AT1G12400
AT1G12410	CLP PROTEASE PROTEOLYTIC SUBUNIT 2 (CLP2)
AT1G12411
AT1G12420	ACT DOMAIN REPEAT 8 (ACR8)
AT1G12423
AT1G12430	ARMADILLO REPEAT KINESIN 3 (ARK3)
AT1G12440
AT1G12450
AT1G12451
AT1G12460
AT1G12470
AT1G12480	OZONE-SENSITIVE 1 (OZS1)
AT1G12490
AT1G12500
AT1G12510
AT1G12520	COPPER CHAPERONE FOR SOD1 (CCS)
AT1G12530
AT1G12540
AT1G12550	HYDROXYPYRUVATE REDUCTASE 3 (HPR3)
AT1G12560	EXPANSIN A7 (EXPA7)
AT1G12570
AT1G12580	PHOSPHOENOLPYRUVATE CARBOXYLASE-RELATED KINASE 1 (PEPKR1)
AT1G12590
AT1G12600
AT1G12610	DWARF AND DELAYED FLOWERING 1 (DDF1)
AT1G12620
AT1G12630
AT1G12640
AT1G12650
AT1G12660
AT1G12663
AT1G12665
AT1G12667
AT1G12669
AT1G12670
AT1G12672
AT1G12680	PHOSPHOENOLPYRUVATE CARBOXYLASE-RELATED KINASE 2 (PEPKR2)
AT1G12700	RNA PROCESSING FACTOR 1 (RPF1)
AT1G12710	PHLOEM PROTEIN 2-A12 (PP2-A12)
AT1G12720
AT1G12725
AT1G12730
AT1G12740	CYTOCHROME P450, FAMILY 87, SUBFAMILY A, POLYPEPTIDE 2 (CYP87A2)
AT1G12750	RHOMBOID-LIKE PROTEIN 6 (RBL6)
AT1G12760
AT1G12770	EMBRYO DEFECTIVE 1586 (EMB1586)
AT1G12775
AT1G12780	UDP-D-GLUCOSE/UDP-D-GALACTOSE 4-EPIMERASE 1 (UGE1)
AT1G12790
AT1G12800
AT1G12805
AT1G12810
AT1G12820	AUXIN SIGNALING F-BOX 3 (AFB3)
AT1G12830
AT1G12840	DE-ETIOLATED 3 (DET3)
AT1G12845
AT1G12850
AT1G12855
AT1G12860	SCREAM 2 (SCRM2)
AT1G12870
AT1G12880	NUDIX HYDROLASE HOMOLOG 12 (NUDT12)
AT1G12890
AT1G12900	GLYCERALDEHYDE 3-PHOSPHATE DEHYDROGENASE A SUBUNIT 2 (GAPA-2)
AT1G12910	ANTHOCYANIN11 (ATAN11)
AT1G12920	EUKARYOTIC RELEASE FACTOR 1-2 (ERF1-2)
AT1G12930
AT1G12935
AT1G12938
AT1G12940	NITRATE TRANSPORTER2.5 (NRT2.5)
AT1G12950	ROOT HAIR SPECIFIC 2 (RSH2)
AT1G12960
AT1G12970	PLANT INTRACELLULAR RAS GROUP-RELATED LRR 3 (PIRL3)
AT1G12980	ENHANCER OF SHOOT REGENERATION 1 (ESR1)
AT1G12990
AT1G13000
AT1G13010
AT1G13020	EUKARYOTIC INITIATION FACTOR 4B2 (EIF4B2)
AT1G13030
AT1G13040
AT1G13050
AT1G13060	20S PROTEASOME BETA SUBUNIT E1 (PBE1)
AT1G13070	CYTOCHROME P450, FAMILY 71, SUBFAMILY B, POLYPEPTIDE 27 (CYP71B27)
AT1G13080	CYTOCHROME P450, FAMILY 71, SUBFAMILY B, POLYPEPTIDE 2 (CYP71B2)
AT1G13090	CYTOCHROME P450, FAMILY 71, SUBFAMILY B, POLYPEPTIDE 28 (CYP71B28)
AT1G13100	CYTOCHROME P450, FAMILY 71, SUBFAMILY B, POLYPEPTIDE 29 (CYP71B29)
AT1G13110	CYTOCHROME P450, FAMILY 71 SUBFAMILY B, POLYPEPTIDE 7 (CYP71B7)
AT1G13120
AT1G13130
AT1G13140	CYTOCHROME P450, FAMILY 86, SUBFAMILY C, POLYPEPTIDE 3 (CYP86C3)
AT1G13145
AT1G13150	CYTOCHROME P450, FAMILY 86, SUBFAMILY C, POLYPEPTIDE 4 (CYP86C4)
AT1G13160
AT1G13170	OSBP(OXYSTEROL BINDING PROTEIN)-RELATED PROTEIN 1D (ORP1D)
AT1G13180	DISTORTED TRICHOMES 1 (DIS1)
AT1G13190
AT1G13195
AT1G13200
AT1G13210	AUTOINHIBITED CA2+/ATPASE II (ACA.l)
AT1G13220	LITTLE NUCLEI2 (LINC2)
AT1G13230
AT1G13240
AT1G13245	ROTUNDIFOLIA LIKE 17 (RTFL17)
AT1G13250	GALACTURONOSYLTRANSFERASE-LIKE 3 (GATL3)
AT1G13260	RELATED TO ABI3/VP1 1 (RAV1)
AT1G13270	METHIONINE AMINOPEPTIDASE 1B (MAP1C)
AT1G13280	ALLENE OXIDE CYCLASE 4 (AOC4)
AT1G13290	DEFECTIVELY ORGANIZED TRIBUTARIES 5 (DOT5)
AT1G13300	HYPERSENSITIVITY TO LOW PI-ELICITED PRIMARY ROOT SHORTENING 1 (HRS1)
AT1G13310
AT1G13320	PROTEIN PHOSPHATASE 2A SUBUNIT A3 (PP2AA3)
AT1G13330	ARABIDOPSIS HOP2 HOMOLOG (AHP2)
AT1G13340
AT1G13350
AT1G13360
AT1G13370
AT1G13380
AT1G13390
AT1G13400	NUBBIN (NUB)
AT1G13410
AT1G13420	SULFOTRANSFERASE 4B (ST4B)
AT1G13430	SULFOTRANSFERASE 4C (ST4C)
AT1G13440	GLYCERALDEHYDE-3-PHOSPHATE DEHYDROGENASE C2 (GAPC2)
AT1G13448
AT1G13450	GT-1 (GT-1)
AT1G13460
AT1G13470
AT1G13480
AT1G13485
AT1G13490
AT1G13500
AT1G13510
AT1G13520
AT1G13530
AT1G13540
AT1G13550
AT1G13560	AMINOALCOHOLPHOSPHOTRANSFERASE 1 (AAPT1)
AT1G13570
AT1G13580	LAG1 LONGEVITY ASSURANCE HOMOLOG 3 (LAG13)
AT1G13590	PHYTOSULFOKINE 1 PRECURSOR (PSK1)
AT1G13600	BASIC LEUCINE-ZIPPER 58 (bZIP58)
AT1G13605
AT1G13607
AT1G13608
AT1G13609
AT1G13610
AT1G13620	ROOT MERISTEM GROWTH FACTOR 2 (RGF2)
AT1G13630
AT1G13635
AT1G13640
AT1G13650
AT1G13660
AT1G13670
AT1G13680
AT1G13690	ATPASE E1 (ATE1)
AT1G13700	6-PHOSPHOGLUCONOLACTONASE 1 (PGL1)
AT1G13710	CYTOCHROME P450, FAMILY 78, SUBFAMILY A, POLYPEPTIDE 5 (CYP78A5)
AT1G13720
AT1G13730
AT1G13740	ABI FIVE BINDING PROTEIN 2 (AFP2)
AT1G13750
AT1G13755
AT1G13760
AT1G13770	ROOT UV-B SENSITIVE 3 (RUS3)
AT1G13780
AT1G13790
AT1G13800
AT1G13810
AT1G13820
AT1G13830
AT1G13840
AT1G13850
AT1G13860	QUASIMODO2 LIKE 1 (QUL1)
AT1G13870	DEFORMED ROOTS AND LEAVES 1 (DRL1)
AT1G13880
AT1G13890	SOLUBLE N-ETHYLMALEIMIDE-SENSITIVE FACTOR ADAPTOR PROTEIN 30 (SNAP30)
AT1G13900
AT1G13910
AT1G13920
AT1G13930
AT1G13940
AT1G13950	EUKARYOTIC ELONGATION FACTOR 5A-1 (ELF5A-1)
AT1G13960	WRKY DNA-BINDING PROTEIN 4 (WRKY4)
AT1G13970
AT1G13980	GNOM (GN)
AT1G13990
AT1G14000	VH1-INTERACTING KINASE (VIK)
AT1G14010
AT1G14020
AT1G14030
AT1G14040
AT1G14048
AT1G14060
AT1G14070	FUCOSYLTRANSFERASE 7 (FUT7)
AT1G14071	MICRORNA830A (MIR830A)
AT1G14080	FUCOSYLTRANSFERASE 6 (FUT6)
AT1G14090
AT1G14100	FUCOSYLTRANSFERASE 8 (FUT8)
AT1G14110	FUCOSYLTRANSFERASE 9 (FUT9)
AT1G14120
AT1G14130
AT1G14140
AT1G14150	PHOTOSYNTHETIC NDH SUBCOMPLEX L 2 (PnsL2)
AT1G14160
AT1G14170
AT1G14180
AT1G14182	SCR-LIKE 28 (SCRL28)
AT1G14185
AT1G14190
AT1G14200
AT1G14205
AT1G14210
AT1G14220
AT1G14225
AT1G14230
AT1G14240
AT1G14250
AT1G14260
AT1G14270
AT1G14280	PHYTOCHROME KINASE SUBSTRATE 2 (PKS2)
AT1G14290	SPHINGOID BASE HYDROXYLASE 2 (SBH2)
AT1G14300
AT1G14310
AT1G14315
AT1G14320	SUPPRESSOR OF ACAULIS 52 (SAC52)
AT1G14330
AT1G14340
AT1G14345
AT1G14350	FOUR LIPS (FLP)
AT1G14360	UDP-GALACTOSE TRANSPORTER 3 (UTR3)
AT1G14370	PROTEIN KINASE 2A (APK2A)
AT1G14380	IQ-DOMAIN 28 (IQD28)
AT1G14390
AT1G14400	UBIQUITIN CARRIER PROTEIN 1 (UBC1)
AT1G14410	WHIRLY 1 (WHY1)
AT1G14420	(AT59)
AT1G14430
AT1G14440	HOMEOBOX PROTEIN 31 (HB31)
AT1G14450
AT1G14455
AT1G14460
AT1G14470
AT1G14480
AT1G14490
AT1G14500
AT1G14510	ALFIN-LIKE 7 (AL7)
AT1G14518
AT1G14520	MYO-INOSITOL OXYGENASE 1 (MIOX1)
AT1G14530	TOM THREE HOMOLOG 1 (THH1)
AT1G14540
AT1G14549
AT1G14550
AT1G14560
AT1G14570
AT1G14580
AT1G14590
AT1G14600
AT1G14610	TWIN 2 (TWN2)
AT1G14620	DECOY (DECOY)
AT1G14630
AT1G14640
AT1G14642
AT1G14650
AT1G14660	NA+/H+ EXCHANGER 8 (NHX8)
AT1G14670
AT1G14680
AT1G14685	BASIC PENTACYSTEINE 2 (BPC2)
AT1G14686
AT1G14687	HOMEOBOX PROTEIN 32 (HB32)
AT1G14688
AT1G14690	MICROTUBULE-ASSOCIATED PROTEIN 65-7 (MAP65-7)
AT1G14700	PURPLE ACID PHOSPHATASE 3 (PAP3)
AT1G14710
AT1G14720	XYLOGLUCAN ENDOTRANSGLUCOSYLASE/HYDROLASE 28 (XTH28)
AT1G14730
AT1G14740
AT1G14750	SOLO DANCERS (SDS)
AT1G14755
AT1G14760	KNOX ARABIDOPSIS THALIANA MEINOX (KNATM)
AT1G14770
AT1G14780
AT1G14790	RNA-DEPENDENT RNA POLYMERASE 1 (RDR1)
AT1G14800
AT1G14810
AT1G14820
AT1G14830	DYNAMIN-LIKE 1C (DL1C)
AT1G14840	MICROTUBULE-ASSOCIATED PROTEINS 70-4 (MAP70-4)
AT1G14850	NUCLEOPORIN 155 (NUP155)
AT1G14860	NUDIX HYDROLASE HOMOLOG 18 (NUDT18)
AT1G14870	PLANT CADMIUM RESISTANCE 2 (PCR2)
AT1G14880	PLANT CADMIUM RESISTANCE 1 (PCR1)
AT1G14890
AT1G14900	HIGH MOBILITY GROUP A (HMGA)
AT1G14910
AT1G14920	GIBBERELLIC ACID INSENSITIVE (GAI)
AT1G14930
AT1G14940
AT1G14950
AT1G14960
AT1G14970
AT1G14980	CHAPERONIN 10 (CPN10)
AT1G14990
AT1G15000	SERINE CARBOXYPEPTIDASE-LIKE 50 (scpl50)
AT1G15002
AT1G15010
AT1G15015
AT1G15020	QUIESCIN-SULFHYDRYL OXIDASE 1 (QSOX1)
AT1G15030
AT1G15040
AT1G15045
AT1G15050	INDOLE-3-ACETIC ACID INDUCIBLE 34 (IAA34)
AT1G15060
AT1G15080	LIPID PHOSPHATE PHOSPHATASE 2 (LPP2)
AT1G15090
AT1G15100	RING-H2 FINGER A2A (RHA2A)
AT1G15110	PHOSPHATIDYLSERINE SYNTHASE 1 (PSS1)
AT1G15120
AT1G15125
AT1G15130
AT1G15140
AT1G15150
AT1G15160
AT1G15165
AT1G15170
AT1G15175
AT1G15180
AT1G15190
AT1G15200
AT1G15210	ATP-BINDING CASSETTE G35 (ABCG35)
AT1G15215	SAWADEE HOMEODOMAIN HOMOLOG 1 (SHH1)
AT1G15220	(CCMH)
AT1G15230
AT1G15240
AT1G15250
AT1G15260
AT1G15270
AT1G15280
AT1G15290
AT1G15300
AT1G15310	SIGNAL RECOGNITION PARTICLE 54 KDA SUBUNIT (ATHSRP54A)
AT1G15320
AT1G15330
AT1G15340	METHYL-CPG-BINDING DOMAIN 10 (MBD10)
AT1G15350
AT1G15360	SHINE 1 (SHN1)
AT1G15370
AT1G15380	GLYOXYLASE I 4 (GLYI4)
AT1G15385
AT1G15390	PEPTIDE DEFORMYLASE 1A (PDF1A)
AT1G15400
AT1G15405
AT1G15410
AT1G15415
AT1G15420
AT1G15430
AT1G15440	PERIODIC TRYPTOPHAN PROTEIN 2 (PWP2)
AT1G15450
AT1G15460	REQUIRES HIGH BORON 4 (BOR4)
AT1G15470
AT1G15480
AT1G15490
AT1G15500	(ATNTT2)
AT1G15510	EARLY CHLOROPLAST BIOGENESIS2 (ECB2)
AT1G15520	ATP-BINDING CASSETTE G40 (ABCG40)
AT1G15530
AT1G15540
AT1G15550	GIBBERELLIN 3-OXIDASE 1 (GA3OX1)
AT1G15560
AT1G15570	CYCLIN A2;3 (CYCA2;3)
AT1G15580	INDOLE-3-ACETIC ACID INDUCIBLE 5 (IAA5)
AT1G15590
AT1G15600
AT1G15610
AT1G15620
AT1G15630
AT1G15640
AT1G15650
AT1G15660	CENTROMERE PROTEIN C (CENP-C)
AT1G15670
AT1G15680
AT1G15690	(AVP1)
AT1G15700	(ATPC2)
AT1G15710
AT1G15720	TRF-LIKE 5 (TRFL5)
AT1G15730
AT1G15740
AT1G15750	TOPLESS (TPL)
AT1G15757
AT1G15760
AT1G15770
AT1G15772
AT1G15780
AT1G15790
AT1G15800
AT1G15810
AT1G15820	LIGHT HARVESTING COMPLEX PHOTOSYSTEM II SUBUNIT 6 (LHCB6)
AT1G15825
AT1G15830
AT1G15840
AT1G15850
AT1G15860
AT1G15870
AT1G15880	GOLGI SNARE 11 (GOS11)
AT1G15885
AT1G15890
AT1G15900
AT1G15910
AT1G15920
AT1G15930
AT1G15940
AT1G15950	CINNAMOYL COA REDUCTASE 1 (CCR1)
AT1G15960	NRAMP METAL ION TRANSPORTER 6 (NRAMP6)
AT1G15970
AT1G15980	PHOTOSYNTHETIC NDH SUBCOMPLEX B 1 (PnsB1)
AT1G15990	CYCLIC NUCLEOTIDE GATED CHANNEL 7 (CNGC7)
AT1G16000
AT1G16010	MAGNESIUM TRANSPORTER 2 (MGT2)
AT1G16020
AT1G16022
AT1G16025
AT1G16030	HEAT SHOCK PROTEIN 70B (Hsp70b)
AT1G16040
AT1G16060	ARIA-INTERACTING DOUBLE AP2 DOMAIN PROTEIN (ADAP)
AT1G16070	TUBBY LIKE PROTEIN 8 (TLP8)
AT1G16080
AT1G16090	WALL ASSOCIATED KINASE-LIKE 7 (WAKL7)
AT1G16100
AT1G16110	WALL ASSOCIATED KINASE-LIKE 6 (WAKL6)
AT1G16120	WALL ASSOCIATED KINASE-LIKE 1 (WAKL1)
AT1G16130	WALL ASSOCIATED KINASE-LIKE 2 (WAKL2)
AT1G16140	WALL ASSOCIATED KINASE-LIKE 3 (WAKL3)
AT1G16150	WALL ASSOCIATED KINASE-LIKE 4 (WAKL4)
AT1G16160	WALL ASSOCIATED KINASE-LIKE 5 (WAKL5)
AT1G16170
AT1G16180
AT1G16190	RADIATION SENSITIVE23A (RAD23A)
AT1G16210
AT1G16220
AT1G16225
AT1G16230
AT1G16240	SYNTAXIN OF PLANTS 51 (SYP51)
AT1G16250
AT1G16260
AT1G16270
AT1G16280	RNA HELICASE 36 (RH36)
AT1G16290
AT1G16300	GLYCERALDEHYDE-3-PHOSPHATE DEHYDROGENASE OF PLASTID 2 (GAPCP-2)
AT1G16310
AT1G16320
AT1G16330	CYCLIN B3;1 (CYCB3;1)
AT1G16340	(ATKDSA2)
AT1G16350
AT1G16360
AT1G16370	ORGANIC CATION/CARNITINE TRANSPORTER 6 (OCT6)
AT1G16380	(ATCHX1)
AT1G16390	ORGANIC CATION/CARNITINE TRANSPORTER 3 (OCT3)
AT1G16400	CYTOCHROME P450, FAMILY 79, SUBFAMILY F, POLYPEPTIDE 2 (CYP79F2)
AT1G16410	CYTOCHROME P450 79F1 (CYP79F1)
AT1G16420	METACASPASE 8 (MC8)
AT1G16430
AT1G16440	ROOT HAIR SPECIFIC 3 (RSH3)
AT1G16445
AT1G16450
AT1G16460	RHODANESE HOMOLOGUE 2 (RDH2)
AT1G16470	PROTEASOME SUBUNIT PAB1 (PAB1)
AT1G16480
AT1G16489
AT1G16490	MYB DOMAIN PROTEIN 58 (MYB58)
AT1G16500
AT1G16510
AT1G16515
AT1G16520
AT1G16530	ASYMMETRIC LEAVES 2-LIKE 9 (ASL9)
AT1G16540	ABA DEFICIENT 3 (ABA3)
AT1G16550
AT1G16560
AT1G16570
AT1G16590	(REV7)
AT1G16600
AT1G16610	ARGININE/SERINE-RICH 45 (SR45)
AT1G16620
AT1G16630
AT1G16635
AT1G16640
AT1G16650
AT1G16660
AT1G16670
AT1G16680
AT1G16690
AT1G16700
AT1G16705
AT1G16710	HISTONE ACETYLTRANSFERASE OF THE CBP FAMILY 12 (HAC12)
AT1G16720	HIGH CHLOROPHYLL FLUORESCENCE PHENOTYPE 173 (HCF173)
AT1G16730	UNKNOWN PROTEIN 6 (UP6)
AT1G16740
AT1G16750
AT1G16760
AT1G16770
AT1G16780	(VHP2;2)
AT1G16790
AT1G16800
AT1G16810
AT1G16820
AT1G16825
AT1G16830
AT1G16840
AT1G16850
AT1G16858	CONSERVED PEPTIDE UPSTREAM OPEN READING FRAME 55 (CPuORF55)
AT1G16860
AT1G16870
AT1G16880	ACT DOMAIN REPEATS 11 (ACR11)
AT1G16890	UBIQUITIN-CONJUGATING ENZYME 36 (UBC36)
AT1G16900
AT1G16905
AT1G16910	LIGHT SENSITIVE HYPOCOTYLS 8 (LSH8)
AT1G16916
AT1G16920	RAB GTPASE HOMOLOG A1B (RABA1b)
AT1G16930
AT1G16940
AT1G16950
AT1G16960
AT1G16970	KU70 HOMOLOG (KU70)
AT1G16980	TREHALOSE-PHOSPHATASE/SYNTHASE 2 (TPS2)
AT1G17000	TREHALOSE-PHOSPHATASE/SYNTHASE 3 (TPS3)
AT1G17010
AT1G17020	SENESCENCE-RELATED GENE 1 (SRG1)
AT1G17030
AT1G17040	SH2 DOMAIN PROTEIN A (SHA)
AT1G17050	SOLANESYL DIPHOSPHATE SYNTHASE 2 (SPS2)
AT1G17060	CYTOCHROME P450 72C1 (CYP72C1)
AT1G17070
AT1G17080
AT1G17090
AT1G17100
AT1G17110	UBIQUITIN-SPECIFIC PROTEASE 15 (UBP15)
AT1G17120	CATIONIC AMINO ACID TRANSPORTER 8 (CAT8)
AT1G17130
AT1G17140	INTERACTOR OF CONSTITUTIVE ACTIVE ROPS 1 (ICR1)
AT1G17145
AT1G17147
AT1G17150
AT1G17160
AT1G17170	GLUTATHIONE S-TRANSFERASE TAU 24 (GSTU24)
AT1G17180	GLUTATHIONE S-TRANSFERASE TAU 25 (GSTU25)
AT1G17190	GLUTATHIONE S-TRANSFERASE TAU 26 (GSTU26)
AT1G17200
AT1G17210	IAP-LIKE PROTEIN 1 (ILP1)
AT1G17220	FU-GAERI1 (FUG1)
AT1G17230
AT1G17232
AT1G17235	ROTUNDIFOLIA LIKE 11 (RTFL11)
AT1G17240	RECEPTOR LIKE PROTEIN 2 (RLP2)
AT1G17250	RECEPTOR LIKE PROTEIN 3 (RLP3)
AT1G17255
AT1G17260	AUTOINHIBITED H(+)-ATPASE ISOFORM 10 (AHA10)
AT1G17270
AT1G17275
AT1G17277
AT1G17280	UBIQUITIN-CONJUGATING ENZYME 34 (UBC34)
AT1G17285
AT1G17290	ALANINE AMINOTRANSFERAS (AlaAT1)
AT1G17300
AT1G17310
AT1G17330
AT1G17340
AT1G17345
AT1G17350
AT1G17360
AT1G17370	OLIGOURIDYLATE BINDING PROTEIN 1B (UBP1B)
AT1G17380	JASMONATE-ZIM-DOMAIN PROTEIN 5 (JAZ5)
AT1G17390
AT1G17400
AT1G17410
AT1G17420	LIPOXYGENASE 3 (LOX3)
AT1G17430
AT1G17440	ENHANCED ETHYLENE RESPONSE 4 (EER4)
AT1G17450
AT1G17455	ELF4-LIKE 4 (ELF4-L4)
AT1G17460	TRF-LIKE 3 (TRFL3)
AT1G17470	DEVELOPMENTALLY REGULATED G-PROTEIN 1 (DRG1)
AT1G17480	IQ-DOMAIN 7 (IQD7)
AT1G17490
AT1G17495
AT1G17500
AT1G17510
AT1G17520
AT1G17530	TRANSLOCASE OF INNER MITOCHONDRIAL MEMBRANE 23 (TIM23-1)
AT1G17540
AT1G17545
AT1G17550	HOMOLOGY TO ABI2 (HAB2)
AT1G17560	HUELLENLOS (HLL)
AT1G17570
AT1G17580	MYOSIN 1 (MYA1)
AT1G17590	NUCLEAR FACTOR Y, SUBUNIT A8 (NF-YA8)
AT1G17600
AT1G17610
AT1G17615
AT1G17620
AT1G17630
AT1G17640
AT1G17650	GLYOXYLATE REDUCTASE 2 (GLYR2)
AT1G17660
AT1G17665
AT1G17670
AT1G17680
AT1G17690	NUCLEOLAR FACTOR 1 (NOF1)
AT1G17700	PRENYLATED RAB ACCEPTOR 1.F1 (PRA1.F1)
AT1G17710	PHOSPHOETHANOLAMINE/PHOSPHOCHOLINE PHOSPHATASE 1 (PEPC1)
AT1G17720	(ATB BETA)
AT1G17730	VACUOLAR PROTEIN SORTING 46.1 (VPS46.1)
AT1G17744
AT1G17745	3-PHOSPHOGLYCERATE DEHYDROGENASE (PGDH)
AT1G17750	PEP1 RECEPTOR 2 (PEPR2)
AT1G17760	(CSTF77)
AT1G17770	SU(VAR)3-9 HOMOLOG 7 (SUVH7)
AT1G17780
AT1G17790
AT1G17800	EARLY NODULIN-LIKE PROTEIN 22 (ENODL22)
AT1G17810	BETA-TONOPLAST INTRINSIC PROTEIN (BETA-TIP)
AT1G17820
AT1G17830
AT1G17840	ATP-BINDING CASSETTE G11 (ABCG11)
AT1G17850
AT1G17860
AT1G17870	ETHYLENE-DEPENDENT GRAVITROPISM-DEFICIENT AND YELLOW-GREEN-LIKE 3 (EGY3)
AT1G17880	BASIC TRANSCRIPTION FACTOR 3 (BTF3)
AT1G17890	(GER2)
AT1G17900
AT1G17910
AT1G17920	HOMEODOMAIN GLABROUS 12 (HDG12)
AT1G17930
AT1G17940
AT1G17950	MYB DOMAIN PROTEIN 52 (MYB52)
AT1G17960
AT1G17970
AT1G17980	POLY(A) POLYMERASE 1 (PAPS1)
AT1G17990
AT1G18000
AT1G18010
AT1G18020
AT1G18030
AT1G18040	CYCLIN-DEPENDENT KINASE D1;3 (CDKD1;3)
AT1G18050
AT1G18060
AT1G18070
AT1G18075	MICRORNA159B (MIR159B)
AT1G18080	(ATARCA)
AT1G18090
AT1G18100	(E12A11)
AT1G18120
AT1G18130
AT1G18140	LACCASE 1 (LAC1)
AT1G18150	(ATMPK8)
AT1G18160
AT1G18170
AT1G18180
AT1G18190	GOLGIN CANDIDATE 2 (GC2)
AT1G18191
AT1G18200	RAB GTPASE HOMOLOG A6B (RABA6b)
AT1G18210
AT1G18220	PURINE PERMEASE 9 (PUP9)
AT1G18230
AT1G18240
AT1G18250	(ATLP-1)
AT1G18260	EMS-MUTAGENIZED BRI1 SUPPRESSOR 5 (EBS5)
AT1G18265
AT1G18270
AT1G18280
AT1G18290
AT1G18300	NUDIX HYDROLASE HOMOLOG 4 (NUDT4)
AT1G18310
AT1G18320
AT1G18330	EARLY-PHYTOCHROME-RESPONSIVE1 (EPR1)
AT1G18335
AT1G18340
AT1G18350	MAP KINASE KINASE 7 (MKK7)
AT1G18360
AT1G18370	HINKEL (HIK)
AT1G18382
AT1G18390
AT1G18400	BR ENHANCED EXPRESSION 1 (BEE1)
AT1G18410
AT1G18415
AT1G18420
AT1G18430
AT1G18440
AT1G18450	ACTIN-RELATED PROTEIN 4 (ARP4)
AT1G18460
AT1G18470
[truncated: 31,603 more rows]
